# Supplementary material for: Trypanosoma brucei cattle infections contain cryptic transmission-adapted bloodstream forms at low parasitaemia
Source: Nat Commun. 2025 Nov 5;16:9776. doi: 10.1038/s41467-025-64750-y (PMC12589498; doi:10.1038/s41467-025-64750-y)
Supplement: Supplementary file 3 — Supplementary data 1 [file 41467_2025_64750_MOESM3_ESM.xlsx]

## Sheet: All cluster markers
Different expression analysis to find markers of each cluster present in Figure 1B. Red genes in column H indicate this is a marker of more than one cluster.
P_val = p value, avg_log2FC = log2(fold change) of the average express in the cluster compared to all other clusters, pct.1. = proportion of cells in the cluster with transcript detected, pct.2 = proportion of cells in the remaining cluster with transcript detected, p_val_adj = adjusted p value.
feature	p_val	avg_log2FC	pct.1	pct.2	p_val_adj	cluster	gene	Gene Name or Symbol	Product Description
Tb927.3.3270	2.14604e-141	0.687291	0.419	0.33	2.47631e-137	0	Tb927.3.3270	PFK	ATP-dependent 6-phosphofructokinase, glycosomal
Tb927.4.1910	3.44817e-279	0.890578	0.489	0.366	3.97884e-275	0	Tb927.4.1910	N/A	hypothetical protein, conserved
Tb927.5.630	3.06958e-93	0.643035	0.309	0.25	3.54199e-89	0	Tb927.5.630	N/A	acidic phosphatase, putative
Tb927.5.1990	3.34966e-244	0.591947	0.747	0.686	3.86517e-240	0	Tb927.5.1990	N/A	hypothetical protein, conserved
Tb927.5.2000	1.74101e-207	0.584087	0.701	0.617	2.00895e-203	0	Tb927.5.2000	N/A	hypothetical protein
Tb927.6.820	6.47821e-73	0.515781	0.329	0.288	7.47521e-69	0	Tb927.6.820	PUF4	Pumilio homology domain family member 4
Tb927.6.4280	2.6357e-165	0.759832	0.401	0.297	3.04134e-161	0	Tb927.6.4280	GAPDH	glyceraldehyde 3-phosphate dehydrogenase, glycosomal
Tb927.7.2160	2.19487e-202	0.594743	0.669	0.606	2.53266e-198	0	Tb927.7.2160	N/A	hypothetical protein, conserved
Tb927.8.890	0	0.787377	0.803	0.693	0	0	Tb927.8.890	Rab1A	Ras-related protein Rab1A
Tb927.8.8330	5.61248e-89	0.553923	0.371	0.314	6.47623e-85	0	Tb927.8.8330	CAP5.5V	calpain, putative
Tb927.9.6560	8.37638895959249e-320	0.731464	0.742	0.652	9.66551522047378e-316	0	Tb927.9.6560	NRP1	pseudokinase NRP1
Tb927.9.4960	3.04896e-68	0.592601	0.259	0.208	3.51819e-64	0	Tb927.9.4960	N/A	hypothetical protein, conserved
Tb927.9.4680	3.82112e-175	0.528623	0.685	0.645	4.40919e-171	0	Tb927.9.4680	EIF4A1	Eukaryotic initiation factor 4A-1
Tb927.9.10230	6.91248e-97	0.59364	0.36	0.302	7.97631e-93	0	Tb927.9.10230	P23	Co-chaperone protein P23
Tb927.9.13070	1.5592e-112	0.555767	0.443	0.374	1.79916e-108	0	Tb927.9.13070	HSBP1	Heat shock factor binding 1 domain-containing protein
Tb927.10.12800	2.00429e-254	0.598304	0.78	0.705	2.31275e-250	0	Tb927.10.12800	ZC3H38	Zinc finger CCCH domain-containing protein 38
Tb927.10.5810	0	0.70716	0.79	0.722	0	0	Tb927.10.5810	N/A	The ARF-like 2 binding protein BART, putative
Tb927.10.14140	4.62471e-192	0.859231	0.38	0.267	5.33645e-188	0	Tb927.10.14140	PYK1	pyruvate kinase 1
Tb927.10.15410	2.40591e-65	0.562538	0.291	0.229	2.77618e-61	0	Tb927.10.15410	gMDH	glycosomal malate dehydrogenase
Tb927.10.7860	1.25778e-119	0.556897	0.483	0.422	1.45136e-115	0	Tb927.10.7860	N/A	hypothetical protein, conserved
Tb927.10.14890	1.7645e-246	0.589218	0.698	0.61	2.03605e-242	0	Tb927.10.14890	KIFC1	C-terminal motor kinesin, putative
Tb927.10.790	5.93039e-209	0.68218	0.588	0.505	6.84308e-205	0	Tb927.10.790	N/A	vesicle-associated membrane protein, putative
Tb927.10.2010	6.27809e-182	0.767566	0.44	0.335	7.24429e-178	0	Tb927.10.2010	HK1	hexokinase
Tb927.10.3990	7.22887e-265	0.517074	0.873	0.849	8.34139e-261	0	Tb927.10.3990	DHH1	DHH1
Tb927.11.880	1.59836e-272	0.936815	0.486	0.361	1.84435e-268	0	Tb927.11.880	CYPA	cyclophilin a
Tb927.11.500	3.10008e-283	0.529112	0.935	0.919	3.57719e-279	0	Tb927.11.500	UBP1	RNA-binding protein, UBP1
Tb927.1.4650	0	0.58363	0.939	0.894	0	0	Tb927.1.4650	CFB2	cyclin-like F-box protein 2
Tb927.11.11550	1.02613e-71	0.601475	0.268	0.213	1.18405e-67	0	Tb927.11.11550	TOP2A	DNA topoisomerase II alpha, putative
COII	0	3.76338	0.48	0.047	0	1	COII	COII	#N/A
COI	0	1.87696	0.553	0.182	0	1	COI	COI	#N/A
MURF1	0	1.77677	0.557	0.196	0	1	MURF1	MURF1	#N/A
Cyb	0	1.64021	0.41	0.141	0	1	Cyb	Cyb	#N/A
ND4	0	1.16118	0.516	0.255	0	1	ND4	ND4	#N/A
ND1	1.25112e-275	0.756553	0.459	0.255	1.44367e-271	1	ND1	ND1	#N/A
ND5	0	0.667803	0.64	0.41	3.25131e-305	1	ND5	ND5	#N/A
Tb927.9.9450	3.78975e-122	0.609236	0.277	0.163	4.37299e-118	1	Tb927.9.9450	ZC3H28	zinc finger protein family member, putative
Tb927.10.12760	9.18204e-238	0.704982	0.497	0.3	1.05952e-233	1	Tb927.10.12760	ZC3H36	zinc finger protein family member, putative
Tb927.11.14950	3.47121e-216	0.694546	0.505	0.317	4.00542e-212	1	Tb927.11.14950	ZFP2	zinc finger protein 2
Tb927.10.12780	1.08335e-208	0.72955	0.425	0.248	1.25008e-204	1	Tb927.10.12780	ZC3H37	Zinc finger CCCH domain-containing protein 37
Tb927.5.1570	2.20751e-173	0.730191	0.333	0.186	2.54725e-169	1	Tb927.5.1570	ZC3H12	zinc finger CCCH domain containing protein 12
Tb927.5.810	0	1.27662	0.997	0.989	0	1	Tb927.5.810	ZC3H11	zinc finger CCCH domain containing protein 11
Tb927.10.12590	1.04886e-229	1.05377	0.311	0.148	1.21027e-225	1	Tb927.10.12590	N/A	WD40 repeat-containing protein
Tb927.3.4640	4.06893e-126	0.590382	0.327	0.201	4.69514e-122	1	Tb927.3.4640	POMP26	VIT family, putative
Tb927.7.3680	6.17743e-158	0.641115	0.465	0.306	7.12814e-154	1	Tb927.7.3680	N/A	ubiquitin/ribosomal protein S27a, putative
Tb927.10.9750	8.6455e-172	0.725211	0.333	0.187	9.97604e-168	1	Tb927.10.9750	upl3	ubiquitin-protein ligase, putative
Tb927.8.6090	2.94564e-136	0.607957	0.327	0.196	3.39898e-132	1	Tb927.8.6090	N/A	ubiquitin-conjugating enzyme E2, putative, ubiquitin carrier protein, putative, ubiquitin-protein ligase, putative
Tb927.11.13940	4.18536e-199	0.808626	0.377	0.211	4.82949e-195	1	Tb927.11.13940	N/A	ubiquitin-conjugating enzyme E2, putative
Tb927.4.3790	2.50612e-286	1.23125	0.301	0.126	2.89181e-282	1	Tb927.4.3790	N/A	ubiquitin carboxyl-terminal hydrolase, putative
Tb927.10.12850	1.42199e-99	0.659551	0.273	0.167	1.64084e-95	1	Tb927.10.12850	TRF	ttaggg binding factor
Tb927.9.12960	2.30991e-134	0.538647	0.317	0.192	2.66541e-130	1	Tb927.9.12960	N/A	transporter, putative
Tb927.8.6750	4.47543476022795e-316	1.55228	0.252	0.086	5.16420416982703e-312	1	Tb927.8.6750	TCTP1	translationally controlled tumor protein (TCTP), putative
Tb927.7.6850	0	2.2341	0.309	0.067	0	1	Tb927.7.6850	TS	trans-sialidase
Tb927.4.2220	2.17203e-116	0.507787	0.344	0.221	2.50631e-112	1	Tb927.4.2220	J51	TPR-repeat-containing chaperone protein DNAJ, putative
Tb927.7.3980	7.01323e-112	0.682005	0.26	0.151	8.09257e-108	1	Tb927.7.3980	N/A	tc40 antigen-like, immunodominant antigen, putative
Tb927.11.15100	8.34577e-208	0.811794	0.339	0.178	9.63019e-204	1	Tb927.11.15100	N/A	Tb5.20
Tb927.11.14250	1.69018e-97	0.618632	0.269	0.165	1.95029e-93	1	Tb927.11.14250	TCP-1-epsilon	T-complex protein 1, epsilon subunit, putative
Tb927.9.11270	1.16522e-296	1.31177	0.273	0.104	1.34455e-292	1	Tb927.9.11270	TCP-1-eta	t- complex protein 1 (eta subunit), putative, T-complex protein 1, eta subunit, putative
Tb927.8.770	0	1.60935	0.304	0.098	0	1	Tb927.8.770	N/A	SUMO-interacting motif-containing protein
Tb927.10.7410	1.34668e-105	0.528924	0.466	0.335	1.55394e-101	1	Tb927.10.7410	N/A	succinyl-CoA ligase [GDP-forming] beta-chain, putative
Tb927.8.3820	8.55131e-99	0.510224	0.271	0.169	9.86736e-95	1	Tb927.8.3820	N/A	Stress granule protein
Tb927.7.6680	4.31345e-214	0.901946	0.334	0.172	4.9773e-210	1	Tb927.7.6680	N/A	STE/STE11 serine/threonine-protein kinase, putative
Tb927.10.2730	1.23597e-181	0.916174	0.271	0.134	1.42619e-177	1	Tb927.10.2730	N/A	START domain containing protein, putative
Tb927.4.310	6.4228533959362e-323	1.21371	0.324	0.134	7.41133053357079e-319	1	Tb927.4.310	N/A	SPRY domain/HECT-domain (ubiquitin-transferase), putative
Tb927.9.10100	0	1.60817	0.316	0.107	0	1	Tb927.9.10100	SET28	SET domain protein 28
Tb927.11.15010	5.5985e-265	1.19873	0.263	0.105	6.46011e-261	1	Tb927.11.15010	NEK21	Serine/threonine-protein kinase NEK21, putative
Tb11.v5.0632	0	1.1852	0.928	0.678	0	1	Tb11.v5.0632	N/A	Sel1 repeat, putative
Tb927.8.1840	1.16162e-188	1.01272	0.251	0.116	1.3404e-184	1	Tb927.8.1840	N/A	Sec7 domain containing protein, putative
Tb11.v5.0903	0	1.13698	0.501	0.221	0	1	Tb11.v5.0903	N/A	S-adenosylmethionine decarboxylase proenzyme, putative
Tb927.4.1270	8.22291e-181	0.82391	0.296	0.154	9.48842e-177	1	Tb927.4.1270	N/A	ruvB-like DNA helicase, putative
Tb927.11.12100	0	1.58124	0.686	0.308	0	1	Tb927.11.12100	RBP5	RNA-binding protein, putative
Tb927.6.4440	3.36365e-79	0.603261	0.256	0.163	3.88131e-75	1	Tb927.6.4440	RBP42	RNA-binding protein 42 (RNA-binding motif protein 42)
Tb927.3.1030	9.67379e-217	0.8082	0.385	0.212	1.11626e-212	1	Tb927.3.1030	RPB28	RNA-binding protein
Tb927.1.100	0	1.02893	0.582	0.298	0	1	Tb927.1.100	N/A	RNA polymerase (pseudogene), putative
Tb927.1.60	0	1.2788	0.465	0.187	0	1	Tb927.1.60	N/A	RNA polymerase (pseudogene), putative
Tb927.8.7580	4.5657e-146	0.738259	0.294	0.165	5.26836e-142	1	Tb927.8.7580	N/A	RING-variant domain containing protein, putative
Tb927.6.1860	4.05423e-204	1.01357	0.271	0.127	4.67818e-200	1	Tb927.6.1860	N/A	ribosome recycling factor, putative
Tb927.11.8200	3.68971e-211	0.713147	0.489	0.304	4.25756e-207	1	Tb927.11.8200	N/A	ribosomal protein S26, putative
Tb927.4.1860	4.95081e-182	0.525881	0.636	0.461	5.71274e-178	1	Tb927.4.1860	N/A	ribosomal protein S19, putative
Tb927.11.11725	3.26827e-108	0.688796	0.272	0.163	3.77126e-104	1	Tb927.11.11725	N/A	ribosomal protein S14p/S29e
Tb927.8.6038	1.13266e-156	0.727159	0.332	0.191	1.30698e-152	1	Tb927.8.6038	N/A	ribosomal protein L41, putative
Tb927.11.14130	1.3432e-272	0.855135	0.51	0.302	1.54991e-268	1	Tb927.11.14130	N/A	ribosomal protein L18, putative
Tb927.6.5040	6.07465e-154	0.611717	0.388	0.24	7.00954e-150	1	Tb927.6.5040	N/A	ribosomal protein L15, putative
Tb927.7.1970	0	2.63818	0.336	0.065	0	1	Tb927.7.1970	N/A	retrotransposon hot spot protein 7 (RHS7), putative
Tb927.7.2020	0	2.35702	0.282	0.06	0	1	Tb927.7.2020	N/A	retrotransposon hot spot protein 7 (RHS7), putative
Tb927.2.240	0	1.81873	0.251	0.072	0	1	Tb927.2.240	RHS5	retrotransposon hot spot protein 5 (RHS5), putative
Tb927.2.1170	0	1.81142	0.325	0.097	0	1	Tb927.2.1170	RHS5	retrotransposon hot spot protein 5 (RHS5), putative
Tb927.2.340	0	1.43989	0.537	0.226	0	1	Tb927.2.340	RHS4	retrotransposon hot spot protein 4 (RHS4), putative
Tb927.2.450	0	1.56176	0.511	0.201	0	1	Tb927.2.450	RHS4	retrotransposon hot spot protein 4 (RHS4), putative
Tb927.2.470	0	1.93184	0.58	0.183	0	1	Tb927.2.470	RHS4	retrotransposon hot spot protein 4 (RHS4), putative
Tb927.2.560	0	1.82926	0.427	0.131	0	1	Tb927.2.560	RHS4	retrotransposon hot spot protein 4 (RHS4), putative
Tb927.1.120	0	1.06583	0.484	0.242	0	1	Tb927.1.120	RHS4	retrotransposon hot spot protein 4 (RHS4), putative
Tb927.2.1120	0	1.96289	0.305	0.08	0	1	Tb927.2.1120	N/A	retrotransposon hot spot protein 4 (RHS4), point mutation, retrotransposon hot spot protein (RHS, pseudogene), putative
Tb927.2.1150	0	1.33133	0.421	0.17	0	1	Tb927.2.1150	N/A	retrotransposon hot spot protein 2 (RHS2), interrupted, degenerate, retrotransposon hot spot protein (RHS, pseudogene), putative
Tb927.4.210	0	1.39597	0.462	0.187	0	1	Tb927.4.210	N/A	retrotransposon hot spot protein 2 (RHS2), interrupted, degenerate, retrotransposon hot spot protein (RHS, pseudogene), putative
Tb927.2.480	0	1.78201	0.61	0.214	0	1	Tb927.2.480	N/A	retrotransposon hot spot protein 2 (RHS2), degenerate, retrotransposon hot spot protein (RHS, pseudogene), putative
Tb927.2.100	0	1.35224	0.453	0.193	0	1	Tb927.2.100	RHS1	retrotransposon hot spot protein 1 (RHS1), putative
Tb927.2.370	0	1.21402	0.809	0.475	0	1	Tb927.2.370	RHS1	retrotransposon hot spot protein 1 (RHS1), putative
Tb927.1.180	0	1.31577	0.483	0.204	0	1	Tb927.1.180	RHS1	retrotransposon hot spot protein 1 (RHS1), putative
Tb927.1.220	3.76363e-173	0.682419	0.338	0.191	4.34285e-169	1	Tb927.1.220	RHS1	retrotransposon hot spot protein 1 (RHS1), putative
Tb11.1780	1.29416e-254	1.1745	0.269	0.111	1.49333e-250	1	Tb11.1780	N/A	retrotransposon hot spot protein 1 (RHS1, pseudogene), putative
Tb927.2.1330	0	1.13592	0.42	0.194	0	1	Tb927.2.1330	N/A	retrotransposon hot spot protein (RHS, pseudogene), putative, retrotransposon hot spot protein 6 (RHS6), degenerate
Tb11.1790	0	1.8345	0.287	0.086	0	1	Tb11.1790	N/A	retrotransposon hot spot protein (RHS, pseudogene), putative
Tb927.1.190	1.192e-276	1.25199	0.295	0.124	1.37545e-272	1	Tb927.1.190	N/A	retrotransposon hot spot protein (RHS, pseudogene), putative
Tb11.1810b	0	0.713625	0.689	0.46	0	1	Tb11.1810b	N/A	retrotransposon hot spot protein (RHS, pseudogene), putative
Tb927.1.240	6.55462e-134	0.580142	0.347	0.215	7.56338e-130	1	Tb927.1.240	N/A	retrotransposon hot spot protein (RHS, pseudogene), putative
Tb11.v5.0295	0	2.06446	0.627	0.192	0	1	Tb11.v5.0295	N/A	retrotransposon hot spot (RHS) protein, putative
Tb11.v5.0670	1.97152e-242	0.904905	0.379	0.198	2.27493e-238	1	Tb11.v5.0670	N/A	retrotransposon hot spot (RHS) protein, putative
Tb927.11.10330	0	1.2543	0.831	0.536	0	1	Tb927.11.10330	RCCP	regulator of chromosome condensation 1-like protein
Tb11.v5.0456	1.67416e-112	0.65748	0.334	0.212	1.93182e-108	1	Tb11.v5.0456	N/A	receptor-type adenylate cyclase GRESAG 4, putative
Tb927.7.7520	0	1.69817	0.452	0.131	0	1	Tb927.7.7520	N/A	receptor-type adenylate cyclase GRESAG 4, putative
Tb927.11.11370	2.40672e-179	1.05806	0.267	0.131	2.77712e-175	1	Tb927.11.11370	RACK1	receptor for activated C kinase 1
Tb927.11.11360	2.06764e-277	1.04307	0.4	0.204	2.38585e-273	1	Tb927.11.11360	RACK1	receptor for activated C kinase 1
Tb927.11.4570	1.11459e-174	0.857175	0.269	0.135	1.28612e-170	1	Tb927.11.4570	RAB5B	Ras-related protein Rab5B
Tb927.11.15240	2.47675e-202	1.07675	0.25	0.112	2.85792e-198	1	Tb927.11.15240	RAB2B	Ras-related protein RAB2B, putative
Tb927.10.12170	0	1.39351	0.272	0.095	0	1	Tb927.10.12170	N/A	RAB-interacting protein, putative
Tb927.9.8420	8.16556e-146	0.806411	0.294	0.164	9.42223e-142	1	Tb927.9.8420	N/A	QM-like protein, 60S ribosomal protein L10, putative
Tb927.9.8070	6.11418e-149	0.756359	0.325	0.188	7.05515e-145	1	Tb927.9.8070	QM	QM-like protein, 60S ribosomal protein L10, putative
Tb927.9.7470	0	1.52897	0.796	0.446	0	1	Tb927.9.7470	NT10	purine nucleoside transporter
Tb927.10.9080	0	0.935052	0.818	0.59	0	1	Tb927.10.9080	N/A	pteridine transporter, putative
Tb927.1.2880	0	1.72353	0.337	0.106	0	1	Tb927.1.2880	N/A	pteridine transporter, putative
Tb927.11.16615	7.05568e-237	0.609185	0.633	0.433	8.14155e-233	1	Tb927.11.16615	N/A	Protein of unknown function (DUF2638), putative
Tb11.v5.0671	0	1.13701	0.429	0.21	0	1	Tb11.v5.0671	N/A	protein kinase A catalytic subunit, putative
Tb927.7.5970	0	1.44622	0.475	0.183	0	1	Tb927.7.5970	PAD5	protein associated with differentiation 5, putative
Tb927.7.5960	0	1.80516	0.272	0.078	0	1	Tb927.7.5960	PAD4	protein associated with differentiation 4, putative
Tb927.7.5950	0	2.12249	0.421	0.11	0	1	Tb927.7.5950	PAD3	protein associated with differentiation 3, putative
Tb927.7.5930	8.72586e-166	0.671335	0.324	0.183	1.00688e-161	1	Tb927.7.5930	PAD1	Protein Associated with Differentiation 1
Tb927.7.5940	0	2.02932	0.692	0.262	0	1	Tb927.7.5940	PAD2	Protein Associated with Differentiation
Tb927.10.3560	2.4355e-173	0.912307	0.254	0.124	2.81033e-169	1	Tb927.10.3560	PRMT1-PRO	Protein arginine N-methyltransferase 1, prozyme
Tb927.1.4690	7.44761e-147	0.634101	0.374	0.23	8.5938e-143	1	Tb927.1.4690	PRMT1-ENZ	Protein arginine N-methyltransferase 1 catalytic subunit
Tb927.10.10230	0	4.28418	0.309	0.021	0	1	Tb927.10.10230	PAG5	procyclin-associated gene 5 (PAG5) protein
Tb927.9.10570	1.14365e-107	0.613596	0.25	0.146	1.31966e-103	1	Tb927.9.10570	N/A	predicted zinc finger protein
Tb927.9.9290	0	1.7978	0.277	0.081	0	1	Tb927.9.9290	PABP1	polyadenylate-binding protein 1
Tb927.10.6740	1.7425e-201	1.03762	0.253	0.114	2.01067e-197	1	Tb927.10.6740	N/A	Plasma-membrane choline transporter, putative
Tb927.10.9430	0	2.01198	0.325	0.08	0	1	Tb927.10.9430	PRS	phosphoribosylpyrophosphate synthetase, putative
Tb927.6.3550	3.98146e-266	0.816405	0.491	0.285	4.59421e-262	1	Tb927.6.3550	N/A	phospholipid-translocating P-type ATPase (flippase), putative
Tb927.10.2210	0	1.42555	0.263	0.09	0	1	Tb927.10.2210	N/A	Peptidase C19, ubiquitin carboxyl-terminal hydrolase, putative
Tb927.8.8290	9.68621e-241	0.62821	0.686	0.491	1.11769e-236	1	Tb927.8.8290	AAT10-1	Ornithine transporter AAT10-1
Tb927.10.15180	2.95408e-234	1.13881	0.277	0.123	3.40871e-230	1	Tb927.10.15180	N/A	nucleosome assembly protein, putative
Tb927.9.5730	6.89866e-275	0.803916	0.541	0.329	7.96036e-271	1	Tb927.9.5730	N/A	nucleosome assembly protein-like protein
Tb927.11.2670	2.09389e-144	0.760292	0.32	0.186	2.41614e-140	1	Tb927.11.2670	NUP59	Nucleoporin NUP59
Tb927.8.730	0	2.01083	0.605	0.199	0	1	Tb927.8.730	N/A	nucleolar RNA-binding protein, putative
Tb927.8.760	1.83532e-230	1.15816	0.253	0.106	2.11778e-226	1	Tb927.8.760	NOPP44/46-1	nucleolar RNA-binding protein
Tb927.11.14020	1.74341e-242	1.03787	0.354	0.179	2.01172e-238	1	Tb927.11.14020	NRBD2	nuclear RNA binding domain 2
Tb927.3.3160	4.31798083232324e-314	1.42017	0.254	0.089	4.98251808241778e-310	1	Tb927.3.3160	PAP1	Nuclear poly(A) polymerase 1
Tb9.NT.34	0	1.3476	0.327	0.129	0	1	Tb9.NT.34	N/A	Noncoding RNA, putative
Tb927.10.9440	5.21083e-281	0.891119	0.443	0.238	6.01278e-277	1	Tb927.10.9440	NDH2	NADH dehydrogenase
Tb927.11.2370	8.13428e-209	0.783357	0.367	0.2	9.38614e-205	1	Tb927.11.2370	MEX67	mRNA export factor MEX67
Tb927.8.3550	5.71901e-94	0.544775	0.256	0.158	6.59916e-90	1	Tb927.8.3550	MPK3	mitogen-activated protein kinase 3, putative
Tb927.4.1800	0	0.700331	0.788	0.572	0	1	Tb927.4.1800	MRPL3	Mitochondrial ribosomal protein L3
Tb927.10.12840	4.86599e-152	0.599568	0.442	0.288	5.61486e-148	1	Tb927.10.12840	MCP12	mitochondrial carrier protein
Tb927.4.3300	0	2.45101	0.325	0.081	0	1	Tb927.4.3300	FtsH33	mitochondrial ATP-dependent zinc metallopeptidase, putative
Tb927.8.550	0	1.45032	0.328	0.122	0	1	Tb927.8.550	N/A	methionine-S-sulfoxide reductase, putative, peptide methionine sulfoxide reductase, putative, peptide Met(O) reductase, putative
Tb927.11.2470	1.50052e-104	0.580168	0.273	0.166	1.73145e-100	1	Tb927.11.2470	N/A	metallo-peptidase, Clan MF, Family M17
Tb927.5.1810	2.51147e-292	0.782081	0.474	0.261	2.89799e-288	1	Tb927.5.1810	p67	lysosomal/endosomal membrane protein p67
Tb927.10.2370	0	1.38133	0.311	0.123	0	1	Tb927.10.2370	LA	Lupus La protein homolog, putative
Tb927.2.170	4.68594e-290	1.25751	0.277	0.109	5.4071e-286	1	Tb927.2.170	N/A	leucine-rich repeat protein 1 (LRRP1), putative, leucine-rich repeat protein (LRRP), putative
Tb927.2.690	0	1.69379	0.313	0.098	0	1	Tb927.2.690	N/A	leucine-rich repeat protein (LRRP), putative
Tb927.11.12420	1.29546e-161	0.554701	0.428	0.272	1.49484e-157	1	Tb927.11.12420	KKT19	kinetoplastid kinetochore protein 19
Tb927.3.2490	4.25669e-104	0.705332	0.261	0.155	4.9118e-100	1	Tb927.3.2490	PH1	Kinesin-like protein PH1
Tb927.11.10760	3.63268e-250	1.13184	0.273	0.116	4.19175e-246	1	Tb927.11.10760	KIN-D	kinesin-D
Tb927.11.1540	0	1.41165	0.485	0.197	0	1	Tb927.11.1540	IVDH	isovaleryl-CoA dehydrogenase
Tb927.10.9190	3.20793e-129	0.592461	0.351	0.219	3.70163e-125	1	Tb927.10.9190	IleRS	isoleucyl-tRNA synthetase, putative
Tb927.2.4760	0	2.08636	0.35	0.084	0	1	Tb927.2.4760	N/A	hypothetical protein, conserved
Tb927.4.4570	0	1.55969	0.296	0.096	0	1	Tb927.4.4570	N/A	hypothetical protein, conserved
Tb927.5.1780	0	1.56035	0.303	0.103	0	1	Tb927.5.1780	N/A	hypothetical protein, conserved
Tb927.6.630	1.43666e-128	0.613477	0.262	0.148	1.65777e-124	1	Tb927.6.630	N/A	hypothetical protein, conserved
Tb927.8.1790	1.97738e-129	0.716404	0.32	0.192	2.28169e-125	1	Tb927.8.1790	N/A	hypothetical protein, conserved
Tb927.8.2820	0	1.40516	0.309	0.112	0	1	Tb927.8.2820	N/A	hypothetical protein, conserved
Tb927.9.2980	1.24273e-236	1.05488	0.259	0.111	1.43399e-232	1	Tb927.9.2980	N/A	hypothetical protein, conserved
Tb927.10.10000	0	1.89935	0.51	0.16	0	1	Tb927.10.10000	N/A	hypothetical protein, conserved
Tb927.10.15040	5.00842e-178	0.801045	0.289	0.15	5.77921e-174	1	Tb927.10.15040	N/A	hypothetical protein, conserved
Tb927.10.3360	5.0031e-143	0.678905	0.262	0.143	5.77307e-139	1	Tb927.10.3360	N/A	hypothetical protein, conserved
Tb927.10.480	6.23975e-86	0.510831	0.252	0.159	7.20005e-82	1	Tb927.10.480	N/A	hypothetical protein, conserved
Tb927.1.400	0	1.13927	0.437	0.188	0	1	Tb927.1.400	N/A	hypothetical protein, conserved
Tb927.11.5950	4.43409e-166	0.529912	0.672	0.51	5.11649e-162	1	Tb927.11.5950	N/A	hypothetical protein, conserved
Tb927.11.5720	8.83506e-168	0.69692	0.354	0.205	1.01948e-163	1	Tb927.11.5720	N/A	hypothetical protein, conserved
Tb927.11.6430	7.49767e-176	0.918248	0.261	0.128	8.65157e-172	1	Tb927.11.6430	N/A	hypothetical protein, conserved
Tb927.11.18700	1.91114e-265	0.665184	0.708	0.508	2.20526e-261	1	Tb927.11.18700	N/A	hypothetical protein, conserved
Tb11.v5.0381	0	1.12856	0.692	0.338	0	1	Tb11.v5.0381	N/A	hypothetical protein, conserved
Tb11.v5.0883	5.73379e-286	0.87888	0.353	0.166	6.61623e-282	1	Tb11.v5.0883	N/A	hypothetical protein, conserved
Tb11.v5.0505	1.22978e-162	0.699668	0.25	0.128	1.41904e-158	1	Tb11.v5.0505	N/A	hypothetical protein, conserved
Tb927.2.2320	1.03205e-228	0.955196	0.352	0.181	1.19089e-224	1	Tb927.2.2320	N/A	hypothetical protein
Tb927.4.4900	4.61125e-230	0.943456	0.331	0.164	5.32092e-226	1	Tb927.4.4900	N/A	hypothetical protein
Tb927.5.3100	1.40442e-103	0.530568	0.265	0.162	1.62056e-99	1	Tb927.5.3100	N/A	hypothetical protein
Tb927.5.4020	0	2.38308	0.37	0.078	0	1	Tb927.5.4020	N/A	hypothetical protein
Tb927.8.4300	1.31662e-168	0.79613	0.274	0.142	1.51925e-164	1	Tb927.8.4300	N/A	hypothetical protein
Tb927.9.2210	1.03469e-230	0.993464	0.324	0.158	1.19393e-226	1	Tb927.9.2210	N/A	hypothetical protein
Tb927.9.10790	4.61655e-167	0.80235	0.26	0.131	5.32704e-163	1	Tb927.9.10790	N/A	hypothetical protein
Tb927.10.2360	5.18169e-140	0.611604	0.348	0.212	5.97916e-136	1	Tb927.10.2360	N/A	hypothetical protein
Tb927.10.9630	1.59303e-144	0.587944	0.328	0.195	1.8382e-140	1	Tb927.10.9630	N/A	hypothetical protein
Tb927.11.15720	3.35498e-123	0.563277	0.295	0.178	3.87131e-119	1	Tb927.11.15720	N/A	hypothetical protein
Tb927.10.14960	7.86235e-145	0.809921	0.255	0.134	9.07237e-141	1	Tb927.10.14960	N/A	hypothetical protein
Tb927.10.12750	5.73044e-133	0.747725	0.251	0.136	6.61236e-129	1	Tb927.10.12750	N/A	hypothetical protein
Tb10.v4.0128	0	0.968517	0.445	0.202	0	1	Tb10.v4.0128	N/A	hypothetical protein
Tb927.7.5795	1.83381e-134	0.555299	0.413	0.27	2.11603e-130	1	Tb927.7.5795	N/A	hypothetical protein
Tb927.4.2265	1.4405e-242	0.925747	0.352	0.176	1.66219e-238	1	Tb927.4.2265	N/A	hypothetical protein
Tb927.7.7000	1.67463e-156	0.62657	0.297	0.166	1.93236e-152	1	Tb927.7.7000	N/A	hook complex protein, conserved
Tb927.10.10920	4.4421e-218	0.977339	0.367	0.198	5.12574e-214	1	Tb927.10.10920	N/A	heat shock protein, putative
Tb927.10.10910	3.0531e-182	0.877685	0.373	0.216	3.52298e-178	1	Tb927.10.10910	N/A	heat shock protein, putative
Tb11.v5.1034	4.5962e-216	1.11592	0.3	0.145	5.30356e-212	1	Tb11.v5.1034	N/A	heat shock protein 70 (hsp70), putative
Tb927.11.11330	2.12815e-146	0.854317	0.316	0.182	2.45568e-142	1	Tb927.11.11330	HSP70.4	heat shock protein 70
Tb927.11.8440	1.89956e-186	0.855436	0.283	0.142	2.1919e-182	1	Tb927.11.8440	N/A	haloacid dehalogenase-like hydrolase, putative
Tb927.6.510	0	4.43877	0.946	0.18	0	1	Tb927.6.510	GPEET	GPEET procyclin
Tb927.4.2410	1.62067e-144	0.594952	0.307	0.178	1.8701e-140	1	Tb927.4.2410	N/A	Glycosyl hydrolase family 65 central catalytic domain/Haloacid dehalogenase-like hydrolase, putative
Tb927.3.1920	1.38013253097682e-310	0.861465	0.445	0.23	1.59253e-306	1	Tb927.3.1920	NOT5	General negative regulator of transcription subunit 5
Tb927.8.6140	6.20325e-146	0.728906	0.273	0.149	7.15793e-142	1	Tb927.8.6140	N/A	Galactose oxidase, central domain/Kelch motif containing protein, putative
Tb927.10.11440	1.4386e-200	0.86703	0.276	0.134	1.66e-196	1	Tb927.10.11440	CYC5	G1 cyclin CycE4, putative
Tb927.11.2410	0	1.69039	0.404	0.142	0	1	Tb927.11.2410	N/A	Flabarin, putative
Tb927.11.2400	3.67158e-107	0.727271	0.271	0.161	4.23663e-103	1	Tb927.11.2400	N/A	Flabarin-like protein
Tb927.7.3040	5.76731e-137	0.663609	0.318	0.188	6.6549e-133	1	Tb927.7.3040	N/A	F-box and WD40 domain containing protein
Tb927.9.7370	0	1.50955	0.292	0.098	0	1	Tb927.9.7370	N/A	expression site-associated gene 9 (ESAG9) protein, putative
Tb927.11.740	5.19853e-137	0.816529	0.294	0.168	5.99859e-133	1	Tb927.11.740	EIF5A	eukaryotic translation initiation factor 5A
Tb927.9.5460	4.36063e-163	0.760465	0.267	0.139	5.03173e-159	1	Tb927.9.5460	eif4g2	Eukaryotic translation initiation factor 4 gamma 2
Tb927.7.6090	7.63751e-304	1.30749	0.307	0.126	8.81292e-300	1	Tb927.7.6090	EIF3A	eukaryotic translation initiation factor 3 subunit a
Tb927.3.2900	1.38506e-186	0.866183	0.289	0.146	1.59822e-182	1	Tb927.3.2900	EIF2A	eukaryotic translation initiation factor 2 subunit alpha
Tb927.11.13250	3.13208e-182	0.898208	0.254	0.122	3.61411e-178	1	Tb927.11.13250	eIF-2-gamma	eukaryotic translation initiation factor 2 gamma, putative
Tb927.6.480	0	4.34441	0.459	0.034	0	1	Tb927.6.480	N/A	EP3-2 procyclin, surface protein EP3-2, procyclic form specific polypeptide A-beta precursor, surface protein EP3-2 procyclin precursor, PARP A-beta
Tb927.10.10250	0	4.49631	0.936	0.128	0	1	Tb927.10.10250	EP2	EP2 procyclin
Tb927.10.10260	0	4.22196	0.943	0.145	0	1	Tb927.10.10260	EP1	EP1 procyclin
Tb927.10.13360	1.32223e-154	0.871503	0.251	0.128	1.52572e-150	1	Tb927.10.13360	EF-Tu	Elongation factor Tu, mitochondrial
Tb11.v5.0741	0	1.06053	0.455	0.206	0	1	Tb11.v5.0741	N/A	EF-hand domain pair, putative
Tb927.3.4760	1.17733e-140	0.831925	0.259	0.138	1.35853e-136	1	Tb927.3.4760	DLP2	dynamin-like protein 2
Tb927.11.14090	2.59808e-117	0.577439	0.354	0.227	2.99793e-113	1	Tb927.11.14090	DRBD18	Double RNA binding domain protein 18
Tb927.7.5380	2.8569e-194	0.654495	0.426	0.256	3.29657e-190	1	Tb927.7.5380	DRBD12	Double RNA binding domain protein 12
Tb927.2.460	0	1.02668	0.461	0.239	0	1	Tb927.2.460	N/A	DNA-directed RNA polymerase, degenerate, DNA-directed RNA polymerase, pseudogene, putative
Tb927.2.540	0	1.09675	0.495	0.235	0	1	Tb927.2.540	N/A	DNA-directed RNA polymerase, degenerate, DNA-directed RNA polymerase, pseudogene, putative
Tb927.2.1200	1.90752e-270	0.968786	0.351	0.168	2.20108e-266	1	Tb927.2.1200	N/A	DNA-directed RNA polymerase III subunit 2, degenerate, DNA-directed RNA polymerase III subunit 2, pseudogene, putative
Tb927.7.1090	5.10373e-210	0.672385	0.48	0.296	5.8892e-206	1	Tb927.7.1090	RAD5	DNA repair protein RAD5, putative
Tb927.10.12260	4.30447e-212	1.06514	0.306	0.15	4.96693e-208	1	Tb927.10.12260	N/A	cytosolic nonspecific dipeptidase, putative
Tb927.1.4100	2.4896e-218	0.925874	0.348	0.181	2.87275e-214	1	Tb927.1.4100	COXIV	cytochrome oxidase subunit IV
Tb927.10.7180	7.49109e-270	1.10564	0.368	0.181	8.64397e-266	1	Tb927.10.7180	CRAM	cysteine-rich, acidic integral membrane protein precursor
Tb927.6.960	1.57344e-238	0.636636	0.523	0.324	1.8156e-234	1	Tb927.6.960	CP	cysteine peptidase, Clan CA, family C1, Cathepsin L-like
Tb927.6.560	3.89345e-274	0.69661	0.637	0.423	4.49265e-270	1	Tb927.6.560	catB	cysteine peptidase C (CPC), CPC cysteine peptidase, Clan CA, family C1, Cathepsin B-like
Tb927.11.780	4.85853e-203	0.823078	0.318	0.164	5.60625e-199	1	Tb927.11.780	CYC13	cyclin 13
Tb927.7.7170	6.76557e-120	0.644234	0.266	0.153	7.8068e-116	1	Tb927.7.7170	CYC4	CYC2-like cyclin, putative
Tb927.8.8340	1.14339e-116	0.636115	0.294	0.177	1.31935e-112	1	Tb927.8.8340	N/A	CRAL/TRIO domain containing protein, putative
Tb927.10.450	5.5577e-241	0.927197	0.412	0.225	6.41304e-237	1	Tb927.10.450	CMF62	Component of motile flagella 62
Tb927.10.3230	0	1.22022	0.33	0.136	0	1	Tb927.10.3230	N/A	CMGC/MAPK protein kinase, putative
Tb927.10.8720	2.19958e-219	0.929977	0.287	0.135	2.53809e-215	1	Tb927.10.8720	N/A	CCR4-NOT transcription complex subunit 10, putative
Tb927.8.650	6.83075e-161	0.742617	0.289	0.156	7.882e-157	1	Tb927.8.650	N/A	cation-transporting ATPase, putative
Tb927.9.5040	2.35121e-120	0.560424	0.299	0.181	2.71306e-116	1	Tb927.9.5040	PDEB1	cAMP-specific phosphodiesterase
Tb927.10.3900	2.07045e-226	1.11655	0.276	0.123	2.38909e-222	1	Tb927.10.3900	N/A	CAMK/CAMKL family protein kinase, putative
Tb927.7.6220	1.19933e-142	0.659927	0.3	0.172	1.38391e-138	1	Tb927.7.6220	N/A	calcium/calmodulin-dependent protein kinase, putative
Tb11.v5.0344	0	1.54113	0.252	0.082	0	1	Tb11.v5.0344	N/A	BarP protein, putative
Tb927.9.15520	0	1.74609	0.251	0.071	0	1	Tb927.9.15520	BARP	BARP protein
Tb927.3.1380	3.61161987109951e-321	1.35011	0.253	0.087	4.16744816926173e-317	1	Tb927.3.1380	ATPB	ATP synthase subunit beta, mitochondrial
Tb927.11.5090	7.91731e-151	0.730265	0.26	0.138	9.13579e-147	1	Tb927.11.5090	mASAT	aspartate aminotransferase, mitochondrial
Tb927.4.2240	0	1.57463	0.264	0.083	0	1	Tb927.4.2240	N/A	Aminotransferase class IV, putative
Tb927.4.4730	0	1.45091	0.327	0.129	0	1	Tb927.4.4730	AATP11	amino acid transporter, putative
Tb927.8.8250	0	2.36109	0.367	0.077	0	1	Tb927.8.8250	N/A	amino acid transporter, putative
Tb927.8.8300	0	1.72124	0.33	0.109	0	1	Tb927.8.8300	N/A	amino acid transporter, putative
Tb927.11.15950	1.16763e-191	0.572199	0.571	0.39	1.34733e-187	1	Tb927.11.15950	N/A	amino acid transporter, putative
Tb927.8.7610	7.46376e-199	1.102	0.251	0.113	8.61244e-195	1	Tb927.8.7610	AATP1	amino acid transporter 1, putative
Tb927.11.5860	0	1.81813	0.303	0.083	0	1	Tb927.11.5860	N/A	AGC/RSK family serine/threonine kinase, putative
Tb927.9.15490	9.65811e-141	0.778421	0.282	0.156	1.11445e-136	1	Tb927.9.15490	N/A	ADP-ribosylation factor GTPase activating protein, putative
Tb927.9.12240	4.4619e-97	0.562584	0.254	0.155	5.14859e-93	1	Tb927.9.12240	N/A	60S ribosomal subunit protein L31, putative
Tb927.9.12200	0	1.2673	0.473	0.247	0	1	Tb927.9.12200	N/A	60S ribosomal subunit protein L31, putative
Tb927.10.3280	6.46696e-246	0.778703	0.544	0.344	7.46223e-242	1	Tb927.10.3280	N/A	60S ribosomal proteins L38, putative
Tb927.6.4690	6.45107e-89	0.528136	0.321	0.214	7.44389e-85	1	Tb927.6.4690	N/A	60S ribosomal protein L9, putative
Tb927.11.16280	6.97723e-101	0.64203	0.319	0.205	8.05103e-97	1	Tb927.11.16280	N/A	60S ribosomal protein L8, putative
Tb927.8.1340	1.3341e-223	0.834807	0.405	0.225	1.53942e-219	1	Tb927.8.1340	N/A	60S ribosomal protein L7a, putative
Tb927.8.1330	9.33187e-143	0.500828	0.495	0.341	1.0768e-138	1	Tb927.8.1330	N/A	60S ribosomal protein L7a, putative
Tb927.7.1750	3.86239e-135	0.686842	0.304	0.178	4.45681e-131	1	Tb927.7.1750	N/A	60S ribosomal protein L7, putative
Tb927.10.11390	9.01067e-237	0.686304	0.543	0.344	1.03974e-232	1	Tb927.10.11390	N/A	60S ribosomal protein L6, putative
Tb927.9.15110	5.16801e-197	0.711889	0.394	0.227	5.96337e-193	1	Tb927.9.15110	N/A	60S ribosomal protein L5, putative
Tb927.9.15170	1.97784359343168e-319	1.04384	0.442	0.226	2.28223372246081e-315	1	Tb927.9.15170	L5	60S ribosomal protein L5, putative
Tb927.3.5050	2.66184e-251	0.618947	0.719	0.525	3.0715e-247	1	Tb927.3.5050	N/A	60S ribosomal protein L4
Tb927.9.9210	1.07089e-238	1.02519	0.308	0.144	1.2357e-234	1	Tb927.9.9210	N/A	60S ribosomal protein L37, putative
Tb927.10.12680	1.28531e-144	0.791036	0.31	0.177	1.48312e-140	1	Tb927.10.12680	N/A	60S ribosomal protein L34, putative
Tb927.11.9730	4.26458e-154	0.565971	0.439	0.284	4.9209e-150	1	Tb927.11.9730	N/A	60S ribosomal protein L34, putative
Tb927.9.15420	1.11192e-163	0.648691	0.426	0.267	1.28304e-159	1	Tb927.9.15420	N/A	60S ribosomal protein L32
Tb927.8.6180	9.7766e-288	0.734431	0.59	0.37	1.12812e-283	1	Tb927.8.6180	N/A	60S ribosomal protein L26, putative
Tb927.9.14370	1.31268e-167	0.869851	0.291	0.153	1.5147e-163	1	Tb927.9.14370	N/A	60S ribosomal protein L26, putative
Tb927.10.5480	3.21796e-250	1.11819	0.294	0.13	3.71321e-246	1	Tb927.10.5480	N/A	60S ribosomal protein L24, putative
Tb927.10.9800	8.95612e-94	0.531158	0.269	0.169	1.03345e-89	1	Tb927.10.9800	N/A	60S ribosomal protein L22
Tb927.11.4300	7.6742e-69	0.504583	0.253	0.167	8.85525e-65	1	Tb927.11.4300	RPL18	60S ribosomal protein L18, putative
Tb927.10.14580	3.56796e-159	0.601157	0.44	0.283	4.11707e-155	1	Tb927.10.14580	N/A	60S ribosomal protein L17, putative
Tb927.5.1610	1.6776e-181	0.686902	0.475	0.304	1.93579e-177	1	Tb927.5.1610	N/A	60S ribosomal protein L13a, putative
Tb927.3.3310	8.12659e-151	0.8431	0.305	0.171	9.37728e-147	1	Tb927.3.3310	N/A	60S ribosomal protein L13, putative
Tb927.3.3320	3.47163e-252	0.935504	0.431	0.239	4.00591e-248	1	Tb927.3.3320	N/A	60S ribosomal protein L13, putative
Tb927.8.6030	6.10416e-105	0.728128	0.25	0.145	7.04359e-101	1	Tb927.8.6030	N/A	60S ribosomal protein L12, putative
Tb927.11.2050	8.49821e-267	0.823286	0.525	0.316	9.80608e-263	1	Tb927.11.2050	N/A	60S acidic ribosomal protein P0, putative
Tb927.11.2060	0	0.898931	0.547	0.315	0	1	Tb927.11.2060	N/A	60S acidic ribosomal protein P0, putative
Tb927.10.560	5.60085e-121	0.692512	0.306	0.184	6.46283e-117	1	Tb927.10.560	N/A	40S ribosomal proteins S11, putative
Tb927.10.5610	1.47743e-170	0.867365	0.321	0.176	1.70481e-166	1	Tb927.10.5610	N/A	40S ribosomal protein S9, putative
Tb927.8.1110	1.2088e-231	0.728283	0.512	0.317	1.39483e-227	1	Tb927.8.1110	N/A	40S ribosomal protein S9, putative
Tb927.8.6150	6.01848e-108	0.607692	0.327	0.208	6.94473e-104	1	Tb927.8.6150	N/A	40S ribosomal protein S8, putative
Tb927.11.3590	2.98496e-191	0.759532	0.419	0.25	3.44435e-187	1	Tb927.11.3590	N/A	40S ribosomal protein S4, putative
Tb927.10.3930	3.03649e-162	0.584101	0.432	0.274	3.50381e-158	1	Tb927.10.3930	N/A	40S ribosomal protein S3A, putative
Tb927.6.2110	2.46812e-220	0.979076	0.326	0.163	2.84797e-216	1	Tb927.6.2110	N/A	40S ribosomal protein S30, putative
Tb927.9.6070	1.05065e-146	0.691244	0.326	0.19	1.21235e-142	1	Tb927.9.6070	RPS3	40S ribosomal protein S3, putative
Tb927.10.11540	2.57329e-180	0.689394	0.443	0.275	2.96932e-176	1	Tb927.10.11540	RPS3	40S ribosomal protein S3, putative
Tb927.10.7340	2.38328e-130	0.637725	0.372	0.236	2.75007e-126	1	Tb927.10.7340	N/A	40S ribosomal protein S24E, putative
Tb927.10.1090	4.89002e-224	0.849761	0.372	0.198	5.6426e-220	1	Tb927.10.1090	RPS23	40S ribosomal protein S23, putative
Tb927.11.6500	5.19099e-112	0.692153	0.273	0.161	5.98989e-108	1	Tb927.11.6500	N/A	40S ribosomal protein S21, putative
Tb927.10.14600	4.90081e-114	0.57382	0.329	0.208	5.65505e-110	1	Tb927.10.14600	RPS2	40S ribosomal protein S2, putative
Tb927.10.14710	1.18871e-99	0.58383	0.288	0.18	1.37165e-95	1	Tb927.10.14710	RPS2	40S ribosomal protein S2, putative
Tb927.10.5340	1.64247e-87	0.524527	0.266	0.17	1.89525e-83	1	Tb927.10.5340	RPS18	40S ribosomal protein S18, putative
Tb927.7.1040	1.70504e-223	0.979662	0.312	0.151	1.96744e-219	1	Tb927.7.1040	N/A	40S ribosomal protein S16, putative
Tb927.7.1050	5.44909e-173	0.879274	0.312	0.168	6.2877e-169	1	Tb927.7.1050	N/A	40S ribosomal protein S16, putative
Tb927.7.2340	2.68093e-134	0.589627	0.4	0.258	3.09353e-130	1	Tb927.7.2340	N/A	40S ribosomal protein S15, putative
Tb927.2.5910	5.17174e-97	0.533507	0.258	0.159	5.96767e-93	1	Tb927.2.5910	N/A	40S ribosomal protein S13, putative
Tb927.11.4290	1.03646e-161	0.80498	0.313	0.173	1.19597e-157	1	Tb927.11.4290	RPS12	40S ribosomal protein S12
Tb927.1.3180	9.1289e-236	0.842803	0.449	0.259	1.05338e-231	1	Tb927.1.3180	S11	40S ribosomal protein S11, putative
Tb927.3.5520	7.80136e-130	0.748672	0.266	0.148	9.00199e-126	1	Tb927.3.5520	RPN1	26S proteasome regulatory non-ATPase subunit
Tb927.11.11680	1.36517e-299	0.705984	0.796	0.629	1.57526e-295	1	Tb927.11.11680	N/A	2-oxoglutarate dehydrogenase E2 component, putative
Tb927.11.1560	6.26668e-209	1.02257	0.282	0.133	7.23112e-205	1	Tb927.11.1560	N/A	1,2-Dihydroxy-3-keto-5-methylthiopentene dioxygenase, putative
Tb927.2.2160	1.40102e-235	0.843404	0.626	0.417	1.61664e-231	2	Tb927.2.2160	PFC11	paraflagellar rod component, putative
Tb927.2.2670	1.56873e-176	1.18749	0.293	0.141	1.81016e-172	2	Tb927.2.2670	H4V	histone H4 variant
Tb927.2.2770	1.48038e-251	0.738466	0.753	0.571	1.70821e-247	2	Tb927.2.2770	N/A	hypothetical protein, conserved
Tb927.3.930	4.19107e-266	1.55532	0.298	0.116	4.83607e-262	2	Tb927.3.930	OADalpha	dynein heavy chain, putative
Tb927.3.2930	3.31291e-93	0.524633	0.662	0.54	3.82276e-89	2	Tb927.3.2930	RBP6	RNA-binding protein RBP6, putative
Tb927.3.4090	1.46317e-48	0.570345	0.254	0.172	1.68835e-44	2	Tb927.3.4090	PT3	Pyruvate transporter, putative
Tb927.6.2850	4.36445e-84	0.762989	0.275	0.166	5.03614e-80	2	Tb927.6.2850	PIE8	ESAG8-associated protein, putative
Tb927.6.3180	0	1.68889	0.475	0.205	0	2	Tb927.6.3180	N/A	hypothetical protein, conserved
Tb927.6.38401	9.37568e-124	0.617124	0.481	0.323	1.08186e-119	2	Tb927.6.3840	N/A	reticulon domain protein
Tb927.7.610	0	2.95899	0.293	0.045	0	2	Tb927.7.610	N/A	mitochondrial DNA ligase homolog, LIG k-alpha
Tb927.7.3330	1.78463e-167	1.05201	0.388	0.223	2.05929e-163	2	Tb927.7.3330	FAZ10	Flagellar attachment zone protein 10
Tb927.7.6690	0	1.69121	0.522	0.209	0	2	Tb927.7.6690	N/A	Trypanosoma specific protein, unknown function
Tb927.8.710	3.18636e-266	1.20381	0.446	0.234	3.67674e-262	2	Tb927.8.710	DRBD17	RNA-binding protein, putative
Tb927.8.15501	7.09818e-144	1.00895	0.338	0.191	8.19059e-140	2	Tb927.8.1550	PFC3	paraflagellar rod component, putative
Tb927.8.2550	6.27667e-67	0.541444	0.336	0.229	7.24265e-63	2	Tb927.8.2550	PRI1	mitochondrial DNA primase
Tb927.8.3560	1.41225e-60	0.583741	0.32	0.22	1.62959e-56	2	Tb927.8.3560	PIF5	DNA repair and recombination helicase protein PIF5
Tb927.8.4190	2.47193e-224	0.761357	0.727	0.543	2.85236e-220	2	Tb927.8.4190	N/A	hypothetical protein, conserved
Tb927.8.6240	1.73449e-290	1.25484	0.424	0.205	2.00143e-286	2	Tb927.8.6240	SAXO1	STOP axonemal protein
Tb927.8.6660	1.47927e-69	0.755721	0.256	0.159	1.70693e-65	2	Tb927.8.6660	PFC1	paraflagellar rod component, putative
Tb927.8.7770	8.95716e-65	0.596133	0.389	0.281	1.03357e-60	2	Tb927.8.7770	N/A	aldehyde dehydrogenase family, putative
Tb927.8.7850	4.17012e-94	0.607781	0.521	0.386	4.8119e-90	2	Tb927.8.7850	N/A	hypothetical protein, conserved
Tb927.8.7970	2.81266e-110	0.683572	0.463	0.318	3.24553e-106	2	Tb927.8.7970	N/A	hypothetical protein
Tb927.9.6210	0	1.31482	0.518	0.253	0	2	Tb927.9.6210	AK3	arginine kinase
Tb927.10.10580	0	3.72411	0.263	0.023	0	2	Tb927.10.10580	N/A	histone H2B, putative
Tb927.10.10590	0	3.74303	0.393	0.038	0	2	Tb927.10.10590	N/A	histone H2B, putative
Tb927.10.12820	5.68583e-215	1.04809	0.4	0.209	6.56088e-211	2	Tb927.10.12820	N/A	hypothetical protein, conserved
Tb927.10.12670	5.2907e-104	0.820216	0.324	0.196	6.10494e-100	2	Tb927.10.12670	N/A	hypothetical protein, conserved
Tb927.10.11080	6.56306e-234	1.29164	0.357	0.17	7.57312e-230	2	Tb927.10.11080	N/A	paraflagellar rod protein
Tb927.10.8890	4.48543e-76	0.712138	0.285	0.179	5.17574e-72	2	Tb927.10.8890	KAP6	kinetoplast-associated protein 6
Tb927.10.2190	0	1.64711	0.399	0.151	0	2	Tb927.10.2190	FAP20	flagella associated protein FAP20
Tb927.10.8830	1.94859e-162	0.736712	0.573	0.399	2.24848e-158	2	Tb927.10.8830	FAZ5	Flagellum attachment zone protein 5
Tb927.10.3420	5.00833e-217	1.37968	0.267	0.107	5.77912e-213	2	Tb927.10.3420	N/A	NADH-ubiquinone oxidoreductase c, putative
Tb927.10.14490	3.72185e-90	0.753953	0.303	0.186	4.29465e-86	2	Tb927.10.14490	N/A	hypothetical protein, conserved
Tb927.10.15250	6.34148e-102	0.823526	0.296	0.174	7.31743e-98	2	Tb927.10.15250	PFC15	paraflagellar rod component, putative
Tb927.10.89401	2.44083e-217	0.505063	0.879	0.767	2.81647e-213	2	Tb927.10.8940	KH1	flagellum targeting protein kharon1, putative
Tb927.10.840	4.73024e-55	0.566992	0.401	0.303	5.45822e-51	2	Tb927.10.840	FAZ6	Flagellum attachment zone protein 6
Tb927.10.3390	7.73644e-198	1.09948	0.366	0.189	8.92707e-194	2	Tb927.10.3390	N/A	predicted TLD domain protein
Tb927.11.3250	6.00243e-296	1.58451	0.333	0.134	6.9262e-292	2	Tb927.11.3250	OADbeta	dynein heavy chain, putative
Tb927.11.9860	4.5715e-196	1.11955	0.327	0.157	5.27506e-192	2	Tb927.11.9860	N/A	EF-hand domain pair, putative
Tb927.11.1030	2.57255e-267	1.39956	0.329	0.136	2.96847e-263	2	Tb927.11.1030	kkt7	kinetoplastid kinetochore protein 7
Tb927.11.16200	4.35475e-97	0.67987	0.396	0.263	5.02494e-93	2	Tb927.11.16200	CAP17	cytoskeleton-associated protein 17
Tb927.11.164701	1.52601e-90	0.546309	0.503	0.367	1.76086e-86	2	Tb927.11.16470	N/A	SUMO-interacting motif-containing protein
Tb927.11.16720	2.60548e-91	0.791288	0.291	0.175	3.00647e-87	2	Tb927.11.16720	CYC6	mitotic cyclin 6
Tb927.11.890	0	2.50621	0.374	0.091	0	2	Tb927.11.890	N/A	hypothetical protein, conserved
Tb927.11.13230	2.75892e-149	0.673086	0.534	0.359	3.18352e-145	2	Tb927.11.13230	VAP	VAMP-associated protein, putative
Tb927.11.14750	2.21393e-111	0.686684	0.459	0.314	2.55465e-107	2	Tb927.11.14750	N/A	PSP1 C-terminal conserved region, putative
Tb927.11.14840	0	3.01552	0.355	0.054	0	2	Tb927.11.14840	CPC2	chromosomal passenger complex 2
Tb927.11.12210	2.77868e-150	1.04457	0.286	0.143	3.20632e-146	2	Tb927.11.12210	N/A	Domain of unknown function (DUF4586), putative
Tb927.11.12410	2.67847e-120	0.786661	0.411	0.263	3.09068e-116	2	Tb927.11.12410	KKT10	kinetoplastid kinetochore protein 10
Tb927.11.7350	0	1.7952	0.304	0.098	0	2	Tb927.11.7350	H2BV	Histone H2B variant V
Tb927.11.10940	2.13684e-76	0.516207	0.523	0.399	2.4657e-72	2	Tb927.11.10940	N/A	hypothetical protein, conserved
Tb927.11.11010	2.23235e-125	0.976733	0.307	0.172	2.57591e-121	2	Tb927.11.11010	MC1	microtubule inner protein MC1
Tb927.11.13500	4.18587023141772e-310	1.86299	0.256	0.078	4.83008e-306	2	Tb927.11.13500	N/A	par1
Tb927.11.6550	0	2.737	0.308	0.06	0	2	Tb927.11.6550	PNT1	PUF nine target 1
Tb927.1.2390	5.04073e-91	0.509061	0.735	0.644	5.8165e-87	2	Tb927.1.2390	N/A	beta tubulin
Tb927.1.2120	1.10084e-81	0.564817	0.48	0.353	1.27026e-77	2	Tb927.1.2120	CALP1.3	Calpain-like protein CALP1.3
Tb927.1.2490	1.49665e-257	1.33108	0.373	0.176	1.72699e-253	2	Tb927.1.2490	N/A	histone H3, putative
Tb927.1.2600	1.40866e-227	1.43243	0.274	0.109	1.62545e-223	2	Tb927.1.2600	PUF9	pumilio/PUF RNA binding protein 9
Tb927.1.2640	1.45502e-63	0.629191	0.292	0.194	1.67895e-59	2	Tb927.1.2640	N/A	hypothetical protein, conserved
Tb927.1.2670	2.67526e-213	0.972745	0.455	0.257	3.08698e-209	2	Tb927.1.2670	PF16	paralyzed flagella 16
Tb927.1.4310	0	0.918225	0.801	0.601	0	2	Tb927.1.4310	FAZ2	Flagellum attachment zone protein 2
Tb927.11.1110	2.34862e-123	0.729381	0.491	0.335	2.71007e-119	2	Tb927.11.1110	N/A	calpain, putative
Tb8.NT.11	0	1.49611	0.861	0.552	0	2	Tb8.NT.11	N/A	Noncoding RNA, putative
Tb1.NT.27	3.03316e-103	1.00156	0.276	0.163	3.49996e-99	2	Tb1.NT.27	N/A	Noncoding RNA, putative
Tb927.2.18901	5.38941e-105	1.06736	0.805	0.677	6.21884e-101	3	Tb927.2.1890	ATG3	E2-like ubiquitin-conjugation enzyme
Tb927.2.21601	2.21726e-21	0.57638	0.497	0.451	2.55849e-17	3	Tb927.2.2160	PFC11	paraflagellar rod component, putative
Tb927.2.26701	3.76946e-35	1.2337	0.273	0.163	4.34958e-31	3	Tb927.2.2670	H4V	histone H4 variant
Tb927.2.27701	1.26113e-29	0.553341	0.642	0.601	1.45522e-25	3	Tb927.2.2770	N/A	hypothetical protein, conserved
Tb927.2.43701	1.31231e-18	0.621411	0.299	0.26	1.51427e-14	3	Tb927.2.4370	TRYS	trypanothione synthetase
Tb927.2.45801	6.42065e-15	0.62048	0.286	0.242	7.40879e-11	3	Tb927.2.4580	unc119	UNC119
Tb927.2.60001	4.14809e-22	0.522779	0.586	0.559	4.78648e-18	3	Tb927.2.6000	GPI-PLC	glycosylphosphatidylinositol-specific phospholipase C
Tb927.3.11201	8.00771e-37	0.843508	0.441	0.342	9.24009e-33	3	Tb927.3.1120	RTB2	GTP-binding nuclear protein rtb2, putative
Tb927.3.1790	2.40123e-39	1.11413	0.348	0.231	2.77078e-35	3	Tb927.3.1790	N/A	pyruvate dehydrogenase E1 beta subunit, putative
Tb927.3.22301	7.0456e-62	1.25509	0.443	0.317	8.12992e-58	3	Tb927.3.2230	N/A	succinyl-CoA synthetase alpha subunit, putative
Tb927.3.32701	1.76465e-29	0.756866	0.482	0.378	2.03623e-25	3	Tb927.3.3270	PFK	ATP-dependent 6-phosphofructokinase, glycosomal
Tb927.3.37501	3.19416e-127	1.17718	0.78	0.644	3.68575e-123	3	Tb927.3.3750	PFC7	paraflagellar rod component, putative
Tb927.3.42701	1.15166e-34	0.693684	0.577	0.493	1.3289e-30	3	Tb927.3.4270	N/A	MORN repeat, putative
Tb927.3.51802	7.9054e-57	0.795173	0.731	0.602	9.12204e-53	3	Tb927.3.5180	COF	ADF/Cofilin
Tb927.4.13001	5.99083e-52	1.038	0.439	0.295	6.91282e-48	3	Tb927.4.1300	CAP42	Cytoskeleton-associated protein 42 kDa
Tb927.4.18601	8.20228e-21	0.532738	0.554	0.499	9.46461e-17	3	Tb927.4.1860	N/A	ribosomal protein S19, putative
Tb927.4.2210	1.92511e-28	1.03606	0.272	0.177	2.22138e-24	3	Tb927.4.2210	N/A	hypothetical protein, conserved
Tb927.4.25301	1.76288e-33	0.646504	0.656	0.573	2.03418e-29	3	Tb927.4.2530	N/A	hypothetical protein, conserved
Tb927.4.27402	1.11953e-47	0.803899	0.628	0.493	1.29183e-43	3	Tb927.4.2740	N/A	p25-alpha, putative
Tb927.4.43801	2.2746e-19	0.743977	0.343	0.263	2.62466e-15	3	Tb927.4.4380	VP1	Pyrophosphate-energized vacuolar membrane proton pump 1
Tb927.4.45801	4.55728e-14	0.632912	0.317	0.256	5.25865e-10	3	Tb927.4.4580	N/A	hypothetical protein, conserved
Tb927.4.50101	3.29865e-17	0.627083	0.285	0.249	3.80631e-13	3	Tb927.4.5010	N/A	calreticulin, putative
Tb927.5.10001	7.199e-19	0.69716	0.43	0.358	8.30692e-15	3	Tb927.5.1000	N/A	ubiquitin-conjugating enzyme E2, putative
Tb927.6.15202	1.11801e-57	0.766081	0.812	0.723	1.29007e-53	3	Tb927.6.1520	AQP1	Aquaglyceroporin 1
Tb927.6.27901	6.25268e-27	0.696153	0.506	0.429	7.21497e-23	3	Tb927.6.2790	TDH	L-threonine 3-dehydrogenase
Tb927.6.30001	9.67837e-30	0.661943	0.491	0.412	1.11679e-25	3	Tb927.6.3000	N/A	sphingolipid delta 4 desaturase, putative
Tb927.6.38402	7.46865e-24	0.722214	0.449	0.347	8.61807e-20	3	Tb927.6.3840	N/A	reticulon domain protein
Tb927.6.41401	2.56518e-68	0.873065	0.756	0.649	2.95997e-64	3	Tb927.6.4140	PFC4	paraflagellar rod component, putative
Tb927.6.42801	1.9235e-74	1.14495	0.554	0.35	2.21953e-70	3	Tb927.6.4280	GAPDH	glyceraldehyde 3-phosphate dehydrogenase, glycosomal
Tb927.7.13001	9.67972e-15	0.680264	0.308	0.244	1.11694e-10	3	Tb927.7.1300	N/A	protein disulfide isomerase, putative
Tb927.7.26501	2.50781e-37	0.779463	0.526	0.436	2.89376e-33	3	Tb927.7.2650	CAP51V	Cytoskeleton associated protein 51V
Tb927.7.26602	5.03293e-48	0.738455	0.95	0.91	5.8075e-44	3	Tb927.7.2660	ZC3H20	zinc finger protein family member, putative
Tb927.7.44701	5.96819e-36	0.852915	0.441	0.353	6.88669e-32	3	Tb927.7.4470	N/A	hypothetical protein, conserved
Tb11.v5.02631	2.02392e-28	0.675629	0.512	0.43	2.33541e-24	3	Tb11.v5.0263	N/A	PX domain containing protein, putative
Tb11.v5.0153	1.00792e-57	1.21426	0.417	0.272	1.16304e-53	3	Tb11.v5.0153	N/A	BarP protein, putative
Tb927.7.57901	7.69182e-23	0.567569	0.571	0.513	8.87559e-19	3	Tb927.7.5790	N/A	protein disulfide isomerase, putative
Tb927.7.64201	8.34016e-18	0.708879	0.298	0.235	9.62372e-14	3	Tb927.7.6420	N/A	hypothetical protein, conserved
Tb927.7.66901	6.54482e-25	0.866938	0.356	0.259	7.55207e-21	3	Tb927.7.6690	N/A	Trypanosoma specific protein, unknown function
Tb927.7.68601	2.67043e-21	0.629936	0.462	0.379	3.08141e-17	3	Tb927.7.6860	N/A	expression site-associated gene 5 (ESAG5) protein, putative, expression site-associated gene (ESAG) protein, putative
Tb927.7.70901	2.37919e-15	0.617063	0.33	0.293	2.74534e-11	3	Tb927.7.7090	N/A	hypothetical protein, conserved
Tb927.8.7101	1.09586e-16	0.681586	0.332	0.268	1.26451e-12	3	Tb927.8.710	DRBD17	RNA-binding protein, putative
Tb927.8.15502	1.37336e-16	0.700512	0.256	0.214	1.58473e-12	3	Tb927.8.1550	PFC3	paraflagellar rod component, putative
Tb927.8.17901	3.71083e-18	0.730647	0.281	0.219	4.28193e-14	3	Tb927.8.1790	N/A	hypothetical protein, conserved
Tb927.8.18701	1.79693e-33	0.615105	0.59	0.529	2.07348e-29	3	Tb927.8.1870	GLP1	Golgi/lysosome glycoprotein 1
Tb927.8.3460	1.11588e-17	0.5511	0.363	0.327	1.28761e-13	3	Tb927.8.3460	N/A	Ring finger domain containing protein, putative
Tb927.8.35601	1.72688e-20	0.711781	0.273	0.236	1.99265e-16	3	Tb927.8.3560	PIF5	DNA repair and recombination helicase protein PIF5
Tb927.8.50801	3.0497e-08	0.501801	0.263	0.234	0.000351905	3	Tb927.8.5080	N/A	fatty-acid amide hydrolase, putative
Tb927.8.51201	2.17327e-17	0.523063	0.432	0.412	2.50774e-13	3	Tb927.8.5120	N/A	cytochrome c
Tb927.8.62401	3.68263e-27	0.912703	0.333	0.239	4.24938e-23	3	Tb927.8.6240	SAXO1	STOP axonemal protein
Tb927.8.64501	1.68727e-22	0.559512	0.572	0.495	1.94694e-18	3	Tb927.8.6450	ICP	inhibitor of cysteine peptidase
Tb927.8.6720	1.24889e-07	0.543785	0.251	0.198	0.0014411	3	Tb927.8.6720	N/A	hypothetical protein, conserved
Tb927.8.74101	1.11481e-30	0.629538	0.555	0.48	1.28638e-26	3	Tb927.8.7410	N/A	calreticulin, putative
Tb927.8.77801	1.73606e-17	0.608265	0.349	0.295	2.00325e-13	3	Tb927.8.7780	N/A	hypothetical protein, conserved
Tb927.8.77701	2.59995e-21	0.718365	0.352	0.298	3.00008e-17	3	Tb927.8.7770	N/A	aldehyde dehydrogenase family, putative
Tb927.8.79701	4.59105e-20	0.687489	0.412	0.34	5.29761e-16	3	Tb927.8.7970	N/A	hypothetical protein
Tb927.9.47501	1.7771e-38	0.606454	0.613	0.56	2.0506e-34	3	Tb927.9.4750	N/A	hypothetical protein
Tb927.9.6570	1.11674e-14	0.613684	0.332	0.286	1.28861e-10	3	Tb927.9.6570	N/A	hypothetical protein, conserved
Tb927.9.49601	3.03166e-16	0.706537	0.298	0.235	3.49823e-12	3	Tb927.9.4960	N/A	hypothetical protein, conserved
Tb927.9.50401	9.06258e-23	0.878373	0.257	0.207	1.04573e-18	3	Tb927.9.5040	PDEB1	cAMP-specific phosphodiesterase
Tb927.9.62101	1.79526e-59	1.15779	0.454	0.292	2.07155e-55	3	Tb927.9.6210	AK3	arginine kinase
Tb927.9.62902	3.87595e-26	0.850678	0.362	0.259	4.47246e-22	3	Tb927.9.6290	AK1	arginine kinase
Tb927.9.87402	3.35157e-86	0.955955	0.73	0.596	3.86737e-82	3	Tb927.9.8740	DRBD3	Double RNA binding domain protein 3
Tb927.9.102301	3.67087e-12	0.52231	0.376	0.334	4.23582e-08	3	Tb927.9.10230	P23	Co-chaperone protein P23
Tb927.9.110001	5.79747e-18	0.696134	0.354	0.28	6.6897e-14	3	Tb927.9.11000	RAB7	ras-related protein RAB7, putative
Tb927.9.11600	3.32478e-14	0.709239	0.267	0.221	3.83646e-10	3	Tb927.9.11600	GIM5B	glycosomal membrane protein
Tb927.9.125701	3.1123e-30	0.688388	0.524	0.431	3.59129e-26	3	Tb927.9.12570	glk1	glycerol kinase, glycosomal
Tb927.9.130701	1.42027e-33	0.740568	0.503	0.411	1.63884e-29	3	Tb927.9.13070	HSBP1	Heat shock factor binding 1 domain-containing protein
Tb927.10.390	7.32649e-23	0.85073	0.303	0.228	8.45404e-19	3	Tb927.10.390	N/A	DUF2407 ubiquitin-like domain containing protein, putative
Tb927.10.127001	1.22303e-51	1.14413	0.441	0.296	1.41125e-47	3	Tb927.10.12700	N/A	pyruvate dehydrogenase E1 alpha subunit, putative
Tb927.10.128201	8.16141e-16	0.706332	0.312	0.239	9.41745e-12	3	Tb927.10.12820	N/A	hypothetical protein, conserved
Tb927.10.128401	4.41796e-34	0.939794	0.402	0.321	5.09789e-30	3	Tb927.10.12840	MCP12	mitochondrial carrier protein
Tb927.10.58101	7.01364e-55	0.764838	0.848	0.758	8.09304e-51	3	Tb927.10.5810	N/A	The ARF-like 2 binding protein BART, putative
Tb927.10.141401	7.64165e-24	0.763707	0.408	0.329	8.8177e-20	3	Tb927.10.14140	PYK1	pyruvate kinase 1
Tb927.10.157602	4.51445e-24	0.737744	0.432	0.343	5.20922e-20	3	Tb927.10.15760	CAP36	Cytoskeleton-associated protein 36 kDa
Tb927.10.154101	5.97081e-27	0.909229	0.349	0.262	6.88972e-23	3	Tb927.10.15410	gMDH	glycosomal malate dehydrogenase
Tb927.10.126701	5.79196e-10	0.566119	0.251	0.216	6.68335e-06	3	Tb927.10.12670	N/A	hypothetical protein, conserved
Tb927.10.11300	5.04404e-33	1.16476	0.268	0.157	5.82032e-29	3	Tb927.10.11300	PFC16	paraflagellar rod component, putative
Tb927.10.32101	6.369e-19	0.78229	0.312	0.255	7.34919e-15	3	Tb927.10.3210	N/A	delta-1-pyrroline-5-carboxylate dehydrogenase, putative
Tb927.10.2560	4.47927e-17	0.827826	0.276	0.199	5.16863e-13	3	Tb927.10.2560	mMDH	mitochondrial malate dehydrogenase
Tb927.10.90801	1.79079e-26	0.552383	0.71	0.64	2.06639e-22	3	Tb927.10.9080	N/A	pteridine transporter, putative
Tb927.10.10901	2.73735e-12	0.523627	0.251	0.237	3.15863e-08	3	Tb927.10.1090	RPS23	40S ribosomal protein S23, putative
Tb927.10.74101	3.24162e-32	0.995889	0.435	0.362	3.74051e-28	3	Tb927.10.7410	N/A	succinyl-CoA ligase [GDP-forming] beta-chain, putative
Tb927.10.115401	1.41428e-13	0.54527	0.353	0.312	1.63193e-09	3	Tb927.10.11540	RPS3	40S ribosomal protein S3, putative
Tb927.10.11770	1.164e-15	0.591284	0.392	0.333	1.34313e-11	3	Tb927.10.11770	SDH4	succinate dehydrogenase cytochrome B subunit
Tb927.10.144901	3.01034e-15	0.753179	0.267	0.203	3.47363e-11	3	Tb927.10.14490	N/A	hypothetical protein, conserved
Tb927.10.96301	1.40539e-31	1.03339	0.316	0.222	1.62168e-27	3	Tb927.10.9630	N/A	hypothetical protein
Tb927.10.89402	3.9262e-83	0.801167	0.879	0.783	4.53045e-79	3	Tb927.10.8940	KH1	flagellum targeting protein kharon1, putative
Tb927.10.148901	6.18271e-121	1.07584	0.809	0.655	7.13423e-117	3	Tb927.10.14890	KIFC1	C-terminal motor kinesin, putative
Tb927.10.20101	2.14508e-45	0.91646	0.53	0.391	2.47521e-41	3	Tb927.10.2010	HK1	hexokinase
Tb927.10.5301	8.65835e-27	0.807401	0.38	0.276	9.99087e-23	3	Tb927.10.530	ESP22	Plasma-membrane choline transporter, putative
Tb927.11.14501	1.90244e-19	0.597702	0.482	0.43	2.19522e-15	3	Tb927.11.1450	N/A	2-oxoglutarate dehydrogenase E1 component, putative
Tb927.11.99201	1.57371e-11	0.618835	0.269	0.213	1.8159e-07	3	Tb927.11.9920	N/A	polyubiquitin, putative
Tb927.11.9980	1.13107e-101	1.36134	0.563	0.366	1.30514e-97	3	Tb927.11.9980	N/A	2-oxoglutarate dehydrogenase E1 component, putative
Tb927.11.95901	4.74403e-12	0.526029	0.359	0.308	5.47414e-08	3	Tb927.11.9590	N/A	S-adenosylhomocysteine hydrolase, putative
Tb927.11.98601	7.6886e-60	1.42757	0.346	0.181	8.87187e-56	3	Tb927.11.9860	N/A	EF-hand domain pair, putative
Tb927.11.4460	8.21179e-18	0.83153	0.259	0.186	9.47558e-14	3	Tb927.11.4460	ALBA1	ALBA-Domain Protein
Tb927.11.1020	4.14629e-15	0.687258	0.266	0.21	4.78441e-11	3	Tb927.11.1020	N/A	ribokinase, putative
Tb927.11.162001	1.31636e-13	0.641861	0.339	0.284	1.51895e-09	3	Tb927.11.16200	CAP17	cytoskeleton-associated protein 17
Tb927.11.16730	1.49888e-26	0.832341	0.449	0.385	1.72956e-22	3	Tb927.11.16730	GCVL-2	dihydrolipoyl dehydrogenase
Tb927.11.58501	7.62214e-18	0.625077	0.378	0.319	8.79519e-14	3	Tb927.11.5850	RBP38	RNA-binding protein 38, putative
Tb927.11.59501	6.71777e-37	0.657536	0.65	0.544	7.75163e-33	3	Tb927.11.5950	N/A	hypothetical protein, conserved
Tb927.11.8801	5.11934e-22	0.605944	0.53	0.429	5.90721e-18	3	Tb927.11.880	CYPA	cyclophilin a
Tb927.11.63901	1.62261e-13	0.588573	0.264	0.228	1.87233e-09	3	Tb927.11.6390	N/A	START domain containing protein, putative
Tb927.11.132301	4.54662e-31	0.782725	0.462	0.386	5.24635e-27	3	Tb927.11.13230	VAP	VAMP-associated protein, putative
Tb927.11.78001	3.90305e-25	0.919877	0.298	0.224	4.50373e-21	3	Tb927.11.7800	N/A	hypothetical protein, conserved
Tb927.11.7810	4.69955e-10	0.508524	0.274	0.249	5.42281e-06	3	Tb927.11.7810	N/A	hypothetical protein
Tb927.11.103301	3.13671e-06	0.554026	0.643	0.602	0.0361945	3	Tb927.11.10330	RCCP	regulator of chromosome condensation 1-like protein
Tb927.11.121401	8.8177e-15	0.519992	0.262	0.239	1.01747e-10	3	Tb927.11.12140	N/A	hypothetical protein
Tb927.11.124001	4.94534e-12	0.699811	0.258	0.208	5.70643e-08	3	Tb927.11.12400	N/A	hypothetical protein, conserved
Tb927.1.21002	1.94757e-24	0.702323	0.404	0.333	2.2473e-20	3	Tb927.1.2100	CALP1.1	Calpain-like protein 1.1
Tb927.1.22302	2.66818e-34	0.763496	0.523	0.451	3.07881e-30	3	Tb927.1.2230	SMP1-1	small myristoylated protein 1-1, Small kinetoplastid calpain-related protein 1-6
Tb927.1.22601	8.13535e-40	0.789	0.592	0.488	9.38738e-36	3	Tb927.1.2260	SMP1-2	small myristoylated protein 1-2
Tb927.1.24901	6.32377e-16	0.756406	0.255	0.208	7.297e-12	3	Tb927.1.2490	N/A	histone H3, putative
Tb927.1.3850	1.60673e-28	0.984233	0.326	0.235	1.854e-24	3	Tb927.1.3850	N/A	Sec61beta family, putative
Tb927.1.3950	5.52105e-25	0.691284	0.476	0.41	6.37074e-21	3	Tb927.1.3950	ALAT	alanine aminotransferase
Tb927.11.187201	1.0659e-20	0.767583	0.328	0.263	1.22994e-16	3	Tb927.11.18720	N/A	variant surface protein (VSG), putative
Tb927.11.18710	0	2.59394	0.726	0.29	0	3	Tb927.11.18710	N/A	hypothetical protein, conserved
Tb927.10.60402	2.52501e-36	1.03588	0.379	0.253	2.91361e-32	3	Tb927.10.6040	N/A	hypothetical protein
Tb10.v4.01281	3.70284e-37	1.08057	0.343	0.255	4.27271e-33	3	Tb10.v4.0128	N/A	hypothetical protein
Tb927.11.166151	2.33275e-47	0.851769	0.603	0.475	2.69176e-43	3	Tb927.11.16615	N/A	Protein of unknown function (DUF2638), putative
Tb11.v5.1011	0	5.23882	0.99	0.691	0	3	Tb11.v5.1011	N/A	calpain-like cysteine peptidase, putative
Tb11.v5.08831	4.13694e-49	1.31063	0.329	0.205	4.77361e-45	3	Tb11.v5.0883	N/A	hypothetical protein, conserved

## Sheet: cluster 0 GO
Biological process GO term analysis for cluster 0 marker genes.
ID	Name	Bgd count	Result count	Result gene list	Pct of bgd	Fold enrichment	Odds ratio	P-value	Benjamini	Bonferroni
GO:0009135	purine nucleoside diphosphate metabolic process	27	4	Tb927.10.14140,Tb927.10.2010,Tb927.3.3270,Tb927.6.4280,	14.8	47.66	65.3	1.23764e-06	5.30712e-05	0.000273517
GO:0009179	purine ribonucleoside diphosphate metabolic process	27	4	Tb927.10.14140,Tb927.10.2010,Tb927.3.3270,Tb927.6.4280,	14.8	47.66	65.3	1.23764e-06	5.30712e-05	0.000273517
GO:0006757	ATP generation from ADP	27	4	Tb927.10.14140,Tb927.10.2010,Tb927.3.3270,Tb927.6.4280,	14.8	47.66	65.3	1.23764e-06	5.30712e-05	0.000273517
GO:0006096	glycolytic process	27	4	Tb927.10.14140,Tb927.10.2010,Tb927.3.3270,Tb927.6.4280,	14.8	47.66	65.3	1.23764e-06	5.30712e-05	0.000273517
GO:0046031	ADP metabolic process	27	4	Tb927.10.14140,Tb927.10.2010,Tb927.3.3270,Tb927.6.4280,	14.8	47.66	65.3	1.23764e-06	5.30712e-05	0.000273517
GO:0009185	ribonucleoside diphosphate metabolic process	28	4	Tb927.10.14140,Tb927.10.2010,Tb927.3.3270,Tb927.6.4280,	14.3	45.96	62.57	1.44085e-06	5.30712e-05	0.000318427
GO:0006090	pyruvate metabolic process	33	4	Tb927.10.14140,Tb927.10.2010,Tb927.3.3270,Tb927.6.4280,	12.1	38.99	51.75	2.84919e-06	8.99531e-05	0.000629672
GO:0006165	nucleoside diphosphate phosphorylation	35	4	Tb927.10.14140,Tb927.10.2010,Tb927.3.3270,Tb927.6.4280,	11.4	36.77	48.4	3.6303e-06	0.000100287	0.000802297
GO:0046939	nucleotide phosphorylation	37	4	Tb927.10.14140,Tb927.10.2010,Tb927.3.3270,Tb927.6.4280,	10.8	34.78	45.46	4.55974e-06	0.000111967	0.0010077
GO:0009132	nucleoside diphosphate metabolic process	41	4	Tb927.10.14140,Tb927.10.2010,Tb927.3.3270,Tb927.6.4280,	9.8	31.39	40.53	6.93257e-06	0.00015321	0.0015321
GO:0006091	generation of precursor metabolites and energy	94	5	Tb927.10.14140,Tb927.10.15410,Tb927.10.2010,Tb927.3.3270,Tb927.6.4280,	5.3	17.11	21.88	8.91803e-06	0.000179171	0.00197089
GO:0016052	carbohydrate catabolic process	48	4	Tb927.10.14140,Tb927.10.2010,Tb927.3.3270,Tb927.6.4280,	8.3	26.81	34.05	1.31238e-05	0.000241697	0.00290037
GO:0005975	carbohydrate metabolic process	104	5	Tb927.10.14140,Tb927.10.15410,Tb927.10.2010,Tb927.3.3270,Tb927.6.4280,	4.8	15.47	19.65	1.46274e-05	0.000248665	0.00323265
GO:0046034	ATP metabolic process	65	4	Tb927.10.14140,Tb927.10.2010,Tb927.3.3270,Tb927.6.4280,	6.2	19.8	24.51	4.40462e-05	0.000695301	0.00973421
GO:0032787	monocarboxylic acid metabolic process	87	4	Tb927.10.14140,Tb927.10.2010,Tb927.3.3270,Tb927.6.4280,	4.6	14.79	17.97	0.000138204	0.00203621	0.0305431
GO:0019752	carboxylic acid metabolic process	188	5	Tb927.10.14140,Tb927.10.15410,Tb927.10.2010,Tb927.3.3270,Tb927.6.4280,	2.7	8.56	10.53	0.000246812	0.00340909	0.0545455
GO:0043436	oxoacid metabolic process	191	5	Tb927.10.14140,Tb927.10.15410,Tb927.10.2010,Tb927.3.3270,Tb927.6.4280,	2.6	8.42	10.35	0.000265669	0.0034537	0.0587129
GO:0006082	organic acid metabolic process	194	5	Tb927.10.14140,Tb927.10.15410,Tb927.10.2010,Tb927.3.3270,Tb927.6.4280,	2.6	8.29	10.19	0.000285606	0.00350661	0.063119
GO:0008150	biological process	4648	23	Tb927.1.4650,Tb927.10.12800,Tb927.10.14140,Tb927.10.14890,Tb927.10.15410,Tb927.10.2010,Tb927.10.3990,Tb927.10.5810,Tb927.10.790,Tb927.11.11550,Tb927.11.500,Tb927.11.880,Tb927.3.3270,Tb927.4.1910,Tb927.5.1990,Tb927.6.4280,Tb927.7.2160,Tb927.8.8330,Tb927.8.890,Tb927.9.10230,Tb927.9.13070,Tb927.9.4680,Tb927.9.6560,	0.5	1.59	5.02	0.000559023	0.00650232	0.123544
GO:0009150	purine ribonucleotide metabolic process	148	4	Tb927.10.14140,Tb927.10.2010,Tb927.3.3270,Tb927.6.4280,	2.7	8.69	10.28	0.00104683	0.0115675	0.23135
GO:0016310	phosphorylation	263	5	Tb927.10.14140,Tb927.10.2010,Tb927.3.3270,Tb927.6.4280,Tb927.9.6560,	1.9	6.12	7.4	0.00114462	0.0120458	0.252961
GO:0009259	ribonucleotide metabolic process	157	4	Tb927.10.14140,Tb927.10.2010,Tb927.3.3270,Tb927.6.4280,	2.5	8.2	9.67	0.00130364	0.0130957	0.288105
GO:0019693	ribose phosphate metabolic process	160	4	Tb927.10.14140,Tb927.10.2010,Tb927.3.3270,Tb927.6.4280,	2.5	8.04	9.48	0.00139827	0.0131758	0.309017
GO:0006163	purine nucleotide metabolic process	161	4	Tb927.10.14140,Tb927.10.2010,Tb927.3.3270,Tb927.6.4280,	2.5	7.99	9.42	0.00143085	0.0131758	0.316219
GO:0072521	purine-containing compound metabolic process	180	4	Tb927.10.14140,Tb927.10.2010,Tb927.3.3270,Tb927.6.4280,	2.2	7.15	8.38	0.00215577	0.0180781	0.476425
GO:0010608	posttranscriptional regulation of gene expression	460	6	Tb927.1.4650,Tb927.10.12800,Tb927.4.1910,Tb927.5.1990,Tb927.7.2160,Tb927.8.890,	1.3	4.2	5.16	0.00243864	0.0180781	0.53894
GO:0023061	signal release	1	1	Tb927.10.790,	100	321.7	inf	0.00310845	0.0180781	0.686968
GO:0034214	protein hexamerization	1	1	Tb927.10.2010,	100	321.7	inf	0.00310845	0.0180781	0.686968
GO:0098916	anterograde trans-synaptic signaling	1	1	Tb927.10.790,	100	321.7	inf	0.00310845	0.0180781	0.686968
GO:0099536	synaptic signaling	1	1	Tb927.10.790,	100	321.7	inf	0.00310845	0.0180781	0.686968
GO:0099537	trans-synaptic signaling	1	1	Tb927.10.790,	100	321.7	inf	0.00310845	0.0180781	0.686968
GO:0099643	signal release from synapse	1	1	Tb927.10.790,	100	321.7	inf	0.00310845	0.0180781	0.686968
GO:0016079	synaptic vesicle exocytosis	1	1	Tb927.10.790,	100	321.7	inf	0.00310845	0.0180781	0.686968
GO:0045055	regulated exocytosis	1	1	Tb927.10.790,	100	321.7	inf	0.00310845	0.0180781	0.686968
GO:0001505	regulation of neurotransmitter levels	1	1	Tb927.10.790,	100	321.7	inf	0.00310845	0.0180781	0.686968
GO:0006836	neurotransmitter transport	1	1	Tb927.10.790,	100	321.7	inf	0.00310845	0.0180781	0.686968
GO:0007268	chemical synaptic transmission	1	1	Tb927.10.790,	100	321.7	inf	0.00310845	0.0180781	0.686968
GO:0007269	neurotransmitter secretion	1	1	Tb927.10.790,	100	321.7	inf	0.00310845	0.0180781	0.686968
GO:0009117	nucleotide metabolic process	216	4	Tb927.10.14140,Tb927.10.2010,Tb927.3.3270,Tb927.6.4280,	1.9	5.96	6.93	0.0041648	0.0236005	0.92042
GO:0006753	nucleoside phosphate metabolic process	219	4	Tb927.10.14140,Tb927.10.2010,Tb927.3.3270,Tb927.6.4280,	1.8	5.88	6.83	0.0043748	0.0241708	0.966831
GO:0010286	heat acclimation	2	1	Tb927.9.13070,	50	160.85	333	0.0062076	0.0326638	1
GO:0070370	cellular heat acclimation	2	1	Tb927.9.13070,	50	160.85	333	0.0062076	0.0326638	1
GO:0055086	nucleobase-containing small molecule metabolic process	258	4	Tb927.10.14140,Tb927.10.2010,Tb927.3.3270,Tb927.6.4280,	1.6	4.99	5.75	0.00779021	0.040038	1
GO:0010468	regulation of gene expression	600	6	Tb927.1.4650,Tb927.10.12800,Tb927.4.1910,Tb927.5.1990,Tb927.7.2160,Tb927.8.890,	1	3.22	3.88	0.00897949	0.0428071	1
GO:0034063	stress granule assembly	3	1	Tb927.10.3990,	33.3	107.23	166.48	0.00929746	0.0428071	1
GO:0051131	chaperone-mediated protein complex assembly	3	1	Tb927.9.10230,	33.3	107.23	166.48	0.00929746	0.0428071	1
GO:0033962	P-body assembly	3	1	Tb927.10.3990,	33.3	107.23	166.48	0.00929746	0.0428071	1
GO:0001678	cellular glucose homeostasis	3	1	Tb927.10.2010,	33.3	107.23	166.48	0.00929746	0.0428071	1
GO:0006002	fructose 6-phosphate metabolic process	4	1	Tb927.3.3270,	25	80.43	110.97	0.0123781	0.0536383	1

## Sheet: cluster 1 GO
Biological process GO term analysis for cluster 1 marker genes.
ID	Name	Bgd count	Result count	Result gene list	Pct of bgd	Fold enrichment	Odds ratio	P-value	Benjamini	Bonferroni
GO:0006412	translation	315	69	Tb927.1.3180,Tb927.10.1090,Tb927.10.11390,Tb927.10.11540,Tb927.10.12680,Tb927.10.13360,Tb927.10.14580,Tb927.10.14600,Tb927.10.14710,Tb927.10.3280,Tb927.10.3930,Tb927.10.5340,Tb927.10.5480,Tb927.10.560,Tb927.10.5610,Tb927.10.7340,Tb927.10.9190,Tb927.10.9800,Tb927.11.11360,Tb927.11.11370,Tb927.11.11725,Tb927.11.13250,Tb927.11.14130,Tb927.11.16280,Tb927.11.2050,Tb927.11.2060,Tb927.11.3590,Tb927.11.4…	21.9	7.83	13.21	5.83524e-44	3.20458e-41	4.08467e-41
GO:0043043	peptide biosynthetic process	317	69	Tb927.1.3180,Tb927.10.1090,Tb927.10.11390,Tb927.10.11540,Tb927.10.12680,Tb927.10.13360,Tb927.10.14580,Tb927.10.14600,Tb927.10.14710,Tb927.10.3280,Tb927.10.3930,Tb927.10.5340,Tb927.10.5480,Tb927.10.560,Tb927.10.5610,Tb927.10.7340,Tb927.10.9190,Tb927.10.9800,Tb927.11.11360,Tb927.11.11370,Tb927.11.11725,Tb927.11.13250,Tb927.11.14130,Tb927.11.16280,Tb927.11.2050,Tb927.11.2060,Tb927.11.3590,Tb927.11.4…	21.8	7.78	13.1	9.15593e-44	3.20458e-41	6.40915e-41
GO:0006518	peptide metabolic process	332	69	Tb927.1.3180,Tb927.10.1090,Tb927.10.11390,Tb927.10.11540,Tb927.10.12680,Tb927.10.13360,Tb927.10.14580,Tb927.10.14600,Tb927.10.14710,Tb927.10.3280,Tb927.10.3930,Tb927.10.5340,Tb927.10.5480,Tb927.10.560,Tb927.10.5610,Tb927.10.7340,Tb927.10.9190,Tb927.10.9800,Tb927.11.11360,Tb927.11.11370,Tb927.11.11725,Tb927.11.13250,Tb927.11.14130,Tb927.11.16280,Tb927.11.2050,Tb927.11.2060,Tb927.11.3590,Tb927.11.4…	20.8	7.43	12.33	2.40948e-42	5.62211e-40	1.68663e-39
GO:0043604	amide biosynthetic process	334	69	Tb927.1.3180,Tb927.10.1090,Tb927.10.11390,Tb927.10.11540,Tb927.10.12680,Tb927.10.13360,Tb927.10.14580,Tb927.10.14600,Tb927.10.14710,Tb927.10.3280,Tb927.10.3930,Tb927.10.5340,Tb927.10.5480,Tb927.10.560,Tb927.10.5610,Tb927.10.7340,Tb927.10.9190,Tb927.10.9800,Tb927.11.11360,Tb927.11.11370,Tb927.11.11725,Tb927.11.13250,Tb927.11.14130,Tb927.11.16280,Tb927.11.2050,Tb927.11.2060,Tb927.11.3590,Tb927.11.4…	20.7	7.38	12.24	3.67515e-42	6.43151e-40	2.57261e-39
GO:0043603	cellular amide metabolic process	365	70	Tb927.1.3180,Tb927.10.1090,Tb927.10.11390,Tb927.10.11540,Tb927.10.12680,Tb927.10.13360,Tb927.10.14580,Tb927.10.14600,Tb927.10.14710,Tb927.10.3280,Tb927.10.3930,Tb927.10.5340,Tb927.10.5480,Tb927.10.560,Tb927.10.5610,Tb927.10.7340,Tb927.10.9190,Tb927.10.9800,Tb927.11.11360,Tb927.11.11370,Tb927.11.11725,Tb927.11.13250,Tb927.11.14130,Tb927.11.16280,Tb927.11.2050,Tb927.11.2060,Tb927.11.3590,Tb927.11.4…	19.2	6.86	11.18	1.58223e-40	2.21513e-38	1.10756e-37
GO:0044271	cellular nitrogen compound biosynthetic process	649	79	Tb11.v5.0456,Tb11.v5.0903,Tb927.1.120,Tb927.1.3180,Tb927.10.1090,Tb927.10.11390,Tb927.10.11540,Tb927.10.12680,Tb927.10.13360,Tb927.10.14580,Tb927.10.14600,Tb927.10.14710,Tb927.10.3280,Tb927.10.3930,Tb927.10.5340,Tb927.10.5480,Tb927.10.560,Tb927.10.5610,Tb927.10.7340,Tb927.10.9190,Tb927.10.9430,Tb927.10.9800,Tb927.11.11360,Tb927.11.11370,Tb927.11.11725,Tb927.11.13250,Tb927.11.14130,Tb927.11.16280,…	12.2	4.35	6.65	2.74088e-31	3.1977e-29	1.91862e-28
GO:0034645	cellular macromolecule biosynthetic process	589	74	Tb927.1.120,Tb927.1.3180,Tb927.10.1090,Tb927.10.11390,Tb927.10.11540,Tb927.10.12680,Tb927.10.13360,Tb927.10.14580,Tb927.10.14600,Tb927.10.14710,Tb927.10.3280,Tb927.10.3930,Tb927.10.5340,Tb927.10.5480,Tb927.10.560,Tb927.10.5610,Tb927.10.7340,Tb927.10.9190,Tb927.10.9800,Tb927.11.11360,Tb927.11.11370,Tb927.11.11725,Tb927.11.13250,Tb927.11.14130,Tb927.11.16280,Tb927.11.2050,Tb927.11.2060,Tb927.11.359…	12.6	4.49	6.74	4.77233e-30	4.77233e-28	3.34063e-27
GO:0009059	macromolecule biosynthetic process	592	74	Tb927.1.120,Tb927.1.3180,Tb927.10.1090,Tb927.10.11390,Tb927.10.11540,Tb927.10.12680,Tb927.10.13360,Tb927.10.14580,Tb927.10.14600,Tb927.10.14710,Tb927.10.3280,Tb927.10.3930,Tb927.10.5340,Tb927.10.5480,Tb927.10.560,Tb927.10.5610,Tb927.10.7340,Tb927.10.9190,Tb927.10.9800,Tb927.11.11360,Tb927.11.11370,Tb927.11.11725,Tb927.11.13250,Tb927.11.14130,Tb927.11.16280,Tb927.11.2050,Tb927.11.2060,Tb927.11.359…	12.5	4.47	6.7	6.69877e-30	5.86142e-28	4.68914e-27
GO:1901566	organonitrogen compound biosynthetic process	630	76	Tb11.v5.0456,Tb11.v5.0903,Tb927.1.3180,Tb927.10.1090,Tb927.10.11390,Tb927.10.11540,Tb927.10.12680,Tb927.10.13360,Tb927.10.14580,Tb927.10.14600,Tb927.10.14710,Tb927.10.3280,Tb927.10.3930,Tb927.10.5340,Tb927.10.5480,Tb927.10.560,Tb927.10.5610,Tb927.10.7340,Tb927.10.9190,Tb927.10.9430,Tb927.10.9800,Tb927.11.11360,Tb927.11.11370,Tb927.11.11725,Tb927.11.13250,Tb927.11.14130,Tb927.11.1560,Tb927.11.1628…	12.1	4.31	6.48	1.00386e-29	7.80777e-28	7.027e-27
GO:0010467	gene expression	905	86	Tb927.1.120,Tb927.1.3180,Tb927.10.1090,Tb927.10.11390,Tb927.10.11540,Tb927.10.12680,Tb927.10.13360,Tb927.10.14580,Tb927.10.14600,Tb927.10.14710,Tb927.10.2370,Tb927.10.3280,Tb927.10.3930,Tb927.10.5340,Tb927.10.5480,Tb927.10.560,Tb927.10.5610,Tb927.10.7340,Tb927.10.9190,Tb927.10.9800,Tb927.11.11360,Tb927.11.11370,Tb927.11.11725,Tb927.11.12100,Tb927.11.13250,Tb927.11.14020,Tb927.11.14090,Tb927.11.14…	9.5	3.4	5.1	2.60222e-26	1.82155e-24	1.82155e-23
GO:0044267	cellular protein metabolic process	1072	93	Tb11.v5.0671,Tb927.1.3180,Tb927.1.4690,Tb927.10.1090,Tb927.10.11390,Tb927.10.11540,Tb927.10.12680,Tb927.10.13360,Tb927.10.14580,Tb927.10.14600,Tb927.10.14710,Tb927.10.2210,Tb927.10.3230,Tb927.10.3280,Tb927.10.3560,Tb927.10.3900,Tb927.10.3930,Tb927.10.5340,Tb927.10.5480,Tb927.10.560,Tb927.10.5610,Tb927.10.7340,Tb927.10.9190,Tb927.10.9800,Tb927.11.11360,Tb927.11.11370,Tb927.11.11725,Tb927.11.12420,…	8.7	3.1	4.73	1.03768e-25	6.6034e-24	7.26374e-23
GO:0019538	protein metabolic process	1189	95	Tb11.v5.0671,Tb927.1.3180,Tb927.1.4690,Tb927.10.1090,Tb927.10.11390,Tb927.10.11540,Tb927.10.12260,Tb927.10.12680,Tb927.10.13360,Tb927.10.14580,Tb927.10.14600,Tb927.10.14710,Tb927.10.2210,Tb927.10.3230,Tb927.10.3280,Tb927.10.3560,Tb927.10.3900,Tb927.10.3930,Tb927.10.5340,Tb927.10.5480,Tb927.10.560,Tb927.10.5610,Tb927.10.7340,Tb927.10.9190,Tb927.10.9800,Tb927.11.11360,Tb927.11.11370,Tb927.11.11725,…	8	2.86	4.31	1.31164e-23	7.65122e-22	9.18146e-21
GO:0044249	cellular biosynthetic process	939	81	Tb11.v5.0456,Tb11.v5.0903,Tb927.1.120,Tb927.1.3180,Tb927.10.1090,Tb927.10.11390,Tb927.10.11540,Tb927.10.12680,Tb927.10.13360,Tb927.10.14580,Tb927.10.14600,Tb927.10.14710,Tb927.10.3280,Tb927.10.3930,Tb927.10.5340,Tb927.10.5480,Tb927.10.560,Tb927.10.5610,Tb927.10.7340,Tb927.10.9190,Tb927.10.9430,Tb927.10.9800,Tb927.11.11360,Tb927.11.11370,Tb927.11.11725,Tb927.11.13250,Tb927.11.14130,Tb927.11.1560,T…	8.6	3.08	4.42	8.19957e-22	4.31416e-20	5.7397e-19
GO:0044260	cellular macromolecule metabolic process	1453	103	Tb11.v5.0671,Tb927.1.120,Tb927.1.3180,Tb927.1.4690,Tb927.10.1090,Tb927.10.11390,Tb927.10.11540,Tb927.10.12680,Tb927.10.13360,Tb927.10.14580,Tb927.10.14600,Tb927.10.14710,Tb927.10.2210,Tb927.10.3230,Tb927.10.3280,Tb927.10.3560,Tb927.10.3900,Tb927.10.3930,Tb927.10.5340,Tb927.10.5480,Tb927.10.560,Tb927.10.5610,Tb927.10.7340,Tb927.10.8720,Tb927.10.9190,Tb927.10.9750,Tb927.10.9800,Tb927.11.11360,Tb927…	7.1	2.53	3.87	8.62833e-22	4.31416e-20	6.03983e-19
GO:1901576	organic substance biosynthetic process	962	81	Tb11.v5.0456,Tb11.v5.0903,Tb927.1.120,Tb927.1.3180,Tb927.10.1090,Tb927.10.11390,Tb927.10.11540,Tb927.10.12680,Tb927.10.13360,Tb927.10.14580,Tb927.10.14600,Tb927.10.14710,Tb927.10.3280,Tb927.10.3930,Tb927.10.5340,Tb927.10.5480,Tb927.10.560,Tb927.10.5610,Tb927.10.7340,Tb927.10.9190,Tb927.10.9430,Tb927.10.9800,Tb927.11.11360,Tb927.11.11370,Tb927.11.11725,Tb927.11.13250,Tb927.11.14130,Tb927.11.1560,T…	8.4	3.01	4.29	3.93872e-21	1.83807e-19	2.7571e-18
GO:1901564	organonitrogen compound metabolic process	1509	104	Tb11.v5.0456,Tb11.v5.0671,Tb11.v5.0903,Tb927.1.2880,Tb927.1.3180,Tb927.1.4690,Tb927.10.1090,Tb927.10.11390,Tb927.10.11540,Tb927.10.12260,Tb927.10.12680,Tb927.10.13360,Tb927.10.14580,Tb927.10.14600,Tb927.10.14710,Tb927.10.2210,Tb927.10.3230,Tb927.10.3280,Tb927.10.3560,Tb927.10.3900,Tb927.10.3930,Tb927.10.5340,Tb927.10.5480,Tb927.10.560,Tb927.10.5610,Tb927.10.7340,Tb927.10.9190,Tb927.10.9430,Tb927.…	6.9	2.46	3.75	4.42348e-21	1.93527e-19	3.09644e-18
GO:0009058	biosynthetic process	977	81	Tb11.v5.0456,Tb11.v5.0903,Tb927.1.120,Tb927.1.3180,Tb927.10.1090,Tb927.10.11390,Tb927.10.11540,Tb927.10.12680,Tb927.10.13360,Tb927.10.14580,Tb927.10.14600,Tb927.10.14710,Tb927.10.3280,Tb927.10.3930,Tb927.10.5340,Tb927.10.5480,Tb927.10.560,Tb927.10.5610,Tb927.10.7340,Tb927.10.9190,Tb927.10.9430,Tb927.10.9800,Tb927.11.11360,Tb927.11.11370,Tb927.11.11725,Tb927.11.13250,Tb927.11.14130,Tb927.11.1560,T…	8.3	2.96	4.21	1.06574e-20	4.38833e-19	7.46016e-18
GO:0043170	macromolecule metabolic process	1998	115	Tb11.v5.0671,Tb927.1.120,Tb927.1.3180,Tb927.1.4690,Tb927.10.1090,Tb927.10.11390,Tb927.10.11540,Tb927.10.12260,Tb927.10.12680,Tb927.10.13360,Tb927.10.14580,Tb927.10.14600,Tb927.10.14710,Tb927.10.2210,Tb927.10.2370,Tb927.10.3230,Tb927.10.3280,Tb927.10.3560,Tb927.10.3900,Tb927.10.3930,Tb927.10.5340,Tb927.10.5480,Tb927.10.560,Tb927.10.5610,Tb927.10.7340,Tb927.10.8720,Tb927.10.9190,Tb927.10.9750,Tb927…	5.8	2.06	3.13	2.78938e-17	1.08476e-15	1.95257e-14
GO:0034641	cellular nitrogen compound metabolic process	1489	95	Tb11.v5.0456,Tb11.v5.0903,Tb927.1.120,Tb927.1.3180,Tb927.10.1090,Tb927.10.11390,Tb927.10.11540,Tb927.10.12680,Tb927.10.13360,Tb927.10.14580,Tb927.10.14600,Tb927.10.14710,Tb927.10.2370,Tb927.10.3280,Tb927.10.3930,Tb927.10.5340,Tb927.10.5480,Tb927.10.560,Tb927.10.5610,Tb927.10.7340,Tb927.10.8720,Tb927.10.9190,Tb927.10.9430,Tb927.10.9750,Tb927.10.9800,Tb927.11.11360,Tb927.11.11370,Tb927.11.11725,Tb9…	6.4	2.28	3.25	1.37423e-16	5.06294e-15	9.61959e-14
GO:0006807	nitrogen compound metabolic process	2352	124	Tb11.v5.0456,Tb11.v5.0671,Tb11.v5.0903,Tb927.1.120,Tb927.1.2880,Tb927.1.3180,Tb927.1.4690,Tb927.10.1090,Tb927.10.11390,Tb927.10.11540,Tb927.10.12260,Tb927.10.12680,Tb927.10.13360,Tb927.10.14580,Tb927.10.14600,Tb927.10.14710,Tb927.10.2210,Tb927.10.2370,Tb927.10.3230,Tb927.10.3280,Tb927.10.3560,Tb927.10.3900,Tb927.10.3930,Tb927.10.5340,Tb927.10.5480,Tb927.10.560,Tb927.10.5610,Tb927.10.7340,Tb927.10…	5.3	1.88	2.91	8.07092e-16	2.82482e-14	5.64964e-13
GO:0044238	primary metabolic process	2506	125	Tb11.v5.0456,Tb11.v5.0671,Tb927.1.120,Tb927.1.3180,Tb927.1.4690,Tb927.10.1090,Tb927.10.11390,Tb927.10.11540,Tb927.10.12260,Tb927.10.12680,Tb927.10.13360,Tb927.10.14580,Tb927.10.14600,Tb927.10.14710,Tb927.10.2210,Tb927.10.2370,Tb927.10.3230,Tb927.10.3280,Tb927.10.3560,Tb927.10.3900,Tb927.10.3930,Tb927.10.5340,Tb927.10.5480,Tb927.10.560,Tb927.10.5610,Tb927.10.7340,Tb927.10.7410,Tb927.10.8720,Tb927.…	5	1.78	2.7	5.22483e-14	1.74161e-12	3.65738e-11
GO:0022613	ribonucleoprotein complex biogenesis	272	34	Tb927.10.11390,Tb927.10.11540,Tb927.10.12680,Tb927.10.2370,Tb927.10.3280,Tb927.10.5480,Tb927.11.13250,Tb927.11.2050,Tb927.11.2060,Tb927.11.2370,Tb927.11.6500,Tb927.11.9730,Tb927.4.1270,Tb927.4.1800,Tb927.4.1860,Tb927.6.4690,Tb927.7.1040,Tb927.7.1050,Tb927.7.1750,Tb927.7.2340,Tb927.7.3040,Tb927.7.6090,Tb927.8.1330,Tb927.8.1340,Tb927.8.6030,Tb927.8.6150,Tb927.8.6180,Tb927.8.760,Tb927.9.14370,Tb927.…	12.5	4.47	5.61	1.13658e-13	3.61638e-12	7.95603e-11
GO:0044237	cellular metabolic process	2540	125	Tb11.v5.0456,Tb11.v5.0671,Tb11.v5.0903,Tb927.1.120,Tb927.1.2880,Tb927.1.3180,Tb927.1.4690,Tb927.10.1090,Tb927.10.11390,Tb927.10.11540,Tb927.10.12680,Tb927.10.13360,Tb927.10.14580,Tb927.10.14600,Tb927.10.14710,Tb927.10.2210,Tb927.10.2370,Tb927.10.3230,Tb927.10.3280,Tb927.10.3560,Tb927.10.3900,Tb927.10.3930,Tb927.10.5340,Tb927.10.5480,Tb927.10.560,Tb927.10.5610,Tb927.10.7340,Tb927.10.7410,Tb927.10.…	4.9	1.76	2.64	1.54078e-13	4.68934e-12	1.07855e-10
GO:0071704	organic substance metabolic process	2592	126	Tb11.v5.0456,Tb11.v5.0671,Tb11.v5.0903,Tb927.1.120,Tb927.1.2880,Tb927.1.3180,Tb927.1.4690,Tb927.10.1090,Tb927.10.11390,Tb927.10.11540,Tb927.10.12260,Tb927.10.12680,Tb927.10.13360,Tb927.10.14580,Tb927.10.14600,Tb927.10.14710,Tb927.10.2210,Tb927.10.2370,Tb927.10.3230,Tb927.10.3280,Tb927.10.3560,Tb927.10.3900,Tb927.10.3930,Tb927.10.5340,Tb927.10.5480,Tb927.10.560,Tb927.10.5610,Tb927.10.7340,Tb927.10…	4.9	1.74	2.61	2.92577e-13	8.5335e-12	2.04804e-10
GO:0042254	ribosome biogenesis	227	30	Tb927.10.11390,Tb927.10.11540,Tb927.10.12680,Tb927.10.2370,Tb927.10.5480,Tb927.11.2050,Tb927.11.2060,Tb927.11.2370,Tb927.11.6500,Tb927.11.9730,Tb927.4.1800,Tb927.4.1860,Tb927.6.4690,Tb927.7.1040,Tb927.7.1050,Tb927.7.1750,Tb927.7.2340,Tb927.7.3040,Tb927.8.1330,Tb927.8.1340,Tb927.8.6030,Tb927.8.6150,Tb927.8.6180,Tb927.8.760,Tb927.9.14370,Tb927.9.15110,Tb927.9.15170,Tb927.9.6070,Tb927.9.8070,Tb927.9…	13.2	4.72	5.9	8.34528e-13	2.33668e-11	5.8417e-10
GO:0008152	metabolic process	2807	131	Tb11.v5.0456,Tb11.v5.0671,Tb11.v5.0903,Tb927.1.120,Tb927.1.2880,Tb927.1.3180,Tb927.1.4100,Tb927.1.4690,Tb927.10.1090,Tb927.10.11390,Tb927.10.11540,Tb927.10.12260,Tb927.10.12680,Tb927.10.13360,Tb927.10.14580,Tb927.10.14600,Tb927.10.14710,Tb927.10.2210,Tb927.10.2370,Tb927.10.3230,Tb927.10.3280,Tb927.10.3560,Tb927.10.3900,Tb927.10.3930,Tb927.10.5340,Tb927.10.5480,Tb927.10.560,Tb927.10.5610,Tb927.10.…	4.7	1.67	2.52	1.52681e-12	4.11063e-11	1.06876e-09
GO:0009987	cellular process	3882	161	Tb11.v5.0456,Tb11.v5.0671,Tb11.v5.0903,Tb927.1.120,Tb927.1.2880,Tb927.1.3180,Tb927.1.4690,Tb927.10.1090,Tb927.10.10910,Tb927.10.10920,Tb927.10.11390,Tb927.10.11540,Tb927.10.12590,Tb927.10.12680,Tb927.10.12840,Tb927.10.13360,Tb927.10.14580,Tb927.10.14600,Tb927.10.14710,Tb927.10.15180,Tb927.10.2210,Tb927.10.2370,Tb927.10.3230,Tb927.10.3280,Tb927.10.3560,Tb927.10.3900,Tb927.10.3930,Tb927.10.450,Tb92…	4.1	1.48	2.49	5.47128e-12	1.41848e-10	3.82989e-09
GO:0008150	biological process	4648	180	Tb11.v5.0456,Tb11.v5.0671,Tb11.v5.0903,Tb927.1.120,Tb927.1.2880,Tb927.1.3180,Tb927.1.4690,Tb927.10.10230,Tb927.10.10250,Tb927.10.1090,Tb927.10.10910,Tb927.10.10920,Tb927.10.11390,Tb927.10.11440,Tb927.10.11540,Tb927.10.12260,Tb927.10.12590,Tb927.10.12680,Tb927.10.12760,Tb927.10.12780,Tb927.10.12840,Tb927.10.13360,Tb927.10.14580,Tb927.10.14600,Tb927.10.14710,Tb927.10.15180,Tb927.10.2210,Tb927.10.23…	3.9	1.38	2.54	1.92038e-11	4.80094e-10	1.34426e-08
GO:0002181	cytoplasmic translation	51	14	Tb927.10.11390,Tb927.10.14580,Tb927.10.9800,Tb927.11.13250,Tb927.11.16280,Tb927.11.2050,Tb927.11.2060,Tb927.6.4690,Tb927.6.5040,Tb927.7.6090,Tb927.8.6180,Tb927.9.12200,Tb927.9.12240,Tb927.9.14370,	27.5	9.81	13.89	6.37371e-11	1.53848e-09	4.4616e-08
GO:0042273	ribosomal large subunit biogenesis	73	16	Tb927.10.11390,Tb927.10.5480,Tb927.11.2050,Tb927.11.2060,Tb927.4.1800,Tb927.7.1750,Tb927.8.1330,Tb927.8.1340,Tb927.8.6030,Tb927.8.6180,Tb927.8.760,Tb927.9.14370,Tb927.9.15110,Tb927.9.15170,Tb927.9.8070,Tb927.9.8420,	21.9	7.83	10.37	1.09504e-10	2.55509e-09	7.66526e-08
GO:0000027	ribosomal large subunit assembly	29	11	Tb927.10.11390,Tb927.10.5480,Tb927.11.2050,Tb927.11.2060,Tb927.4.1800,Tb927.8.6030,Tb927.8.760,Tb927.9.15110,Tb927.9.15170,Tb927.9.8070,Tb927.9.8420,	37.9	13.56	22.19	1.45477e-10	3.28496e-09	1.01834e-07
GO:0071826	ribonucleoprotein complex subunit organization	98	17	Tb927.10.11390,Tb927.10.3280,Tb927.10.5480,Tb927.11.13250,Tb927.11.2050,Tb927.11.2060,Tb927.4.1270,Tb927.4.1800,Tb927.4.1860,Tb927.7.2340,Tb927.7.6090,Tb927.8.6030,Tb927.8.760,Tb927.9.15110,Tb927.9.15170,Tb927.9.8070,Tb927.9.8420,	17.3	6.2	7.77	1.3666e-09	2.89885e-08	9.56619e-07
GO:0022618	ribonucleoprotein complex assembly	98	17	Tb927.10.11390,Tb927.10.3280,Tb927.10.5480,Tb927.11.13250,Tb927.11.2050,Tb927.11.2060,Tb927.4.1270,Tb927.4.1800,Tb927.4.1860,Tb927.7.2340,Tb927.7.6090,Tb927.8.6030,Tb927.8.760,Tb927.9.15110,Tb927.9.15170,Tb927.9.8070,Tb927.9.8420,	17.3	6.2	7.77	1.3666e-09	2.89885e-08	9.56619e-07
GO:0042255	ribosome assembly	53	13	Tb927.10.11390,Tb927.10.5480,Tb927.11.2050,Tb927.11.2060,Tb927.4.1800,Tb927.4.1860,Tb927.7.2340,Tb927.8.6030,Tb927.8.760,Tb927.9.15110,Tb927.9.15170,Tb927.9.8070,Tb927.9.8420,	24.5	8.77	11.87	1.45336e-09	2.99221e-08	1.01735e-06
GO:0051246	regulation of protein metabolic process	115	16	Tb927.10.11440,Tb927.10.5610,Tb927.10.8720,Tb927.11.11360,Tb927.11.11370,Tb927.11.13250,Tb927.11.14090,Tb927.11.740,Tb927.3.1920,Tb927.3.2490,Tb927.3.5520,Tb927.5.1610,Tb927.6.4440,Tb927.7.7170,Tb927.8.1110,Tb927.9.9290,	13.9	4.97	5.94	1.09023e-07	2.18045e-06	7.63158e-05
GO:0140694	non-membrane-bounded organelle assembly	78	13	Tb927.10.11390,Tb927.10.5480,Tb927.11.2050,Tb927.11.2060,Tb927.4.1800,Tb927.4.1860,Tb927.7.2340,Tb927.8.6030,Tb927.8.760,Tb927.9.15110,Tb927.9.15170,Tb927.9.8070,Tb927.9.8420,	16.7	5.96	7.29	2.04434e-07	3.9751e-06	0.000143104
GO:0032268	regulation of cellular protein metabolic process	108	15	Tb927.10.11440,Tb927.10.5610,Tb927.10.8720,Tb927.11.11360,Tb927.11.11370,Tb927.11.13250,Tb927.11.14090,Tb927.11.740,Tb927.3.1920,Tb927.3.2490,Tb927.5.1610,Tb927.6.4440,Tb927.7.7170,Tb927.8.1110,Tb927.9.9290,	13.9	4.96	5.91	2.81711e-07	5.32968e-06	0.000197198
GO:0044085	cellular component biogenesis	590	38	Tb927.10.11390,Tb927.10.11540,Tb927.10.12680,Tb927.10.15180,Tb927.10.2370,Tb927.10.3280,Tb927.10.5480,Tb927.11.13250,Tb927.11.14950,Tb927.11.2050,Tb927.11.2060,Tb927.11.2370,Tb927.11.6500,Tb927.11.9730,Tb927.4.1270,Tb927.4.1800,Tb927.4.1860,Tb927.4.3300,Tb927.6.4690,Tb927.7.1040,Tb927.7.1050,Tb927.7.1750,Tb927.7.2340,Tb927.7.3040,Tb927.7.6090,Tb927.8.1330,Tb927.8.1340,Tb927.8.6030,Tb927.8.6150,Tb…	6.4	2.3	2.65	9.57891e-07	1.76454e-05	0.000670524
GO:0034622	cellular protein-containing complex assembly	224	20	Tb927.10.11390,Tb927.10.15180,Tb927.10.3280,Tb927.10.5480,Tb927.11.13250,Tb927.11.14950,Tb927.11.2050,Tb927.11.2060,Tb927.4.1270,Tb927.4.1800,Tb927.4.1860,Tb927.7.2340,Tb927.7.6090,Tb927.8.6030,Tb927.8.760,Tb927.9.15110,Tb927.9.15170,Tb927.9.5730,Tb927.9.8070,Tb927.9.8420,	8.9	3.19	3.62	4.24276e-06	7.61522e-05	0.00296993
GO:0065003	protein-containing complex assembly	253	21	Tb927.10.11390,Tb927.10.15180,Tb927.10.3280,Tb927.10.5480,Tb927.11.13250,Tb927.11.14950,Tb927.11.2050,Tb927.11.2060,Tb927.4.1270,Tb927.4.1800,Tb927.4.1860,Tb927.4.3300,Tb927.7.2340,Tb927.7.6090,Tb927.8.6030,Tb927.8.760,Tb927.9.15110,Tb927.9.15170,Tb927.9.5730,Tb927.9.8070,Tb927.9.8420,	8.3	2.97	3.35	7.6677e-06	0.000134185	0.00536739
GO:0071850	mitotic cell cycle arrest	12	5	Tb927.1.120,Tb927.2.340,Tb927.2.450,Tb927.2.470,Tb927.2.560,	41.7	14.89	25.32	1.10926e-05	0.000189387	0.00776485
GO:0060255	regulation of macromolecule metabolic process	656	38	Tb927.10.10250,Tb927.10.11440,Tb927.10.12760,Tb927.10.12780,Tb927.10.3230,Tb927.10.450,Tb927.10.5610,Tb927.10.8720,Tb927.11.11360,Tb927.11.11370,Tb927.11.13250,Tb927.11.14090,Tb927.11.15100,Tb927.11.4290,Tb927.11.6430,Tb927.11.6500,Tb927.11.740,Tb927.3.1920,Tb927.3.2490,Tb927.3.2900,Tb927.3.5520,Tb927.4.1270,Tb927.4.4570,Tb927.5.1570,Tb927.5.1610,Tb927.5.4020,Tb927.5.810,Tb927.6.4440,Tb927.6.560,…	5.8	2.07	2.35	1.20043e-05	0.000200072	0.00840301
GO:0019222	regulation of metabolic process	687	39	Tb927.1.4690,Tb927.10.10250,Tb927.10.11440,Tb927.10.12760,Tb927.10.12780,Tb927.10.3230,Tb927.10.450,Tb927.10.5610,Tb927.10.8720,Tb927.11.11360,Tb927.11.11370,Tb927.11.13250,Tb927.11.14090,Tb927.11.15100,Tb927.11.4290,Tb927.11.6430,Tb927.11.6500,Tb927.11.740,Tb927.3.1920,Tb927.3.2490,Tb927.3.2900,Tb927.3.5520,Tb927.4.1270,Tb927.4.4570,Tb927.5.1570,Tb927.5.1610,Tb927.5.4020,Tb927.5.810,Tb927.6.4440…	5.7	2.03	2.3	1.45126e-05	0.000236252	0.0101588
GO:0051171	regulation of nitrogen compound metabolic process	245	20	Tb927.1.4690,Tb927.10.11440,Tb927.10.5610,Tb927.10.8720,Tb927.11.11360,Tb927.11.11370,Tb927.11.13250,Tb927.11.14090,Tb927.11.740,Tb927.3.1920,Tb927.3.2490,Tb927.3.5520,Tb927.4.1270,Tb927.5.1610,Tb927.5.810,Tb927.6.4440,Tb927.7.3040,Tb927.7.7170,Tb927.8.1110,Tb927.9.9290,	8.2	2.92	3.28	1.62733e-05	0.000258894	0.0113913
GO:0006417	regulation of translation	68	10	Tb927.10.5610,Tb927.10.8720,Tb927.11.13250,Tb927.11.14090,Tb927.11.740,Tb927.3.1920,Tb927.5.1610,Tb927.6.4440,Tb927.8.1110,Tb927.9.9290,	14.7	5.26	6.2	1.70485e-05	0.000259434	0.011934
GO:0034248	regulation of cellular amide metabolic process	68	10	Tb927.10.5610,Tb927.10.8720,Tb927.11.13250,Tb927.11.14090,Tb927.11.740,Tb927.3.1920,Tb927.5.1610,Tb927.6.4440,Tb927.8.1110,Tb927.9.9290,	14.7	5.26	6.2	1.70485e-05	0.000259434	0.011934
GO:0080090	regulation of primary metabolic process	248	20	Tb927.1.4690,Tb927.10.11440,Tb927.10.5610,Tb927.10.8720,Tb927.11.11360,Tb927.11.11370,Tb927.11.13250,Tb927.11.14090,Tb927.11.740,Tb927.3.1920,Tb927.3.2490,Tb927.3.5520,Tb927.4.1270,Tb927.5.1610,Tb927.5.810,Tb927.6.4440,Tb927.7.3040,Tb927.7.7170,Tb927.8.1110,Tb927.9.9290,	8.1	2.88	3.23	1.94499e-05	0.00028968	0.013615
GO:0045903	positive regulation of translational fidelity	3	3	Tb927.10.5610,Tb927.11.13250,Tb927.8.1110,	100	35.74	inf	2.16336e-05	0.00031549	0.0151435
GO:0032270	positive regulation of cellular protein metabolic process	32	7	Tb927.10.5610,Tb927.11.11360,Tb927.11.11370,Tb927.11.13250,Tb927.11.740,Tb927.3.2490,Tb927.8.1110,	21.9	7.82	9.99	2.27655e-05	0.000325221	0.0159358
GO:0042789	mRNA transcription by RNA polymerase II	14	5	Tb927.1.120,Tb927.2.340,Tb927.2.450,Tb927.2.470,Tb927.2.560,	35.7	12.77	19.69	2.67786e-05	0.000367549	0.018745
GO:0009299	mRNA transcription	14	5	Tb927.1.120,Tb927.2.340,Tb927.2.450,Tb927.2.470,Tb927.2.560,	35.7	12.77	19.69	2.67786e-05	0.000367549	0.018745
GO:0010608	posttranscriptional regulation of gene expression	460	29	Tb927.10.10250,Tb927.10.12760,Tb927.10.12780,Tb927.10.450,Tb927.10.5610,Tb927.10.8720,Tb927.11.13250,Tb927.11.14090,Tb927.11.15100,Tb927.11.4290,Tb927.11.6430,Tb927.11.6500,Tb927.11.740,Tb927.3.1920,Tb927.3.2900,Tb927.4.4570,Tb927.5.1570,Tb927.5.1610,Tb927.5.4020,Tb927.5.810,Tb927.6.4440,Tb927.6.560,Tb927.6.960,Tb927.7.5380,Tb927.7.7170,Tb927.8.1110,Tb927.9.5460,Tb927.9.9290,Tb927.9.9450,	6.3	2.25	2.52	3.16535e-05	0.000426105	0.0221574
GO:0051247	positive regulation of protein metabolic process	34	7	Tb927.10.5610,Tb927.11.11360,Tb927.11.11370,Tb927.11.13250,Tb927.11.740,Tb927.3.2490,Tb927.8.1110,	20.6	7.36	9.25	3.46883e-05	0.000458147	0.0242818
GO:0065007	biological regulation	1155	55	Tb11.v5.0456,Tb11.v5.0671,Tb927.1.4690,Tb927.10.10250,Tb927.10.10920,Tb927.10.11440,Tb927.10.12760,Tb927.10.12780,Tb927.10.3230,Tb927.10.450,Tb927.10.5610,Tb927.10.8720,Tb927.11.11360,Tb927.11.11370,Tb927.11.13250,Tb927.11.14090,Tb927.11.14250,Tb927.11.15100,Tb927.11.15240,Tb927.11.4290,Tb927.11.4570,Tb927.11.6430,Tb927.11.6500,Tb927.11.740,Tb927.3.1920,Tb927.3.2490,Tb927.3.2900,Tb927.3.4640,Tb92…	4.8	1.7	1.95	3.73361e-05	0.000479243	0.0261353
GO:0043933	protein-containing complex subunit organization	281	21	Tb927.10.11390,Tb927.10.15180,Tb927.10.3280,Tb927.10.5480,Tb927.11.13250,Tb927.11.14950,Tb927.11.2050,Tb927.11.2060,Tb927.4.1270,Tb927.4.1800,Tb927.4.1860,Tb927.4.3300,Tb927.7.2340,Tb927.7.6090,Tb927.8.6030,Tb927.8.760,Tb927.9.15110,Tb927.9.15170,Tb927.9.5730,Tb927.9.8070,Tb927.9.8420,	7.5	2.67	2.98	3.76548e-05	0.000479243	0.0263584
GO:0051173	positive regulation of nitrogen compound metabolic process	77	10	Tb927.1.4690,Tb927.10.5610,Tb927.11.11360,Tb927.11.11370,Tb927.11.13250,Tb927.11.740,Tb927.3.1920,Tb927.3.2490,Tb927.7.3040,Tb927.8.1110,	13	4.64	5.37	5.15882e-05	0.000644852	0.0361117
GO:0010468	regulation of gene expression	600	34	Tb927.10.10250,Tb927.10.12760,Tb927.10.12780,Tb927.10.3230,Tb927.10.450,Tb927.10.5610,Tb927.10.8720,Tb927.11.13250,Tb927.11.14090,Tb927.11.15100,Tb927.11.4290,Tb927.11.6430,Tb927.11.6500,Tb927.11.740,Tb927.3.1920,Tb927.3.2490,Tb927.3.2900,Tb927.4.1270,Tb927.4.4570,Tb927.5.1570,Tb927.5.1610,Tb927.5.4020,Tb927.5.810,Tb927.6.4440,Tb927.6.560,Tb927.6.960,Tb927.7.3040,Tb927.7.5380,Tb927.7.7170,Tb927.8…	5.7	2.03	2.26	5.71551e-05	0.000691742	0.0400086
GO:0015849	organic acid transport	63	9	Tb927.10.12840,Tb927.11.15950,Tb927.4.4730,Tb927.7.5930,Tb927.7.5940,Tb927.8.7610,Tb927.8.8250,Tb927.8.8290,Tb927.8.8300,	14.3	5.11	5.98	5.73158e-05	0.000691742	0.0401211
GO:0050789	regulation of biological process	1061	51	Tb11.v5.0456,Tb11.v5.0671,Tb927.1.4690,Tb927.10.10250,Tb927.10.11440,Tb927.10.12760,Tb927.10.12780,Tb927.10.3230,Tb927.10.450,Tb927.10.5610,Tb927.10.8720,Tb927.11.11360,Tb927.11.11370,Tb927.11.13250,Tb927.11.14090,Tb927.11.14250,Tb927.11.15100,Tb927.11.15240,Tb927.11.4290,Tb927.11.4570,Tb927.11.6430,Tb927.11.6500,Tb927.11.740,Tb927.3.1920,Tb927.3.2490,Tb927.3.2900,Tb927.3.5520,Tb927.4.1270,Tb927.…	4.8	1.72	1.95	6.04549e-05	0.000717261	0.0423184
GO:0006406	mRNA export from nucleus	27	6	Tb927.1.120,Tb927.11.2370,Tb927.2.340,Tb927.2.450,Tb927.2.470,Tb927.2.560,	22.2	7.94	10.15	8.14117e-05	0.000949803	0.0569882
GO:0031325	positive regulation of cellular metabolic process	84	10	Tb927.1.4690,Tb927.10.5610,Tb927.11.11360,Tb927.11.11370,Tb927.11.13250,Tb927.11.740,Tb927.3.1920,Tb927.3.2490,Tb927.7.3040,Tb927.8.1110,	11.9	4.26	4.85	0.000109394	0.00125534	0.0765756
GO:0051028	mRNA transport	31	6	Tb927.1.120,Tb927.11.2370,Tb927.2.340,Tb927.2.450,Tb927.2.470,Tb927.2.560,	19.4	6.92	8.52	0.000184367	0.00208156	0.129057
GO:0006450	regulation of translational fidelity	5	3	Tb927.10.5610,Tb927.11.13250,Tb927.8.1110,	60	21.45	52.76	0.000207466	0.00230517	0.145226
GO:0031323	regulation of cellular metabolic process	272	19	Tb927.1.4690,Tb927.10.11440,Tb927.10.5610,Tb927.10.8720,Tb927.11.11360,Tb927.11.11370,Tb927.11.13250,Tb927.11.14090,Tb927.11.740,Tb927.3.1920,Tb927.3.2490,Tb927.4.1270,Tb927.5.1610,Tb927.5.810,Tb927.6.4440,Tb927.7.3040,Tb927.7.7170,Tb927.8.1110,Tb927.9.9290,	7	2.5	2.75	0.000215844	0.00236079	0.15109
GO:0006405	RNA export from nucleus	34	6	Tb927.1.120,Tb927.11.2370,Tb927.2.340,Tb927.2.450,Tb927.2.470,Tb927.2.560,	17.6	6.31	7.61	0.000313925	0.00338073	0.219748
GO:0009893	positive regulation of metabolic process	114	11	Tb927.1.4690,Tb927.10.5610,Tb927.11.11360,Tb927.11.11370,Tb927.11.13250,Tb927.11.740,Tb927.3.1920,Tb927.3.2490,Tb927.5.810,Tb927.7.3040,Tb927.8.1110,	9.6	3.45	3.84	0.000332138	0.00352267	0.232496
GO:0051168	nuclear export	48	7	Tb927.1.120,Tb927.11.14090,Tb927.11.2370,Tb927.2.340,Tb927.2.450,Tb927.2.470,Tb927.2.560,	14.6	5.21	6.08	0.000340123	0.00355353	0.238086
GO:1903825	organic acid transmembrane transport	49	7	Tb927.10.12840,Tb927.11.15950,Tb927.4.4730,Tb927.8.7610,Tb927.8.8250,Tb927.8.8290,Tb927.8.8300,	14.3	5.11	5.93	0.000387494	0.0039311	0.271246
GO:1905039	carboxylic acid transmembrane transport	49	7	Tb927.10.12840,Tb927.11.15950,Tb927.4.4730,Tb927.8.7610,Tb927.8.8250,Tb927.8.8290,Tb927.8.8300,	14.3	5.11	5.93	0.000387494	0.0039311	0.271246
GO:0010556	regulation of macromolecule biosynthetic process	160	13	Tb927.10.5610,Tb927.10.8720,Tb927.11.13250,Tb927.11.14090,Tb927.11.740,Tb927.3.1920,Tb927.3.2490,Tb927.4.1270,Tb927.5.1610,Tb927.6.4440,Tb927.7.3040,Tb927.8.1110,Tb927.9.9290,	8.1	2.9	3.19	0.000531887	0.00524396	0.372321
GO:2000112	regulation of cellular macromolecule biosynthetic process	160	13	Tb927.10.5610,Tb927.10.8720,Tb927.11.13250,Tb927.11.14090,Tb927.11.740,Tb927.3.1920,Tb927.3.2490,Tb927.4.1270,Tb927.5.1610,Tb927.6.4440,Tb927.7.3040,Tb927.8.1110,Tb927.9.9290,	8.1	2.9	3.19	0.000531887	0.00524396	0.372321
GO:0010604	positive regulation of macromolecule metabolic process	104	10	Tb927.10.5610,Tb927.11.11360,Tb927.11.11370,Tb927.11.13250,Tb927.11.740,Tb927.3.1920,Tb927.3.2490,Tb927.5.810,Tb927.7.3040,Tb927.8.1110,	9.6	3.44	3.81	0.000634548	0.00616922	0.444184
GO:0031326	regulation of cellular biosynthetic process	165	13	Tb927.10.5610,Tb927.10.8720,Tb927.11.13250,Tb927.11.14090,Tb927.11.740,Tb927.3.1920,Tb927.3.2490,Tb927.4.1270,Tb927.5.1610,Tb927.6.4440,Tb927.7.3040,Tb927.8.1110,Tb927.9.9290,	7.9	2.82	3.08	0.000712331	0.00683057	0.498631
GO:0009889	regulation of biosynthetic process	166	13	Tb927.10.5610,Tb927.10.8720,Tb927.11.13250,Tb927.11.14090,Tb927.11.740,Tb927.3.1920,Tb927.3.2490,Tb927.4.1270,Tb927.5.1610,Tb927.6.4440,Tb927.7.3040,Tb927.8.1110,Tb927.9.9290,	7.8	2.8	3.06	0.000754006	0.00713249	0.527805
GO:0003333	amino acid transmembrane transport	40	6	Tb927.11.15950,Tb927.4.4730,Tb927.8.7610,Tb927.8.8250,Tb927.8.8290,Tb927.8.8300,	15	5.36	6.26	0.000778764	0.00726846	0.545135
GO:0046942	carboxylic acid transport	16	4	Tb927.10.12840,Tb927.7.5930,Tb927.7.5940,Tb927.7.6850,	25	8.94	11.76	0.000834147	0.00768293	0.583903
GO:0050658	RNA transport	42	6	Tb927.1.120,Tb927.11.2370,Tb927.2.340,Tb927.2.450,Tb927.2.470,Tb927.2.560,	14.3	5.11	5.91	0.00101582	0.00900092	0.711073
GO:0051236	establishment of RNA localization	42	6	Tb927.1.120,Tb927.11.2370,Tb927.2.340,Tb927.2.450,Tb927.2.470,Tb927.2.560,	14.3	5.11	5.91	0.00101582	0.00900092	0.711073
GO:0050657	nucleic acid transport	42	6	Tb927.1.120,Tb927.11.2370,Tb927.2.340,Tb927.2.450,Tb927.2.470,Tb927.2.560,	14.3	5.11	5.91	0.00101582	0.00900092	0.711073
GO:0071840	cellular component organization or biogenesis	993	44	Tb927.10.11390,Tb927.10.11540,Tb927.10.12680,Tb927.10.15180,Tb927.10.2370,Tb927.10.3280,Tb927.10.5480,Tb927.11.10760,Tb927.11.13250,Tb927.11.14950,Tb927.11.2050,Tb927.11.2060,Tb927.11.2370,Tb927.11.6500,Tb927.11.9730,Tb927.3.2490,Tb927.3.4760,Tb927.4.1270,Tb927.4.1800,Tb927.4.1860,Tb927.4.3300,Tb927.6.3550,Tb927.6.4690,Tb927.7.1040,Tb927.7.1050,Tb927.7.1750,Tb927.7.2340,Tb927.7.3040,Tb927.7.6090,…	4.4	1.58	1.75	0.00122581	0.0107259	0.85807
GO:0042325	regulation of phosphorylation	30	5	Tb927.1.4690,Tb927.10.11440,Tb927.11.11360,Tb927.11.11370,Tb927.7.7170,	16.7	5.96	7.07	0.0013218	0.0113184	0.92526
GO:0045727	positive regulation of translation	18	4	Tb927.10.5610,Tb927.11.13250,Tb927.11.740,Tb927.8.1110,	22.2	7.94	10.08	0.00134203	0.0113184	0.939424
GO:0034250	positive regulation of cellular amide metabolic process	18	4	Tb927.10.5610,Tb927.11.13250,Tb927.11.740,Tb927.8.1110,	22.2	7.94	10.08	0.00134203	0.0113184	0.939424
GO:0042327	positive regulation of phosphorylation	9	3	Tb927.1.4690,Tb927.11.11360,Tb927.11.11370,	33.3	11.91	17.58	0.00160327	0.0130499	1
GO:0010562	positive regulation of phosphorus metabolic process	9	3	Tb927.1.4690,Tb927.11.11360,Tb927.11.11370,	33.3	11.91	17.58	0.00160327	0.0130499	1
GO:0045937	positive regulation of phosphate metabolic process	9	3	Tb927.1.4690,Tb927.11.11360,Tb927.11.11370,	33.3	11.91	17.58	0.00160327	0.0130499	1
GO:0009266	response to temperature stimulus	46	6	Tb927.10.10920,Tb927.11.11330,Tb927.5.810,Tb927.7.5930,Tb927.7.5940,Tb927.8.6750,	13	4.66	5.32	0.00165255	0.0132964	1
GO:0050794	regulation of cellular process	641	31	Tb11.v5.0456,Tb11.v5.0671,Tb927.1.4690,Tb927.10.11440,Tb927.10.3230,Tb927.10.5610,Tb927.10.8720,Tb927.11.11360,Tb927.11.11370,Tb927.11.13250,Tb927.11.14090,Tb927.11.14250,Tb927.11.15240,Tb927.11.4570,Tb927.11.740,Tb927.3.1920,Tb927.3.2490,Tb927.4.1270,Tb927.5.1610,Tb927.5.810,Tb927.6.4440,Tb927.7.3040,Tb927.7.7170,Tb927.7.7520,Tb927.8.1110,Tb927.8.1840,Tb927.8.3550,Tb927.8.6090,Tb927.9.11270,Tb92…	4.8	1.73	1.88	0.00185074	0.0145572	1
GO:0006403	RNA localization	47	6	Tb927.1.120,Tb927.11.2370,Tb927.2.340,Tb927.2.450,Tb927.2.470,Tb927.2.560,	12.8	4.56	5.19	0.00185085	0.0145572	1
GO:0051169	nuclear transport	64	7	Tb927.1.120,Tb927.11.14090,Tb927.11.2370,Tb927.2.340,Tb927.2.450,Tb927.2.470,Tb927.2.560,	10.9	3.91	4.36	0.00196437	0.0151105	1
GO:0006913	nucleocytoplasmic transport	64	7	Tb927.1.120,Tb927.11.14090,Tb927.11.2370,Tb927.2.340,Tb927.2.450,Tb927.2.470,Tb927.2.560,	10.9	3.91	4.36	0.00196437	0.0151105	1
GO:0050793	regulation of developmental process	10	3	Tb927.11.740,Tb927.7.5930,Tb927.7.5940,	30	10.72	15.06	0.00224328	0.0170685	1
GO:0015746	citrate transport	3	2	Tb927.7.5930,Tb927.7.5940,	66.7	23.83	70.06	0.00229532	0.0170928	1
GO:0006842	tricarboxylic acid transport	3	2	Tb927.7.5930,Tb927.7.5940,	66.7	23.83	70.06	0.00229532	0.0170928	1
GO:0048522	positive regulation of cellular process	124	10	Tb927.1.4690,Tb927.10.5610,Tb927.11.11360,Tb927.11.11370,Tb927.11.13250,Tb927.11.740,Tb927.3.1920,Tb927.3.2490,Tb927.7.3040,Tb927.8.1110,	8.1	2.88	3.14	0.00243903	0.0179718	1
GO:0006865	amino acid transport	51	6	Tb927.11.15950,Tb927.4.4730,Tb927.8.7610,Tb927.8.8250,Tb927.8.8290,Tb927.8.8300,	11.8	4.21	4.72	0.00282897	0.0206279	1
GO:0048518	positive regulation of biological process	152	11	Tb927.1.4690,Tb927.10.5610,Tb927.11.11360,Tb927.11.11370,Tb927.11.13250,Tb927.11.740,Tb927.3.1920,Tb927.3.2490,Tb927.5.810,Tb927.7.3040,Tb927.8.1110,	7.2	2.59	2.79	0.00352649	0.0254489	1
GO:0006364	rRNA processing	153	11	Tb927.10.2370,Tb927.11.2370,Tb927.11.6500,Tb927.7.1040,Tb927.7.1050,Tb927.7.1750,Tb927.7.3040,Tb927.8.1330,Tb927.8.1340,Tb927.8.6150,Tb927.8.760,	7.2	2.57	2.77	0.00370819	0.026487	1
GO:0042274	ribosomal small subunit biogenesis	54	6	Tb927.11.6500,Tb927.4.1860,Tb927.7.1040,Tb927.7.1050,Tb927.7.2340,Tb927.8.6150,	11.1	3.97	4.43	0.00378449	0.026759	1
GO:0051174	regulation of phosphorus metabolic process	38	5	Tb927.1.4690,Tb927.10.11440,Tb927.11.11360,Tb927.11.11370,Tb927.7.7170,	13.2	4.7	5.35	0.00388258	0.026909	1
GO:0019220	regulation of phosphate metabolic process	38	5	Tb927.1.4690,Tb927.10.11440,Tb927.11.11360,Tb927.11.11370,Tb927.7.7170,	13.2	4.7	5.35	0.00388258	0.026909	1
GO:0015711	organic anion transport	24	4	Tb927.10.12840,Tb927.7.5930,Tb927.7.5940,Tb927.7.6850,	16.7	5.96	7.05	0.00408544	0.0278236	1
GO:0016072	rRNA metabolic process	155	11	Tb927.10.2370,Tb927.11.2370,Tb927.11.6500,Tb927.7.1040,Tb927.7.1050,Tb927.7.1750,Tb927.7.3040,Tb927.8.1330,Tb927.8.1340,Tb927.8.6150,Tb927.8.760,	7.1	2.54	2.73	0.00409405	0.0278236	1
GO:0015931	nucleobase-containing compound transport	73	7	Tb927.1.120,Tb927.11.2370,Tb927.2.340,Tb927.2.450,Tb927.2.470,Tb927.2.560,Tb927.9.7470,	9.6	3.43	3.76	0.00416747	0.0280503	1
GO:0006915	apoptotic process	4	2	Tb927.11.11360,Tb927.11.11370,	50	17.87	35.02	0.0045059	0.0297559	1
GO:0072344	rescue of stalled ribosome	4	2	Tb927.11.11360,Tb927.11.11370,	50	17.87	35.02	0.0045059	0.0297559	1
GO:0006366	transcription by RNA polymerase II	40	5	Tb927.1.120,Tb927.2.340,Tb927.2.450,Tb927.2.470,Tb927.2.560,	12.5	4.47	5.05	0.00486464	0.0318247	1
GO:0031401	positive regulation of protein modification process	13	3	Tb927.11.11360,Tb927.11.11370,Tb927.3.2490,	23.1	8.25	10.54	0.00502427	0.0325647	1
GO:0031399	regulation of protein modification process	41	5	Tb927.10.11440,Tb927.11.11360,Tb927.11.11370,Tb927.3.2490,Tb927.7.7170,	12.2	4.36	4.91	0.0054165	0.0347848	1
GO:0001932	regulation of protein phosphorylation	26	4	Tb927.10.11440,Tb927.11.11360,Tb927.11.11370,Tb927.7.7170,	15.4	5.5	6.41	0.00550206	0.0350131	1
GO:0070925	organelle assembly	208	13	Tb927.10.11390,Tb927.10.5480,Tb927.11.2050,Tb927.11.2060,Tb927.4.1800,Tb927.4.1860,Tb927.7.2340,Tb927.8.6030,Tb927.8.760,Tb927.9.15110,Tb927.9.15170,Tb927.9.8070,Tb927.9.8420,	6.3	2.23	2.39	0.00555699	0.0350441	1
GO:0022607	cellular component assembly	418	21	Tb927.10.11390,Tb927.10.15180,Tb927.10.3280,Tb927.10.5480,Tb927.11.13250,Tb927.11.14950,Tb927.11.2050,Tb927.11.2060,Tb927.4.1270,Tb927.4.1800,Tb927.4.1860,Tb927.4.3300,Tb927.7.2340,Tb927.7.6090,Tb927.8.6030,Tb927.8.760,Tb927.9.15110,Tb927.9.15170,Tb927.9.5730,Tb927.9.8070,Tb927.9.8420,	5	1.8	1.92	0.00662916	0.0414322	1
GO:0055085	transmembrane transport	290	16	Tb927.10.12840,Tb927.10.6740,Tb927.11.15950,Tb927.3.1380,Tb927.4.4730,Tb927.7.5930,Tb927.7.5940,Tb927.7.5950,Tb927.7.5960,Tb927.7.5970,Tb927.8.7610,Tb927.8.8250,Tb927.8.8290,Tb927.8.8300,Tb927.9.12960,Tb927.9.7470,	5.5	1.97	2.1	0.00732802	0.0453948	1
GO:0000462	maturation of SSU-rRNA from tricistronic rRNA transcript (SSU-rRNA, 5.8S rRNA, LSU-rRNA)	30	4	Tb927.11.6500,Tb927.7.1040,Tb927.7.1050,Tb927.8.6150,	13.3	4.77	5.42	0.00924392	0.0567609	1
GO:0010557	positive regulation of macromolecule biosynthetic process	48	5	Tb927.10.5610,Tb927.11.13250,Tb927.11.740,Tb927.7.3040,Tb927.8.1110,	10.4	3.72	4.1	0.0105705	0.0627923	1
GO:0009891	positive regulation of biosynthetic process	48	5	Tb927.10.5610,Tb927.11.13250,Tb927.11.740,Tb927.7.3040,Tb927.8.1110,	10.4	3.72	4.1	0.0105705	0.0627923	1
GO:0031328	positive regulation of cellular biosynthetic process	48	5	Tb927.10.5610,Tb927.11.13250,Tb927.11.740,Tb927.7.3040,Tb927.8.1110,	10.4	3.72	4.1	0.0105705	0.0627923	1
GO:0009628	response to abiotic stimulus	67	6	Tb927.10.10920,Tb927.11.11330,Tb927.5.810,Tb927.7.5930,Tb927.7.5940,Tb927.8.6750,	9	3.2	3.48	0.0108335	0.0627923	1
GO:0012501	programmed cell death	6	2	Tb927.11.11360,Tb927.11.11370,	33.3	11.91	17.51	0.0108541	0.0627923	1
GO:0008219	cell death	6	2	Tb927.11.11360,Tb927.11.11370,	33.3	11.91	17.51	0.0108541	0.0627923	1
GO:0001934	positive regulation of protein phosphorylation	6	2	Tb927.11.11360,Tb927.11.11370,	33.3	11.91	17.51	0.0108541	0.0627923	1
GO:0000470	maturation of LSU-rRNA	32	4	Tb927.7.1750,Tb927.8.1330,Tb927.8.1340,Tb927.8.760,	12.5	4.47	5.03	0.0116138	0.0666365	1
GO:0010628	positive regulation of gene expression	51	5	Tb927.10.5610,Tb927.11.13250,Tb927.11.740,Tb927.5.810,Tb927.8.1110,	9.8	3.5	3.83	0.013557	0.0766579	1
GO:0051726	regulation of cell cycle	91	7	Tb927.10.11440,Tb927.11.11360,Tb927.11.14250,Tb927.11.740,Tb927.7.7170,Tb927.8.6090,Tb927.9.11270,	7.7	2.75	2.95	0.0135794	0.0766579	1
GO:0065008	regulation of biological quality	160	10	Tb927.10.10920,Tb927.10.5610,Tb927.11.13250,Tb927.11.740,Tb927.3.1920,Tb927.3.4640,Tb927.5.810,Tb927.6.3550,Tb927.8.1110,Tb927.8.650,	6.3	2.23	2.37	0.0142445	0.0797694	1
GO:0071702	organic substance transport	450	21	Tb927.1.120,Tb927.1.2880,Tb927.10.12840,Tb927.10.9080,Tb927.11.15950,Tb927.11.2370,Tb927.11.4570,Tb927.2.340,Tb927.2.450,Tb927.2.470,Tb927.2.560,Tb927.4.4730,Tb927.6.3550,Tb927.7.5930,Tb927.7.5940,Tb927.7.6850,Tb927.8.7610,Tb927.8.8250,Tb927.8.8290,Tb927.8.8300,Tb927.9.7470,	4.7	1.67	1.77	0.0145792	0.0809955	1
GO:0015877	biopterin transport	7	2	Tb927.1.2880,Tb927.10.9080,	28.6	10.21	14	0.0149172	0.0822206	1
GO:0016567	protein ubiquitination	72	6	Tb927.11.13940,Tb927.6.510,Tb927.7.3680,Tb927.8.6090,Tb927.8.7580,Tb927.9.9450,	8.3	2.98	3.21	0.0151218	0.0826975	1
GO:0006820	anion transport	35	4	Tb927.10.12840,Tb927.7.5930,Tb927.7.5940,Tb927.7.6850,	11.4	4.09	4.54	0.0158459	0.0859857	1
GO:0006413	translational initiation	36	4	Tb927.11.13250,Tb927.11.740,Tb927.3.2900,Tb927.7.6090,	11.1	3.97	4.4	0.0174453	0.0939361	1
GO:0017148	negative regulation of translation	21	3	Tb927.10.8720,Tb927.3.1920,Tb927.5.1610,	14.3	5.11	5.85	0.0198214	0.105113	1
GO:0034249	negative regulation of cellular amide metabolic process	21	3	Tb927.10.8720,Tb927.3.1920,Tb927.5.1610,	14.3	5.11	5.85	0.0198214	0.105113	1
GO:0009408	response to heat	38	4	Tb927.10.10920,Tb927.11.11330,Tb927.5.810,Tb927.8.6750,	10.5	3.76	4.14	0.020937	0.108796	1
GO:0032502	developmental process	38	4	Tb927.11.10760,Tb927.11.14950,Tb927.11.2370,Tb927.9.5040,	10.5	3.76	4.14	0.020937	0.108796	1
GO:0070647	protein modification by small protein conjugation or removal	125	8	Tb927.10.2210,Tb927.11.13940,Tb927.4.3790,Tb927.6.510,Tb927.7.3680,Tb927.8.6090,Tb927.8.7580,Tb927.9.9450,	6.4	2.29	2.42	0.023811	0.108796	1
GO:0009086	methionine biosynthetic process	9	2	Tb927.11.1560,Tb927.11.5090,	22.2	7.94	10	0.0246465	0.108796	1
GO:0006555	methionine metabolic process	9	2	Tb927.11.1560,Tb927.11.5090,	22.2	7.94	10	0.0246465	0.108796	1
GO:0030490	maturation of SSU-rRNA	40	4	Tb927.11.6500,Tb927.7.1040,Tb927.7.1050,Tb927.8.6150,	10	3.57	3.91	0.0248286	0.108796	1
GO:0000209	protein polyubiquitination	23	3	Tb927.11.13940,Tb927.8.6090,Tb927.8.7580,	13	4.66	5.26	0.0253382	0.108796	1
GO:2000758	positive regulation of peptidyl-lysine acetylation	1	1	Tb927.3.2490,	100	35.74	inf	0.0279761	0.108796	1
GO:0071423	malate transmembrane transport	1	1	Tb927.10.12840,	100	35.74	inf	0.0279761	0.108796	1
GO:0071422	succinate transmembrane transport	1	1	Tb927.10.12840,	100	35.74	inf	0.0279761	0.108796	1
GO:2000215	negative regulation of proline metabolic process	1	1	Tb927.1.4690,	100	35.74	inf	0.0279761	0.108796	1
GO:2000214	regulation of proline metabolic process	1	1	Tb927.1.4690,	100	35.74	inf	0.0279761	0.108796	1
GO:1901983	regulation of protein acetylation	1	1	Tb927.3.2490,	100	35.74	inf	0.0279761	0.108796	1
GO:1901985	positive regulation of protein acetylation	1	1	Tb927.3.2490,	100	35.74	inf	0.0279761	0.108796	1
GO:2000211	regulation of glutamate metabolic process	1	1	Tb927.1.4690,	100	35.74	inf	0.0279761	0.108796	1
GO:2000756	regulation of peptidyl-lysine acetylation	1	1	Tb927.3.2490,	100	35.74	inf	0.0279761	0.108796	1
GO:2000212	negative regulation of glutamate metabolic process	1	1	Tb927.1.4690,	100	35.74	inf	0.0279761	0.108796	1
GO:0070935	3'-UTR-mediated mRNA stabilization	1	1	Tb927.5.810,	100	35.74	inf	0.0279761	0.108796	1
GO:1900544	positive regulation of purine nucleotide metabolic process	1	1	Tb927.1.4690,	100	35.74	inf	0.0279761	0.108796	1
GO:0033241	regulation of cellular amine catabolic process	1	1	Tb927.1.4690,	100	35.74	inf	0.0279761	0.108796	1
GO:0045981	positive regulation of nucleotide metabolic process	1	1	Tb927.1.4690,	100	35.74	inf	0.0279761	0.108796	1
GO:0000481	maturation of 5S rRNA	1	1	Tb927.10.2370,	100	35.74	inf	0.0279761	0.108796	1
GO:0000820	regulation of glutamine family amino acid metabolic process	1	1	Tb927.1.4690,	100	35.74	inf	0.0279761	0.108796	1
GO:0006110	regulation of glycolytic process	1	1	Tb927.1.4690,	100	35.74	inf	0.0279761	0.108796	1
GO:0006428	isoleucyl-tRNA aminoacylation	1	1	Tb927.10.9190,	100	35.74	inf	0.0279761	0.108796	1
GO:0006449	regulation of translational termination	1	1	Tb927.11.740,	100	35.74	inf	0.0279761	0.108796	1
GO:0006521	regulation of cellular amino acid metabolic process	1	1	Tb927.1.4690,	100	35.74	inf	0.0279761	0.108796	1
GO:0015709	thiosulfate transport	1	1	Tb927.10.12840,	100	35.74	inf	0.0279761	0.108796	1
GO:0015729	oxaloacetate transport	1	1	Tb927.10.12840,	100	35.74	inf	0.0279761	0.108796	1
GO:0015740	C4-dicarboxylate transport	1	1	Tb927.10.12840,	100	35.74	inf	0.0279761	0.108796	1
GO:0015743	malate transport	1	1	Tb927.10.12840,	100	35.74	inf	0.0279761	0.108796	1
GO:0015744	succinate transport	1	1	Tb927.10.12840,	100	35.74	inf	0.0279761	0.108796	1
GO:0031058	positive regulation of histone modification	1	1	Tb927.3.2490,	100	35.74	inf	0.0279761	0.108796	1
GO:0033238	regulation of cellular amine metabolic process	1	1	Tb927.1.4690,	100	35.74	inf	0.0279761	0.108796	1
GO:0033239	negative regulation of cellular amine metabolic process	1	1	Tb927.1.4690,	100	35.74	inf	0.0279761	0.108796	1
GO:2001156	regulation of proline catabolic process to glutamate	1	1	Tb927.1.4690,	100	35.74	inf	0.0279761	0.108796	1
GO:0032238	adenosine transport	1	1	Tb927.9.7470,	100	35.74	inf	0.0279761	0.108796	1
GO:2001157	negative regulation of proline catabolic process to glutamate	1	1	Tb927.1.4690,	100	35.74	inf	0.0279761	0.108796	1
GO:0045913	positive regulation of carbohydrate metabolic process	1	1	Tb927.1.4690,	100	35.74	inf	0.0279761	0.108796	1
GO:0035065	regulation of histone acetylation	1	1	Tb927.3.2490,	100	35.74	inf	0.0279761	0.108796	1
GO:0045905	positive regulation of translational termination	1	1	Tb927.11.740,	100	35.74	inf	0.0279761	0.108796	1
GO:0035066	positive regulation of histone acetylation	1	1	Tb927.3.2490,	100	35.74	inf	0.0279761	0.108796	1
GO:0045901	positive regulation of translational elongation	1	1	Tb927.11.740,	100	35.74	inf	0.0279761	0.108796	1
GO:0035340	inosine transport	1	1	Tb927.9.7470,	100	35.74	inf	0.0279761	0.108796	1
GO:0043470	regulation of carbohydrate catabolic process	1	1	Tb927.1.4690,	100	35.74	inf	0.0279761	0.108796	1
GO:0045821	positive regulation of glycolytic process	1	1	Tb927.1.4690,	100	35.74	inf	0.0279761	0.108796	1
GO:0045763	negative regulation of cellular amino acid metabolic process	1	1	Tb927.1.4690,	100	35.74	inf	0.0279761	0.108796	1
GO:0033242	negative regulation of cellular amine catabolic process	1	1	Tb927.1.4690,	100	35.74	inf	0.0279761	0.108796	1
GO:0006119	oxidative phosphorylation	24	3	Tb927.10.13360,Tb927.10.9440,Tb927.3.1380,	12.5	4.47	5.01	0.0283743	0.109735	1
GO:0009060	aerobic respiration	44	4	Tb927.10.13360,Tb927.10.7410,Tb927.10.9440,Tb927.3.1380,	9.1	3.25	3.52	0.0338443	0.13017	1
GO:0000902	cell morphogenesis	26	3	Tb927.11.10760,Tb927.11.2370,Tb927.9.5040,	11.5	4.12	4.58	0.034998	0.133872	1
GO:0034470	ncRNA processing	241	12	Tb927.10.2370,Tb927.11.2370,Tb927.11.6500,Tb927.3.3160,Tb927.7.1040,Tb927.7.1050,Tb927.7.1750,Tb927.7.3040,Tb927.8.1330,Tb927.8.1340,Tb927.8.6150,Tb927.8.760,	5	1.78	1.86	0.038	0.144428	1
GO:0032446	protein modification by small protein conjugation	89	6	Tb927.11.13940,Tb927.6.510,Tb927.7.3680,Tb927.8.6090,Tb927.8.7580,Tb927.9.9450,	6.7	2.41	2.55	0.0381737	0.144428	1
GO:0048856	anatomical structure development	27	3	Tb927.11.10760,Tb927.11.2370,Tb927.9.5040,	11.1	3.97	4.38	0.0385829	0.144428	1
GO:0009653	anatomical structure morphogenesis	27	3	Tb927.11.10760,Tb927.11.2370,Tb927.9.5040,	11.1	3.97	4.38	0.0385829	0.144428	1
GO:0045333	cellular respiration	47	4	Tb927.10.13360,Tb927.10.7410,Tb927.10.9440,Tb927.3.1380,	8.5	3.04	3.27	0.0417037	0.15528	1
GO:0051248	negative regulation of protein metabolic process	28	3	Tb927.10.8720,Tb927.3.1920,Tb927.5.1610,	10.7	3.83	4.21	0.0423472	0.156016	1
GO:0032269	negative regulation of cellular protein metabolic process	28	3	Tb927.10.8720,Tb927.3.1920,Tb927.5.1610,	10.7	3.83	4.21	0.0423472	0.156016	1
GO:0000097	sulfur amino acid biosynthetic process	12	2	Tb927.11.1560,Tb927.11.5090,	16.7	5.96	7	0.0427679	0.156741	1
GO:0006810	transport	778	30	Tb927.1.120,Tb927.1.2880,Tb927.10.12840,Tb927.10.6740,Tb927.10.9080,Tb927.11.14090,Tb927.11.15950,Tb927.11.2370,Tb927.11.4570,Tb927.2.340,Tb927.2.450,Tb927.2.470,Tb927.2.560,Tb927.3.1380,Tb927.4.4730,Tb927.6.3550,Tb927.7.5930,Tb927.7.5940,Tb927.7.5950,Tb927.7.5960,Tb927.7.5970,Tb927.7.6850,Tb927.8.650,Tb927.8.7610,Tb927.8.8250,Tb927.8.8290,Tb927.8.8300,Tb927.9.12960,Tb927.9.15490,Tb927.9.7470,	3.9	1.38	1.45	0.0436018	0.158965	1
GO:0034660	ncRNA metabolic process	274	13	Tb927.10.2370,Tb927.10.9190,Tb927.11.2370,Tb927.11.6500,Tb927.3.3160,Tb927.7.1040,Tb927.7.1050,Tb927.7.1750,Tb927.7.3040,Tb927.8.1330,Tb927.8.1340,Tb927.8.6150,Tb927.8.760,	4.7	1.7	1.77	0.0438544	0.159057	1
GO:0051172	negative regulation of nitrogen compound metabolic process	70	5	Tb927.1.4690,Tb927.10.8720,Tb927.3.1920,Tb927.5.1610,Tb927.5.810,	7.1	2.55	2.71	0.0457685	0.165144	1
GO:0051234	establishment of localization	782	30	Tb927.1.120,Tb927.1.2880,Tb927.10.12840,Tb927.10.6740,Tb927.10.9080,Tb927.11.14090,Tb927.11.15950,Tb927.11.2370,Tb927.11.4570,Tb927.2.340,Tb927.2.450,Tb927.2.470,Tb927.2.560,Tb927.3.1380,Tb927.4.4730,Tb927.6.3550,Tb927.7.5930,Tb927.7.5940,Tb927.7.5950,Tb927.7.5960,Tb927.7.5970,Tb927.7.6850,Tb927.8.650,Tb927.8.7610,Tb927.8.8250,Tb927.8.8290,Tb927.8.8300,Tb927.9.12960,Tb927.9.15490,Tb927.9.7470,	3.8	1.37	1.44	0.0461402	0.165632	1
GO:0015980	energy derivation by oxidation of organic compounds	49	4	Tb927.10.13360,Tb927.10.7410,Tb927.10.9440,Tb927.3.1380,	8.2	2.92	3.12	0.0474695	0.169534	1
GO:0002183	cytoplasmic translational initiation	13	2	Tb927.11.13250,Tb927.7.6090,	15.4	5.5	6.36	0.0496304	0.174755	1
GO:0009067	aspartate family amino acid biosynthetic process	13	2	Tb927.11.1560,Tb927.11.5090,	15.4	5.5	6.36	0.0496304	0.174755	1

## Sheet: cluster 2 GO
Biological process GO term analysis for cluster 2 marker genes.
ID	Name	Bgd count	Result count	Result gene list	Pct of bgd	Fold enrichment	Odds ratio	P-value	Benjamini	Bonferroni
GO:0006996	organelle organization	667	16	Tb927.1.2390,Tb927.1.2670,Tb927.10.10580,Tb927.10.10590,Tb927.10.2190,Tb927.10.8890,Tb927.11.13230,Tb927.11.13500,Tb927.11.14840,Tb927.11.16200,Tb927.11.16720,Tb927.11.7350,Tb927.2.2670,Tb927.3.930,Tb927.8.3560,Tb927.8.6240,	2.4	3.59	4.67	4.60773e-06	0.00108282	0.00108282
GO:0016043	cellular component organization	824	17	Tb927.1.2390,Tb927.1.2670,Tb927.10.10580,Tb927.10.10590,Tb927.10.2190,Tb927.10.8890,Tb927.11.13230,Tb927.11.13500,Tb927.11.14840,Tb927.11.16200,Tb927.11.16720,Tb927.11.7350,Tb927.2.2160,Tb927.2.2670,Tb927.3.930,Tb927.8.3560,Tb927.8.6240,	2.1	3.09	4.02	1.62358e-05	0.00154155	0.00381542
GO:0000226	microtubule cytoskeleton organization	132	7	Tb927.1.2390,Tb927.1.2670,Tb927.11.14840,Tb927.11.16200,Tb927.11.16720,Tb927.3.930,Tb927.8.6240,	5.3	7.94	9.34	2.51792e-05	0.00154155	0.00591711
GO:0071103	DNA conformation change	92	6	Tb927.10.10580,Tb927.10.10590,Tb927.10.8890,Tb927.11.7350,Tb927.2.2670,Tb927.8.3560,	6.5	9.77	11.46	3.11382e-05	0.00154155	0.00731747
GO:0006323	DNA packaging	56	5	Tb927.10.10580,Tb927.10.10590,Tb927.10.8890,Tb927.11.7350,Tb927.2.2670,	8.9	13.37	15.87	3.27989e-05	0.00154155	0.00770773
GO:0007010	cytoskeleton organization	159	7	Tb927.1.2390,Tb927.1.2670,Tb927.11.14840,Tb927.11.16200,Tb927.11.16720,Tb927.3.930,Tb927.8.6240,	4.4	6.59	7.65	8.28599e-05	0.00324535	0.0194721
GO:0000910	cytokinesis	72	5	Tb927.1.2670,Tb927.11.14840,Tb927.11.16200,Tb927.11.16720,Tb927.7.3330,	6.9	10.4	12.05	0.000110752	0.00363346	0.0260266
GO:0006334	nucleosome assembly	39	4	Tb927.10.10580,Tb927.10.10590,Tb927.11.7350,Tb927.2.2670,	10.3	15.36	18.19	0.000123692	0.00363346	0.0290677
GO:0071840	cellular component organization or biogenesis	993	17	Tb927.1.2390,Tb927.1.2670,Tb927.10.10580,Tb927.10.10590,Tb927.10.2190,Tb927.10.8890,Tb927.11.13230,Tb927.11.13500,Tb927.11.14840,Tb927.11.16200,Tb927.11.16720,Tb927.11.7350,Tb927.2.2160,Tb927.2.2670,Tb927.3.930,Tb927.8.3560,Tb927.8.6240,	1.7	2.56	3.25	0.000174941	0.00365067	0.0411111
GO:0031497	chromatin assembly	43	4	Tb927.10.10580,Tb927.10.10590,Tb927.11.7350,Tb927.2.2670,	9.3	13.93	16.31	0.000181938	0.00365067	0.0427555
GO:0000281	mitotic cytokinesis	44	4	Tb927.1.2670,Tb927.11.14840,Tb927.11.16200,Tb927.11.16720,	9.1	13.61	15.9	0.000199141	0.00365067	0.0467981
GO:0006333	chromatin assembly or disassembly	44	4	Tb927.10.10580,Tb927.10.10590,Tb927.11.7350,Tb927.2.2670,	9.1	13.61	15.9	0.000199141	0.00365067	0.0467981
GO:0061640	cytoskeleton-dependent cytokinesis	45	4	Tb927.1.2670,Tb927.11.14840,Tb927.11.16200,Tb927.11.16720,	8.9	13.31	15.51	0.000217487	0.00365067	0.0511094
GO:0034728	nucleosome organization	45	4	Tb927.10.10580,Tb927.10.10590,Tb927.11.7350,Tb927.2.2670,	8.9	13.31	15.51	0.000217487	0.00365067	0.0511094
GO:0007017	microtubule-based process	261	8	Tb927.1.2390,Tb927.1.2670,Tb927.11.14840,Tb927.11.16200,Tb927.11.16720,Tb927.11.3250,Tb927.3.930,Tb927.8.6240,	3.1	4.59	5.3	0.000311148	0.00487465	0.0731197
GO:0065004	protein-DNA complex assembly	52	4	Tb927.10.10580,Tb927.10.10590,Tb927.11.7350,Tb927.2.2670,	7.7	11.52	13.24	0.000381685	0.00560599	0.0896959
GO:0000278	mitotic cell cycle	151	6	Tb927.1.2390,Tb927.1.2670,Tb927.11.12410,Tb927.11.14840,Tb927.11.16200,Tb927.11.16720,	4	5.95	6.75	0.000480106	0.00662776	0.112825
GO:0006338	chromatin remodeling	56	4	Tb927.10.10580,Tb927.10.10590,Tb927.11.7350,Tb927.2.2670,	7.1	10.7	12.22	0.000507658	0.00662776	0.1193
GO:0071824	protein-DNA complex subunit organization	58	4	Tb927.10.10580,Tb927.10.10590,Tb927.11.7350,Tb927.2.2670,	6.9	10.33	11.76	0.00058063	0.00716178	0.136448
GO:0007049	cell cycle	220	7	Tb927.1.2390,Tb927.1.2670,Tb927.11.12410,Tb927.11.14840,Tb927.11.16200,Tb927.11.16720,Tb927.7.3330,	3.2	4.77	5.42	0.000609513	0.00716178	0.143236
GO:0051276	chromosome organization	161	6	Tb927.10.10580,Tb927.10.10590,Tb927.10.8890,Tb927.11.7350,Tb927.2.2670,Tb927.8.3560,	3.7	5.58	6.31	0.000674338	0.00752547	0.158469
GO:0051301	cell division	107	5	Tb927.1.2670,Tb927.11.14840,Tb927.11.16200,Tb927.11.16720,Tb927.7.3330,	4.7	7	7.89	0.000704512	0.00752547	0.16556
GO:0006325	chromatin organization	76	4	Tb927.10.10580,Tb927.10.10590,Tb927.11.7350,Tb927.2.2670,	5.3	7.88	8.8	0.00160613	0.0162191	0.377439
GO:0022607	cellular component assembly	418	9	Tb927.1.2670,Tb927.10.10580,Tb927.10.10590,Tb927.10.2190,Tb927.11.14840,Tb927.11.16720,Tb927.11.7350,Tb927.2.2670,Tb927.3.930,	2.2	3.22	3.69	0.00165642	0.0162191	0.389258
GO:0051225	spindle assembly	12	2	Tb927.11.14840,Tb927.11.16720,	16.7	24.96	30.78	0.00277067	0.0260443	0.651107
GO:0022402	cell cycle process	175	5	Tb927.1.2670,Tb927.11.14840,Tb927.11.16200,Tb927.11.16720,Tb927.7.3330,	2.9	4.28	4.69	0.00606655	0.0531927	1
GO:1903047	mitotic cell cycle process	110	4	Tb927.1.2670,Tb927.11.14840,Tb927.11.16200,Tb927.11.16720,	3.6	5.45	5.96	0.0061115	0.0531927	1
GO:0051643	endoplasmic reticulum localization	1	1	Tb927.11.13230,	100	149.76	inf	0.00667741	0.0541101	1
GO:0061817	endoplasmic reticulum-plasma membrane tethering	1	1	Tb927.11.13230,	100	149.76	inf	0.00667741	0.0541101	1
GO:0007059	chromosome segregation	68	3	Tb927.11.1030,Tb927.11.12410,Tb927.11.14840,	4.4	6.61	7.19	0.0104172	0.0782021	1
GO:0043933	protein-containing complex subunit organization	281	6	Tb927.10.10580,Tb927.10.10590,Tb927.11.7350,Tb927.2.2160,Tb927.2.2670,Tb927.3.930,	2.1	3.2	3.5	0.010736	0.0782021	1
GO:0120036	plasma membrane bounded cell projection organization	134	4	Tb927.1.2670,Tb927.10.2190,Tb927.11.13500,Tb927.3.930,	3	4.47	4.84	0.0120819	0.0782021	1
GO:0044782	cilium organization	134	4	Tb927.1.2670,Tb927.10.2190,Tb927.11.13500,Tb927.3.930,	3	4.47	4.84	0.0120819	0.0782021	1
GO:0070925	organelle assembly	208	5	Tb927.1.2670,Tb927.10.2190,Tb927.11.14840,Tb927.11.16720,Tb927.3.930,	2.4	3.6	3.92	0.0122998	0.0782021	1
GO:0007051	spindle organization	26	2	Tb927.11.14840,Tb927.11.16720,	7.7	11.52	12.8	0.0128507	0.0782021	1
GO:0090158	endoplasmic reticulum membrane organization	2	1	Tb927.11.13230,	50	74.88	151.35	0.013311	0.0782021	1
GO:0033567	DNA replication, Okazaki fragment processing	2	1	Tb927.8.3560,	50	74.88	151.35	0.013311	0.0782021	1
GO:0090307	mitotic spindle assembly	2	1	Tb927.11.16720,	50	74.88	151.35	0.013311	0.0782021	1
GO:0060296	regulation of cilium beat frequency involved in ciliary motility	2	1	Tb927.10.2190,	50	74.88	151.35	0.013311	0.0782021	1
GO:0060295	regulation of cilium movement involved in cell motility	2	1	Tb927.10.2190,	50	74.88	151.35	0.013311	0.0782021	1
GO:0030030	cell projection organization	139	4	Tb927.1.2670,Tb927.10.2190,Tb927.11.13500,Tb927.3.930,	2.9	4.31	4.66	0.0136724	0.0783663	1
GO:0044085	cellular component biogenesis	590	9	Tb927.1.2670,Tb927.10.10580,Tb927.10.10590,Tb927.10.2190,Tb927.11.14840,Tb927.11.16720,Tb927.11.7350,Tb927.2.2670,Tb927.3.930,	1.5	2.28	2.54	0.015476	0.0806335	1
GO:0034622	cellular protein-containing complex assembly	224	5	Tb927.10.10580,Tb927.10.10590,Tb927.11.7350,Tb927.2.2670,Tb927.3.930,	2.2	3.34	3.62	0.0164976	0.0806335	1
GO:0001578	microtubule bundle formation	30	2	Tb927.1.2670,Tb927.3.930,	6.7	9.98	10.97	0.0169098	0.0806335	1
GO:0035082	axoneme assembly	30	2	Tb927.1.2670,Tb927.3.930,	6.7	9.98	10.97	0.0169098	0.0806335	1
GO:0006260	DNA replication	85	3	Tb927.11.7350,Tb927.8.2550,Tb927.8.3560,	3.5	5.29	5.68	0.0189612	0.0806335	1
GO:1902019	regulation of cilium-dependent cell motility	3	1	Tb927.10.2190,	33.3	49.92	75.67	0.019901	0.0806335	1
GO:0006603	phosphocreatine metabolic process	3	1	Tb927.9.6210,	33.3	49.92	75.67	0.019901	0.0806335	1
GO:2000147	positive regulation of cell motility	3	1	Tb927.10.2190,	33.3	49.92	75.67	0.019901	0.0806335	1
GO:0046314	phosphocreatine biosynthetic process	3	1	Tb927.9.6210,	33.3	49.92	75.67	0.019901	0.0806335	1
GO:0033047	regulation of mitotic sister chromatid segregation	3	1	Tb927.11.14840,	33.3	49.92	75.67	0.019901	0.0806335	1
GO:0051272	positive regulation of cellular component movement	3	1	Tb927.10.2190,	33.3	49.92	75.67	0.019901	0.0806335	1
GO:0036158	outer dynein arm assembly	3	1	Tb927.3.930,	33.3	49.92	75.67	0.019901	0.0806335	1
GO:0040012	regulation of locomotion	3	1	Tb927.10.2190,	33.3	49.92	75.67	0.019901	0.0806335	1
GO:2000145	regulation of cell motility	3	1	Tb927.10.2190,	33.3	49.92	75.67	0.019901	0.0806335	1
GO:0042396	phosphagen biosynthetic process	3	1	Tb927.9.6210,	33.3	49.92	75.67	0.019901	0.0806335	1
GO:0006599	phosphagen metabolic process	3	1	Tb927.9.6210,	33.3	49.92	75.67	0.019901	0.0806335	1
GO:0040017	positive regulation of locomotion	3	1	Tb927.10.2190,	33.3	49.92	75.67	0.019901	0.0806335	1
GO:0065003	protein-containing complex assembly	253	5	Tb927.10.10580,Tb927.10.10590,Tb927.11.7350,Tb927.2.2670,Tb927.3.930,	2	2.96	3.19	0.0263575	0.0971131	1
GO:0003356	regulation of cilium beat frequency	4	1	Tb927.10.2190,	25	37.44	50.44	0.0264478	0.0971131	1
GO:0009409	response to cold	4	1	Tb927.11.16200,	25	37.44	50.44	0.0264478	0.0971131	1
GO:0070417	cellular response to cold	4	1	Tb927.11.16200,	25	37.44	50.44	0.0264478	0.0971131	1
GO:0034453	microtubule anchoring	4	1	Tb927.8.6240,	25	37.44	50.44	0.0264478	0.0971131	1
GO:0006273	lagging strand elongation	4	1	Tb927.8.3560,	25	37.44	50.44	0.0264478	0.0971131	1
GO:0010608	posttranscriptional regulation of gene expression	460	7	Tb927.1.2600,Tb927.10.11080,Tb927.10.2190,Tb927.11.14750,Tb927.11.16470,Tb927.8.4190,Tb927.8.710,	1.5	2.28	2.48	0.0325084	0.117328	1
GO:0043137	DNA replication, removal of RNA primer	5	1	Tb927.8.3560,	20	29.95	37.82	0.0329516	0.117328	1
GO:0007029	endoplasmic reticulum organization	6	1	Tb927.11.13230,	16.7	24.96	30.26	0.0394127	0.136206	1
GO:0035494	SNARE complex disassembly	6	1	Tb927.2.2160,	16.7	24.96	30.26	0.0394127	0.136206	1
GO:0120031	plasma membrane bounded cell projection assembly	115	3	Tb927.1.2670,Tb927.10.2190,Tb927.3.930,	2.6	3.91	4.15	0.0412309	0.136469	1
GO:0060271	cilium assembly	115	3	Tb927.1.2670,Tb927.10.2190,Tb927.3.930,	2.6	3.91	4.15	0.0412309	0.136469	1
GO:0030031	cell projection assembly	115	3	Tb927.1.2670,Tb927.10.2190,Tb927.3.930,	2.6	3.91	4.15	0.0412309	0.136469	1
GO:0008283	cell population proliferation	7	1	Tb927.11.12410,	14.3	21.39	25.21	0.0458314	0.149589	1

## Sheet: cluster 3 GO
Biological process GO term analysis for cluster 3 marker genes.
ID	Name	Bgd count	Result count	Result gene list	Pct of bgd	Fold enrichment	Odds ratio	P-value	Benjamini	Bonferroni
GO:0006099	tricarboxylic acid cycle	14	6	Tb927.10.15410,Tb927.10.2560,Tb927.10.7410,Tb927.11.1450,Tb927.11.9980,Tb927.3.2230,	42.9	31.82	57.84	1.44429e-08	7.92915e-06	7.92915e-06
GO:0006091	generation of precursor metabolites and energy	94	11	Tb927.10.14140,Tb927.10.15410,Tb927.10.2010,Tb927.10.2560,Tb927.10.7410,Tb927.11.1450,Tb927.11.9980,Tb927.3.2230,Tb927.3.3270,Tb927.6.4280,Tb927.8.5120,	11.7	8.69	10.61	4.44558e-08	1.22031e-05	2.44062e-05
GO:0019752	carboxylic acid metabolic process	188	13	Tb927.1.3950,Tb927.10.12700,Tb927.10.14140,Tb927.10.15410,Tb927.10.2010,Tb927.10.2560,Tb927.10.3210,Tb927.11.1450,Tb927.11.9980,Tb927.3.1790,Tb927.3.3270,Tb927.6.2790,Tb927.6.4280,	6.9	5.13	6	1.30736e-06	0.000146109	0.00071774
GO:0043436	oxoacid metabolic process	191	13	Tb927.1.3950,Tb927.10.12700,Tb927.10.14140,Tb927.10.15410,Tb927.10.2010,Tb927.10.2560,Tb927.10.3210,Tb927.11.1450,Tb927.11.9980,Tb927.3.1790,Tb927.3.3270,Tb927.6.2790,Tb927.6.4280,	6.8	5.05	5.89	1.5633e-06	0.000146109	0.000858254
GO:1901606	alpha-amino acid catabolic process	16	5	Tb927.1.3950,Tb927.10.3210,Tb927.11.1450,Tb927.11.9980,Tb927.6.2790,	31.3	23.2	34.73	1.57915e-06	0.000146109	0.000866954
GO:0009060	aerobic respiration	44	7	Tb927.10.15410,Tb927.10.2560,Tb927.10.7410,Tb927.11.1450,Tb927.11.9980,Tb927.3.2230,Tb927.8.5120,	15.9	11.81	14.67	1.70479e-06	0.000146109	0.000935932
GO:0006082	organic acid metabolic process	194	13	Tb927.1.3950,Tb927.10.12700,Tb927.10.14140,Tb927.10.15410,Tb927.10.2010,Tb927.10.2560,Tb927.10.3210,Tb927.11.1450,Tb927.11.9980,Tb927.3.1790,Tb927.3.3270,Tb927.6.2790,Tb927.6.4280,	6.7	4.97	5.79	1.86296e-06	0.000146109	0.00102277
GO:0045333	cellular respiration	47	7	Tb927.10.15410,Tb927.10.2560,Tb927.10.7410,Tb927.11.1450,Tb927.11.9980,Tb927.3.2230,Tb927.8.5120,	14.9	11.06	13.57	2.70613e-06	0.000185708	0.00148567
GO:0015980	energy derivation by oxidation of organic compounds	49	7	Tb927.10.15410,Tb927.10.2560,Tb927.10.7410,Tb927.11.1450,Tb927.11.9980,Tb927.3.2230,Tb927.8.5120,	14.3	10.61	12.92	3.61493e-06	0.000220511	0.0019846
GO:0006090	pyruvate metabolic process	33	6	Tb927.10.12700,Tb927.10.14140,Tb927.10.2010,Tb927.3.1790,Tb927.3.3270,Tb927.6.4280,	18.2	13.5	17.1	4.32248e-06	0.000237304	0.00237304
GO:0009063	cellular amino acid catabolic process	22	5	Tb927.1.3950,Tb927.10.3210,Tb927.11.1450,Tb927.11.9980,Tb927.6.2790,	22.7	16.87	22.46	8.92429e-06	0.000431704	0.00489944
GO:0009068	aspartate family amino acid catabolic process	4	3	Tb927.11.1450,Tb927.11.9980,Tb927.6.2790,	75	55.68	225.47	9.43614e-06	0.000431704	0.00518044
GO:0044282	small molecule catabolic process	62	7	Tb927.1.3950,Tb927.10.3210,Tb927.11.1020,Tb927.11.1450,Tb927.11.9980,Tb927.6.2790,Tb927.9.12570,	11.3	8.38	9.85	1.79138e-05	0.000756515	0.00983469
GO:0016052	carbohydrate catabolic process	48	6	Tb927.10.14140,Tb927.10.2010,Tb927.11.1020,Tb927.3.3270,Tb927.6.4280,Tb927.9.12570,	12.5	9.28	10.97	4.06261e-05	0.00159312	0.0223037
GO:0005975	carbohydrate metabolic process	104	8	Tb927.10.14140,Tb927.10.15410,Tb927.10.2010,Tb927.10.2560,Tb927.11.1020,Tb927.3.3270,Tb927.6.4280,Tb927.9.12570,	7.7	5.71	6.48	7.48117e-05	0.00273811	0.0410716
GO:0052126	movement in host environment	2	2	Tb927.1.2230,Tb927.1.2260,	100	74.24	inf	0.00017991	0.00519844	0.0987703
GO:0006553	lysine metabolic process	2	2	Tb927.11.1450,Tb927.11.9980,	100	74.24	inf	0.00017991	0.00519844	0.0987703
GO:0006554	lysine catabolic process	2	2	Tb927.11.1450,Tb927.11.9980,	100	74.24	inf	0.00017991	0.00519844	0.0987703
GO:0044409	entry into host	2	2	Tb927.1.2230,Tb927.1.2260,	100	74.24	inf	0.00017991	0.00519844	0.0987703
GO:0046395	carboxylic acid catabolic process	41	5	Tb927.1.3950,Tb927.10.3210,Tb927.11.1450,Tb927.11.9980,Tb927.6.2790,	12.2	9.05	10.58	0.000207058	0.00541309	0.113675
GO:0016054	organic acid catabolic process	41	5	Tb927.1.3950,Tb927.10.3210,Tb927.11.1450,Tb927.11.9980,Tb927.6.2790,	12.2	9.05	10.58	0.000207058	0.00541309	0.113675
GO:0009135	purine nucleoside diphosphate metabolic process	27	4	Tb927.10.14140,Tb927.10.2010,Tb927.3.3270,Tb927.6.4280,	14.8	11	13.15	0.000431915	0.0079377	0.237121
GO:0009179	purine ribonucleoside diphosphate metabolic process	27	4	Tb927.10.14140,Tb927.10.2010,Tb927.3.3270,Tb927.6.4280,	14.8	11	13.15	0.000431915	0.0079377	0.237121
GO:0006096	glycolytic process	27	4	Tb927.10.14140,Tb927.10.2010,Tb927.3.3270,Tb927.6.4280,	14.8	11	13.15	0.000431915	0.0079377	0.237121
GO:0006757	ATP generation from ADP	27	4	Tb927.10.14140,Tb927.10.2010,Tb927.3.3270,Tb927.6.4280,	14.8	11	13.15	0.000431915	0.0079377	0.237121
GO:0046031	ADP metabolic process	27	4	Tb927.10.14140,Tb927.10.2010,Tb927.3.3270,Tb927.6.4280,	14.8	11	13.15	0.000431915	0.0079377	0.237121
GO:1901605	alpha-amino acid metabolic process	49	5	Tb927.1.3950,Tb927.10.3210,Tb927.11.1450,Tb927.11.9980,Tb927.6.2790,	10.2	7.58	8.65	0.000483601	0.0079377	0.265497
GO:0009185	ribonucleoside diphosphate metabolic process	28	4	Tb927.10.14140,Tb927.10.2010,Tb927.3.3270,Tb927.6.4280,	14.3	10.61	12.6	0.000498697	0.0079377	0.273785
GO:0042396	phosphagen biosynthetic process	3	2	Tb927.9.6210,Tb927.9.6290,	66.7	49.49	149.01	0.000534964	0.0079377	0.293695
GO:0046314	phosphocreatine biosynthetic process	3	2	Tb927.9.6210,Tb927.9.6290,	66.7	49.49	149.01	0.000534964	0.0079377	0.293695
GO:0006603	phosphocreatine metabolic process	3	2	Tb927.9.6210,Tb927.9.6290,	66.7	49.49	149.01	0.000534964	0.0079377	0.293695
GO:0006586	indolalkylamine metabolic process	3	2	Tb927.11.1450,Tb927.11.9980,	66.7	49.49	149.01	0.000534964	0.0079377	0.293695
GO:0042430	indole-containing compound metabolic process	3	2	Tb927.11.1450,Tb927.11.9980,	66.7	49.49	149.01	0.000534964	0.0079377	0.293695
GO:0006568	tryptophan metabolic process	3	2	Tb927.11.1450,Tb927.11.9980,	66.7	49.49	149.01	0.000534964	0.0079377	0.293695
GO:0006086	acetyl-CoA biosynthetic process from pyruvate	3	2	Tb927.10.12700,Tb927.3.1790,	66.7	49.49	149.01	0.000534964	0.0079377	0.293695
GO:0009072	aromatic amino acid family metabolic process	3	2	Tb927.11.1450,Tb927.11.9980,	66.7	49.49	149.01	0.000534964	0.0079377	0.293695
GO:0006599	phosphagen metabolic process	3	2	Tb927.9.6210,Tb927.9.6290,	66.7	49.49	149.01	0.000534964	0.0079377	0.293695
GO:0044281	small molecule metabolic process	487	16	Tb927.1.3950,Tb927.10.12700,Tb927.10.14140,Tb927.10.15410,Tb927.10.2010,Tb927.10.2560,Tb927.10.3210,Tb927.11.1020,Tb927.11.1450,Tb927.11.9590,Tb927.11.9980,Tb927.3.1790,Tb927.3.3270,Tb927.6.2790,Tb927.6.4280,Tb927.9.12570,	3.3	2.44	2.72	0.00078227	0.0113017	0.429466
GO:0009056	catabolic process	402	14	Tb927.1.3950,Tb927.10.14140,Tb927.10.2010,Tb927.10.3210,Tb927.11.1020,Tb927.11.1450,Tb927.11.9920,Tb927.11.9980,Tb927.2.1890,Tb927.3.3270,Tb927.6.2790,Tb927.6.4280,Tb927.8.3560,Tb927.9.12570,	3.5	2.59	2.87	0.000972806	0.0136941	0.53407
GO:0032787	monocarboxylic acid metabolic process	87	6	Tb927.10.12700,Tb927.10.14140,Tb927.10.2010,Tb927.3.1790,Tb927.3.3270,Tb927.6.4280,	6.9	5.12	5.66	0.00109197	0.0149873	0.599492
GO:0006165	nucleoside diphosphate phosphorylation	35	4	Tb927.10.14140,Tb927.10.2010,Tb927.3.3270,Tb927.6.4280,	11.4	8.48	9.75	0.00118605	0.0158815	0.65114
GO:1901575	organic substance catabolic process	367	13	Tb927.1.3950,Tb927.10.14140,Tb927.10.2010,Tb927.10.3210,Tb927.11.1020,Tb927.11.1450,Tb927.11.9920,Tb927.11.9980,Tb927.3.3270,Tb927.6.2790,Tb927.6.4280,Tb927.8.3560,Tb927.9.12570,	3.5	2.63	2.9	0.00127505	0.0166667	0.700001
GO:0046939	nucleotide phosphorylation	37	4	Tb927.10.14140,Tb927.10.2010,Tb927.3.3270,Tb927.6.4280,	10.8	8.03	9.16	0.0014654	0.0187093	0.804502
GO:0009066	aspartate family amino acid metabolic process	18	3	Tb927.11.1450,Tb927.11.9980,Tb927.6.2790,	16.7	12.37	15.01	0.00167695	0.0206256	0.920647
GO:0006085	acetyl-CoA biosynthetic process	5	2	Tb927.10.12700,Tb927.3.1790,	40	29.7	49.66	0.00175191	0.0206256	0.9618
GO:0006560	proline metabolic process	5	2	Tb927.1.3950,Tb927.10.3210,	40	29.7	49.66	0.00175191	0.0206256	0.9618
GO:0046034	ATP metabolic process	65	5	Tb927.10.14140,Tb927.10.2010,Tb927.3.3270,Tb927.6.4280,Tb927.8.5120,	7.7	5.71	6.33	0.00176576	0.0206256	0.969404
GO:0009132	nucleoside diphosphate metabolic process	41	4	Tb927.10.14140,Tb927.10.2010,Tb927.3.3270,Tb927.6.4280,	9.8	7.24	8.16	0.00215596	0.0246588	1
GO:0036090	cleavage furrow ingression	6	2	Tb927.10.15760,Tb927.4.1300,	33.3	24.75	37.24	0.00260474	0.0275001	1
GO:1990386	mitotic cleavage furrow ingression	6	2	Tb927.10.15760,Tb927.4.1300,	33.3	24.75	37.24	0.00260474	0.0275001	1
GO:0035384	thioester biosynthetic process	6	2	Tb927.10.12700,Tb927.3.1790,	33.3	24.75	37.24	0.00260474	0.0275001	1
GO:0071616	acyl-CoA biosynthetic process	6	2	Tb927.10.12700,Tb927.3.1790,	33.3	24.75	37.24	0.00260474	0.0275001	1
GO:0000910	cytokinesis	72	5	Tb927.10.15760,Tb927.11.16200,Tb927.4.1300,Tb927.7.2650,Tb927.9.5040,	6.9	5.16	5.66	0.00277625	0.0287577	1
GO:0051301	cell division	107	6	Tb927.10.15760,Tb927.11.16200,Tb927.3.5180,Tb927.4.1300,Tb927.7.2650,Tb927.9.5040,	5.6	4.16	4.53	0.00314483	0.0319725	1
GO:0030968	endoplasmic reticulum unfolded protein response	7	2	Tb927.4.5010,Tb927.8.7410,	28.6	21.21	29.79	0.00361458	0.03608	1
GO:0055114	obsolete oxidation-reduction process	191	8	Tb927.10.15410,Tb927.10.2560,Tb927.10.3210,Tb927.11.1450,Tb927.11.16730,Tb927.11.9980,Tb927.6.4280,Tb927.8.7770,	4.2	3.11	3.36	0.00417636	0.0409432	1
GO:0006520	cellular amino acid metabolic process	88	5	Tb927.1.3950,Tb927.10.3210,Tb927.11.1450,Tb927.11.9980,Tb927.6.2790,	5.7	4.22	4.56	0.00655946	0.063178	1
GO:0006084	acetyl-CoA metabolic process	10	2	Tb927.10.12700,Tb927.3.1790,	20	14.85	18.61	0.00754343	0.0701923	1
GO:0042398	cellular modified amino acid biosynthetic process	10	2	Tb927.9.6210,Tb927.9.6290,	20	14.85	18.61	0.00754343	0.0701923	1
GO:0022411	cellular component disassembly	32	3	Tb927.2.1890,Tb927.2.2160,Tb927.3.5180,	9.4	6.96	7.75	0.00889021	0.0783957	1
GO:0043648	dicarboxylic acid metabolic process	11	2	Tb927.10.2560,Tb927.10.3210,	18.2	13.5	16.54	0.00913903	0.0783957	1
GO:0099024	plasma membrane invagination	11	2	Tb927.10.15760,Tb927.4.1300,	18.2	13.5	16.54	0.00913903	0.0783957	1
GO:1902410	mitotic cytokinetic process	11	2	Tb927.10.15760,Tb927.4.1300,	18.2	13.5	16.54	0.00913903	0.0783957	1
GO:0010324	membrane invagination	11	2	Tb927.10.15760,Tb927.4.1300,	18.2	13.5	16.54	0.00913903	0.0783957	1
GO:0033866	nucleoside bisphosphate biosynthetic process	12	2	Tb927.10.12700,Tb927.3.1790,	16.7	12.37	14.89	0.0108709	0.0795162	1
GO:0034030	ribonucleoside bisphosphate biosynthetic process	12	2	Tb927.10.12700,Tb927.3.1790,	16.7	12.37	14.89	0.0108709	0.0795162	1
GO:0034033	purine nucleoside bisphosphate biosynthetic process	12	2	Tb927.10.12700,Tb927.3.1790,	16.7	12.37	14.89	0.0108709	0.0795162	1
GO:0006637	acyl-CoA metabolic process	13	2	Tb927.10.12700,Tb927.3.1790,	15.4	11.42	13.53	0.0127352	0.0795162	1
GO:0035383	thioester metabolic process	13	2	Tb927.10.12700,Tb927.3.1790,	15.4	11.42	13.53	0.0127352	0.0795162	1
GO:0044272	sulfur compound biosynthetic process	37	3	Tb927.10.12700,Tb927.2.4370,Tb927.3.1790,	8.1	6.02	6.61	0.0132667	0.0795162	1
GO:0006522	alanine metabolic process	1	1	Tb927.1.3950,	100	74.24	inf	0.01347	0.0795162	1
GO:0042953	lipoprotein transport	1	1	Tb927.2.4580,	100	74.24	inf	0.01347	0.0795162	1
GO:0006123	mitochondrial electron transport, cytochrome c to oxygen	1	1	Tb927.8.5120,	100	74.24	inf	0.01347	0.0795162	1
GO:0006507	GPI anchor release	1	1	Tb927.2.6000,	100	74.24	inf	0.01347	0.0795162	1
GO:0043575	detection of osmotic stimulus	1	1	Tb927.6.1520,	100	74.24	inf	0.01347	0.0795162	1
GO:0034214	protein hexamerization	1	1	Tb927.10.2010,	100	74.24	inf	0.01347	0.0795162	1
GO:0009078	pyruvate family amino acid metabolic process	1	1	Tb927.1.3950,	100	74.24	inf	0.01347	0.0795162	1
GO:0019303	D-ribose catabolic process	1	1	Tb927.11.1020,	100	74.24	inf	0.01347	0.0795162	1
GO:0051643	endoplasmic reticulum localization	1	1	Tb927.11.13230,	100	74.24	inf	0.01347	0.0795162	1
GO:0009582	detection of abiotic stimulus	1	1	Tb927.6.1520,	100	74.24	inf	0.01347	0.0795162	1
GO:0045597	positive regulation of cell differentiation	1	1	Tb927.7.2660,	100	74.24	inf	0.01347	0.0795162	1
GO:0015709	thiosulfate transport	1	1	Tb927.10.12840,	100	74.24	inf	0.01347	0.0795162	1
GO:0006524	alanine catabolic process	1	1	Tb927.1.3950,	100	74.24	inf	0.01347	0.0795162	1
GO:0015740	C4-dicarboxylate transport	1	1	Tb927.10.12840,	100	74.24	inf	0.01347	0.0795162	1
GO:0015743	malate transport	1	1	Tb927.10.12840,	100	74.24	inf	0.01347	0.0795162	1
GO:0015729	oxaloacetate transport	1	1	Tb927.10.12840,	100	74.24	inf	0.01347	0.0795162	1
GO:0045595	regulation of cell differentiation	1	1	Tb927.7.2660,	100	74.24	inf	0.01347	0.0795162	1
GO:0061817	endoplasmic reticulum-plasma membrane tethering	1	1	Tb927.11.13230,	100	74.24	inf	0.01347	0.0795162	1
GO:0071422	succinate transmembrane transport	1	1	Tb927.10.12840,	100	74.24	inf	0.01347	0.0795162	1
GO:0044872	lipoprotein localization	1	1	Tb927.2.4580,	100	74.24	inf	0.01347	0.0795162	1
GO:0071423	malate transmembrane transport	1	1	Tb927.10.12840,	100	74.24	inf	0.01347	0.0795162	1
GO:0015744	succinate transport	1	1	Tb927.10.12840,	100	74.24	inf	0.01347	0.0795162	1
GO:0009080	pyruvate family amino acid catabolic process	1	1	Tb927.1.3950,	100	74.24	inf	0.01347	0.0795162	1
GO:0009150	purine ribonucleotide metabolic process	148	6	Tb927.10.12700,Tb927.10.14140,Tb927.10.2010,Tb927.3.1790,Tb927.3.3270,Tb927.6.4280,	4.1	3.01	3.21	0.014724	0.0842261	1
GO:0032506	cytokinetic process	14	2	Tb927.10.15760,Tb927.4.1300,	14.3	10.61	12.4	0.0147281	0.0842261	1
GO:0034620	cellular response to unfolded protein	14	2	Tb927.4.5010,Tb927.8.7410,	14.3	10.61	12.4	0.0147281	0.0842261	1
GO:0042221	response to chemical	246	8	Tb11.v5.0263,Tb927.10.14890,Tb927.10.390,Tb927.10.5810,Tb927.2.4370,Tb927.4.5010,Tb927.6.1520,Tb927.8.7410,	3.3	2.41	2.57	0.0178139	0.100823	1
GO:0009259	ribonucleotide metabolic process	157	6	Tb927.10.12700,Tb927.10.14140,Tb927.10.2010,Tb927.3.1790,Tb927.3.3270,Tb927.6.4280,	3.8	2.84	3.01	0.0191638	0.107356	1
GO:0008150	biological process	4648	74	Tb11.v5.1011,Tb927.1.2100,Tb927.1.2230,Tb927.1.2260,Tb927.1.3850,Tb927.1.3950,Tb927.10.1090,Tb927.10.11540,Tb927.10.12700,Tb927.10.12840,Tb927.10.14140,Tb927.10.14890,Tb927.10.15410,Tb927.10.15760,Tb927.10.2010,Tb927.10.2560,Tb927.10.3210,Tb927.10.390,Tb927.10.530,Tb927.10.5810,Tb927.10.7410,Tb927.10.8940,Tb927.10.9080,Tb927.11.1020,Tb927.11.13230,Tb927.11.1450,Tb927.11.16200,Tb927.11.16730,Tb927…	1.6	1.18	1.5	0.0204804	0.109612	1
GO:0006790	sulfur compound metabolic process	78	4	Tb927.10.12700,Tb927.11.9590,Tb927.2.4370,Tb927.3.1790,	5.1	3.81	4.06	0.0207837	0.109612	1
GO:0019693	ribose phosphate metabolic process	160	6	Tb927.10.12700,Tb927.10.14140,Tb927.10.2010,Tb927.3.1790,Tb927.3.3270,Tb927.6.4280,	3.8	2.78	2.95	0.0208274	0.109612	1
GO:0000281	mitotic cytokinesis	44	3	Tb927.10.15760,Tb927.11.16200,Tb927.4.1300,	6.8	5.06	5.47	0.0211326	0.109612	1
GO:0006163	purine nucleotide metabolic process	161	6	Tb927.10.12700,Tb927.10.14140,Tb927.10.2010,Tb927.3.1790,Tb927.3.3270,Tb927.6.4280,	3.7	2.77	2.93	0.021403	0.109612	1
GO:0009064	glutamine family amino acid metabolic process	17	2	Tb927.1.3950,Tb927.10.3210,	11.8	8.73	9.92	0.0214411	0.109612	1
GO:0006576	cellular biogenic amine metabolic process	17	2	Tb927.11.1450,Tb927.11.9980,	11.8	8.73	9.92	0.0214411	0.109612	1
GO:0009308	amine metabolic process	17	2	Tb927.11.1450,Tb927.11.9980,	11.8	8.73	9.92	0.0214411	0.109612	1
GO:0044106	cellular amine metabolic process	17	2	Tb927.11.1450,Tb927.11.9980,	11.8	8.73	9.92	0.0214411	0.109612	1
GO:0019637	organophosphate metabolic process	356	10	Tb927.10.12700,Tb927.10.14140,Tb927.10.2010,Tb927.2.6000,Tb927.3.1790,Tb927.3.3270,Tb927.6.4280,Tb927.9.12570,Tb927.9.6210,Tb927.9.6290,	2.8	2.09	2.22	0.0215629	0.109612	1
GO:0061640	cytoskeleton-dependent cytokinesis	45	3	Tb927.10.15760,Tb927.11.16200,Tb927.4.1300,	6.7	4.95	5.34	0.0224246	0.112946	1
GO:0006575	cellular modified amino acid metabolic process	19	2	Tb927.9.6210,Tb927.9.6290,	10.5	7.81	8.75	0.0264927	0.11753	1
GO:0006986	response to unfolded protein	19	2	Tb927.4.5010,Tb927.8.7410,	10.5	7.81	8.75	0.0264927	0.11753	1
GO:0019725	cellular homeostasis	48	3	Tb927.10.2010,Tb927.11.16730,Tb927.4.4380,	6.3	4.64	4.98	0.0265543	0.11753	1
GO:0016043	cellular component organization	824	18	Tb927.1.2230,Tb927.1.2260,Tb927.10.15760,Tb927.10.2010,Tb927.11.13230,Tb927.11.16200,Tb927.2.1890,Tb927.2.2160,Tb927.2.2670,Tb927.2.4580,Tb927.3.5180,Tb927.4.1300,Tb927.4.1860,Tb927.7.2650,Tb927.8.3560,Tb927.8.6240,Tb927.9.10230,Tb927.9.11600,	2.2	1.62	1.75	0.0267181	0.11753	1
GO:0006971	hypotonic response	2	1	Tb927.6.1520,	50	37.12	73.86	0.02676	0.11753	1
GO:0033567	DNA replication, Okazaki fragment processing	2	1	Tb927.8.3560,	50	37.12	73.86	0.02676	0.11753	1
GO:0070370	cellular heat acclimation	2	1	Tb927.9.13070,	50	37.12	73.86	0.02676	0.11753	1
GO:0010133	proline catabolic process to glutamate	2	1	Tb927.10.3210,	50	37.12	73.86	0.02676	0.11753	1
GO:0010286	heat acclimation	2	1	Tb927.9.13070,	50	37.12	73.86	0.02676	0.11753	1
GO:0006567	threonine catabolic process	2	1	Tb927.6.2790,	50	37.12	73.86	0.02676	0.11753	1
GO:0006562	proline catabolic process	2	1	Tb927.10.3210,	50	37.12	73.86	0.02676	0.11753	1
GO:0033353	S-adenosylmethionine cycle	2	1	Tb927.11.9590,	50	37.12	73.86	0.02676	0.11753	1
GO:0072348	sulfur compound transport	2	1	Tb927.10.12840,	50	37.12	73.86	0.02676	0.11753	1
GO:0090158	endoplasmic reticulum membrane organization	2	1	Tb927.11.13230,	50	37.12	73.86	0.02676	0.11753	1
GO:0006014	D-ribose metabolic process	2	1	Tb927.11.1020,	50	37.12	73.86	0.02676	0.11753	1
GO:0008272	sulfate transport	2	1	Tb927.10.12840,	50	37.12	73.86	0.02676	0.11753	1
GO:0043624	cellular protein complex disassembly	20	2	Tb927.2.2160,Tb927.3.5180,	10	7.42	8.26	0.0291811	0.127146	1
GO:0022402	cell cycle process	175	6	Tb927.10.15760,Tb927.11.16200,Tb927.3.5180,Tb927.4.1300,Tb927.7.2650,Tb927.9.5040,	3.4	2.55	2.69	0.0306222	0.132375	1
GO:0032984	protein-containing complex disassembly	21	2	Tb927.2.2160,Tb927.3.5180,	9.5	7.07	7.83	0.0319734	0.137136	1
GO:0072521	purine-containing compound metabolic process	180	6	Tb927.10.12700,Tb927.10.14140,Tb927.10.2010,Tb927.3.1790,Tb927.3.3270,Tb927.6.4280,	3.3	2.47	2.61	0.0344615	0.145013	1
GO:0033865	nucleoside bisphosphate metabolic process	22	2	Tb927.10.12700,Tb927.3.1790,	9.1	6.75	7.43	0.0348665	0.145013	1
GO:0033875	ribonucleoside bisphosphate metabolic process	22	2	Tb927.10.12700,Tb927.3.1790,	9.1	6.75	7.43	0.0348665	0.145013	1
GO:0034032	purine nucleoside bisphosphate metabolic process	22	2	Tb927.10.12700,Tb927.3.1790,	9.1	6.75	7.43	0.0348665	0.145013	1
GO:0071702	organic substance transport	450	11	Tb927.1.3850,Tb927.10.12840,Tb927.10.14890,Tb927.10.8940,Tb927.10.9080,Tb927.2.1890,Tb927.2.2160,Tb927.2.4580,Tb927.3.1120,Tb927.6.1520,Tb927.7.4470,	2.4	1.81	1.92	0.0396853	0.147905	1
GO:0051131	chaperone-mediated protein complex assembly	3	1	Tb927.9.10230,	33.3	24.75	36.93	0.0398725	0.147905	1
GO:1901687	glutathione derivative biosynthetic process	3	1	Tb927.2.4370,	33.3	24.75	36.93	0.0398725	0.147905	1
GO:1901685	glutathione derivative metabolic process	3	1	Tb927.2.4370,	33.3	24.75	36.93	0.0398725	0.147905	1
GO:0001678	cellular glucose homeostasis	3	1	Tb927.10.2010,	33.3	24.75	36.93	0.0398725	0.147905	1
GO:0032273	positive regulation of protein polymerization	3	1	Tb927.4.2740,	33.3	24.75	36.93	0.0398725	0.147905	1
GO:0006536	glutamate metabolic process	3	1	Tb927.10.3210,	33.3	24.75	36.93	0.0398725	0.147905	1
GO:0019342	trypanothione biosynthetic process	3	1	Tb927.2.4370,	33.3	24.75	36.93	0.0398725	0.147905	1
GO:0019323	pentose catabolic process	3	1	Tb927.11.1020,	33.3	24.75	36.93	0.0398725	0.147905	1
GO:0015793	glycerol transport	3	1	Tb927.6.1520,	33.3	24.75	36.93	0.0398725	0.147905	1
GO:0030042	actin filament depolymerization	3	1	Tb927.3.5180,	33.3	24.75	36.93	0.0398725	0.147905	1
GO:0046206	trypanothione metabolic process	3	1	Tb927.2.4370,	33.3	24.75	36.93	0.0398725	0.147905	1
GO:0042908	xenobiotic transport	3	1	Tb927.6.1520,	33.3	24.75	36.93	0.0398725	0.147905	1
GO:0009065	glutamine family amino acid catabolic process	3	1	Tb927.10.3210,	33.3	24.75	36.93	0.0398725	0.147905	1
GO:0006855	xenobiotic transmembrane transport	3	1	Tb927.6.1520,	33.3	24.75	36.93	0.0398725	0.147905	1
GO:0015791	polyol transport	3	1	Tb927.6.1520,	33.3	24.75	36.93	0.0398725	0.147905	1
GO:0035967	cellular response to topologically incorrect protein	24	2	Tb927.4.5010,Tb927.8.7410,	8.3	6.19	6.76	0.040942	0.150853	1
GO:0071840	cellular component organization or biogenesis	993	20	Tb927.1.2230,Tb927.1.2260,Tb927.10.11540,Tb927.10.15760,Tb927.10.2010,Tb927.11.13230,Tb927.11.16200,Tb927.2.1890,Tb927.2.2160,Tb927.2.2670,Tb927.2.4580,Tb927.3.1120,Tb927.3.5180,Tb927.4.1300,Tb927.4.1860,Tb927.7.2650,Tb927.8.3560,Tb927.8.6240,Tb927.9.10230,Tb927.9.11600,	2	1.5	1.61	0.0421227	0.154169	1
GO:0042592	homeostatic process	58	3	Tb927.10.2010,Tb927.11.16730,Tb927.4.4380,	5.2	3.84	4.07	0.0430393	0.155922	1
GO:0015031	protein transport	292	8	Tb927.1.3850,Tb927.10.14890,Tb927.10.8940,Tb927.2.1890,Tb927.2.2160,Tb927.2.4580,Tb927.3.1120,Tb927.7.4470,	2.7	2.03	2.14	0.0431697	0.155922	1
GO:0045184	establishment of protein localization	294	8	Tb927.1.3850,Tb927.10.14890,Tb927.10.8940,Tb927.2.1890,Tb927.2.2160,Tb927.2.4580,Tb927.3.1120,Tb927.7.4470,	2.7	2.02	2.13	0.0446368	0.160167	1
GO:0048255	mRNA stabilization	26	2	Tb927.7.2660,Tb927.9.8740,	7.7	5.71	6.19	0.0473832	0.163606	1
GO:1903312	negative regulation of mRNA metabolic process	26	2	Tb927.7.2660,Tb927.9.8740,	7.7	5.71	6.19	0.0473832	0.163606	1
GO:0043489	RNA stabilization	26	2	Tb927.7.2660,Tb927.9.8740,	7.7	5.71	6.19	0.0473832	0.163606	1
GO:1902369	negative regulation of RNA catabolic process	26	2	Tb927.7.2660,Tb927.9.8740,	7.7	5.71	6.19	0.0473832	0.163606	1
GO:1902373	negative regulation of mRNA catabolic process	26	2	Tb927.7.2660,Tb927.9.8740,	7.7	5.71	6.19	0.0473832	0.163606	1
GO:0000902	cell morphogenesis	26	2	Tb927.7.2650,Tb927.9.5040,	7.7	5.71	6.19	0.0473832	0.163606	1
