# Supplementary material for: Trypanosoma brucei cattle infections contain cryptic transmission-adapted bloodstream forms at low parasitaemia
Source: Nat Commun. 2025 Nov 5;16:9776. doi: 10.1038/s41467-025-64750-y (PMC12589498; doi:10.1038/s41467-025-64750-y)
Supplement: Supplementary file 4 — Supplementary data 2 [file 41467_2025_64750_MOESM4_ESM.xlsx]

## Sheet: mouse vs BHI
Differentail expression results of DESeq2 analysis of pseudobulk scRNA-seq data.
positive = mouse, negative = BHI
order	gene	baseMean	log2FoldChange	lfcSE	stat	pvalue	padj	diffexpressed	Product Description	Gene Name or Symbol	shrink log fold change
8479	COI	3620.66	1.30152	0.38404	3.38901	0.000701462	0.0552327	none significant	#N/A	#N/A	0.554008
8477	COII	3327.47	1.77355	1.03356	1.71596	0.0861692	0.581285	none significant	#N/A	#N/A	0.0974639
8472	COIII	5398.24	1.16528	0.557062	2.09184	0.0364531	0.431815	none significant	#N/A	#N/A	0.196649
9771	Tb427.BES122.11	101.401	21.8606	3.69658	5.91373	3.3445e-09	1.11213e-05	upregulated	variant surface glycoprotein (VSG)	VSG 427-16	20.6122
8475	MURF1	1459.66	0.785888	0.604682	1.29967	0.193713	0.7267	none significant	#N/A	#N/A	0.0993304
8478	MURF2	834.633	0.385626	0.988322	0.390182	0.696402	0.988965	none significant	#N/A	#N/A	0.0205385
8474	MURF4	4947.72	0.932913	0.520101	1.79372	0.0728586	0.546852	none significant	#N/A	#N/A	0.162671
8476	ND1	2093.9	0.718842	0.436803	1.64569	0.0998279	0.609539	none significant	#N/A	#N/A	0.15477
8480	ND4	2345.22	-0.27491	0.611684	-0.449432	0.65312	0.980112	none significant	#N/A	#N/A	-0.0313574
8482	ND5	3094.27	0.305528	0.573003	0.533204	0.593892	0.964599	none significant	#N/A	#N/A	0.038434
8471	ND7	3429.04	0.929486	0.540415	1.71995	0.0854419	0.579909	none significant	#N/A	#N/A	0.150492
8481	RPS12	5652.84	0.382912	0.670977	0.570679	0.568217	0.956262	none significant	40S ribosomal protein S12	RPS12	0.0383486
1613	Tb04.24M18.150	82.7137	-0.00447365	0.53786	-0.00831751	0.993364	1	none significant	hypothetical protein, conserved	N/A	-0.000602903
1563	Tb04.3I12.100	90.0259	0.0593745	0.426075	0.139352	0.889172	1	none significant	hypothetical protein	N/A	0.0107277
1662	Tb05.30F7.410	84.4017	-0.015998	0.461178	-0.0346893	0.972327	1	none significant	hypothetical protein	N/A	-0.00262609
8666	Tb05.5K5.10	0	NA	NA	NA	NA	NA	none significant	conserved hypothetical protein, conserved (fragment)	N/A	0
9	Tb05.5K5.100	14.7086	-0.808823	0.801096	-1.00965	0.312665	0.823636	none significant	#N/A	#N/A	-0.0632589
8668	Tb05.5K5.110	1.87696	3.30304	1.97535	1.67213	0.094499	0.598988	none significant	BAC from homologous region on chr5, major vault protein, putative	N/A	0.0581318
10	Tb05.5K5.120	32.2764	-0.283511	0.355944	-0.796504	0.425739	0.891236	none significant	#N/A	#N/A	-0.0658589
11	Tb05.5K5.130	125.233	-0.535992	0.38309	-1.39913	0.161774	0.697573	none significant	#N/A	#N/A	-0.128248
12	Tb05.5K5.140	12.5606	-1.78477	0.624952	-2.85585	0.00429219	0.157101	none significant	#N/A	#N/A	-0.318061
13	Tb05.5K5.150	110.016	-0.65034	0.575297	-1.13044	0.258289	0.788001	none significant	#N/A	#N/A	-0.0864171
14	Tb05.5K5.160	51.4555	-0.298772	0.543689	-0.549527	0.582644	0.96288	none significant	#N/A	#N/A	-0.040465
15	Tb05.5K5.170	6.35989	0.761558	0.80009	0.951841	0.341178	0.842493	none significant	#N/A	#N/A	0.0593906
16	Tb05.5K5.180	147.656	0.249077	0.375549	0.663236	0.507179	0.928229	none significant	#N/A	#N/A	0.0537158
17	Tb05.5K5.190	117.402	0.447351	0.395796	1.13026	0.258368	0.788001	none significant	#N/A	#N/A	0.0974868
3	Tb05.5K5.20	42.4322	0.0156952	0.502326	0.0312451	0.975074	1	none significant	#N/A	#N/A	0.00231413
18	Tb05.5K5.200	232.463	-0.309505	0.474874	-0.651763	0.514554	0.931606	none significant	#N/A	#N/A	-0.0505377
19	Tb05.5K5.210	111.199	-0.823258	0.346119	-2.37854	0.0173814	0.309117	none significant	#N/A	#N/A	-0.292878
20	Tb05.5K5.220	146.676	0.941571	0.410609	2.29311	0.0218417	0.336801	none significant	#N/A	#N/A	0.263742
8669	Tb05.5K5.230	2.75194	4.43816	1.87348	2.36893	0.0178395	0.311277	none significant	BAC from homologous region on chr5, RAB GTP-binding protein, degenerate	N/A	0.106908
21	Tb05.5K5.240	89.9021	-0.296936	0.330585	-0.898212	0.369073	0.863258	none significant	#N/A	#N/A	-0.0755863
22	Tb05.5K5.250	286.84	0.0384091	0.351865	0.109158	0.913077	1	none significant	#N/A	#N/A	0.00855148
23	Tb05.5K5.270	171.482	0.381428	0.310262	1.22937	0.218932	0.751365	none significant	#N/A	#N/A	0.110084
24	Tb05.5K5.280	10.3791	-0.421018	0.819721	-0.513611	0.607524	0.970257	none significant	#N/A	#N/A	-0.0307119
25	Tb05.5K5.290	19.4125	0.199195	0.632704	0.314831	0.75289	0.99829	none significant	#N/A	#N/A	0.0215082
4	Tb05.5K5.30	1134.89	-0.0319197	0.420528	-0.0759039	0.939496	1	none significant	#N/A	#N/A	-0.00584913
8571	Tb05.5K5.310	1.90833	-2.017	1.59194	-1.26701	0.205152	0.737757	none significant	expression site-associated gene 3 (ESAG3), degenerate, expression site-associated gene (ESAG) protein, putative, BAC from homologous region on chr5	N/A	-0.0489973
8670	Tb05.5K5.350	0	NA	NA	NA	NA	NA	none significant	expression site-associated gene (ESAG, pseudogene), putative, BAC from homologous region on chr5, expression site-associated gene 3 (ESAG3), degenerate	N/A	0
5	Tb05.5K5.40	239.527	-0.73378	0.330724	-2.21871	0.0265066	0.377026	none significant	#N/A	#N/A	-0.261134
8667	Tb05.5K5.50	0.0428421	0.617954	4.82648	0.128034	0.898122	1	none significant	hypothetical protein, conserved	N/A	0.00196302
26	Tb05.5K5.500	13.9039	-0.0439696	1.17078	-0.0375557	0.970042	1	none significant	#N/A	#N/A	-0.00174182
8671	Tb05.5K5.510	0.310429	-0.0684636	4.83873	-0.0141491	0.988711	1	none significant	BAC from homologous region on chr5, phosphoglycan beta 1,3 galactosyltransferase, degenerate	N/A	-0.000216381
8570	Tb05.5K5.60	1.60329	-0.275559	1.73126	-0.159167	0.873537	1	none significant	RRP15-like protein, putative	N/A	-0.00546468
6	Tb05.5K5.70	219.082	0.0340699	0.480724	0.0708721	0.9435	1	none significant	#N/A	#N/A	0.00531369
7	Tb05.5K5.80	67.3746	0.312321	0.414511	0.753468	0.451169	0.906595	none significant	#N/A	#N/A	0.0608792
8	Tb05.5K5.90	9.71173	-0.765175	0.80737	-0.947737	0.343263	0.843347	none significant	#N/A	#N/A	-0.0587737
2114	Tb06.3A7.270	220.039	-0.116972	0.41436	-0.282296	0.777717	1	none significant	zinc finger protein, C2H2 type, putative	N/A	-0.0219319
2145	Tb06.3A7.960	206.991	0.399848	0.44357	0.90143	0.36736	0.860971	none significant	hypothetical protein	N/A	0.0732124
2	Tb07.11L3.100	1584.97	0.391762	0.588394	0.665816	0.505528	0.928229	none significant	#N/A	#N/A	0.0479213
1	Tb07.11L3.90	1653.35	-0.219792	0.567914	-0.387016	0.698744	0.988965	none significant	#N/A	#N/A	-0.0277652
3194	Tb07.30D13.110	161.729	-1.61444	0.564395	-2.86048	0.00423003	0.156045	none significant	hypothetical protein, conserved (pseudogene)	N/A	-0.338802
3193	Tb07.30D13.130	1.51418	0.613302	1.89548	0.32356	0.746271	0.99682	none significant	hypothetical protein, conserved (pseudogene)	N/A	0.0103684
3191	Tb07.30D13.160	536.562	-0.441579	0.309465	-1.42691	0.153606	0.6878	none significant	hypothetical protein, conserved (pseudogene)	N/A	-0.133795
8961	Tb07.30D13.180	4.0905	4.00145	1.8369	2.17837	0.0293782	0.397085	none significant	hypothetical protein, conserved (pseudogene)	N/A	0.0916817
3197	Tb07.30D13.60	223.922	-0.16612	0.423544	-0.392214	0.6949	0.988904	none significant	hypothetical protein, conserved (pseudogene)	N/A	-0.0305478
3196	Tb07.30D13.80	9.92705	-0.159489	0.833098	-0.191441	0.84818	1	none significant	hypothetical protein, conserved (pseudogene)	N/A	-0.0112281
8417	Tb08.27P2.110	32.2823	-0.356193	0.542751	-0.656274	0.511648	0.929723	none significant	PAP2 superfamily, putative	N/A	-0.0487588
8418	Tb08.27P2.160	7.22834	1.06875	1.28089	0.834379	0.404068	0.878274	none significant	expression site-associated gene (ESAG, pseudogene), putative, expression site-associated gene 3 (ESAG3), degenerate, BAC from homologous region on chr8	N/A	0.0369474
9628	Tb08.27P2.250	1.58104	3.48557	2.24337	1.55372	0.120251	0.645385	none significant	expression site-associated gene (ESAG, pseudogene), putative, expression site-associated gene 3 (ESAG3), frameshift, BAC from homologous region on chr8	N/A	0.048053
8419	Tb08.27P2.330	3.18005	0.629044	1.16202	0.541337	0.588276	0.963804	none significant	BAC from homologous region on chr8, expression site-associated gene (ESAG, pseudogene), putative, expression site-associated gene 3 (ESAG3), degenerate	N/A	0.025474
9629	Tb08.27P2.400	0.570635	2.20849	2.62946	0.839904	0.400962	0.876018	none significant	BAC from homologous region on chr8, expression site-associated gene 3 (ESAG3), degenerate, expression site-associated gene (ESAG, pseudogene), putative	N/A	0.0212719
9892	Tb427.BES98.12	19.51	20.9583	4.73037	4.43057	9.39826e-06	0.00352247	upregulated	variant surface glycoprotein (VSG)	VSG 427-18	7.67492
9630	Tb08.27P2.520	1.50598	5.1301	2.42136	2.11868	0.0341173	0.423417	none significant	expression site-associated gene (ESAG, pseudogene), putative, BAC from homologous region on chr8, expression site-associated gene 3 (ESAG3), degenerate	N/A	0.07121
9631	Tb08.27P2.555	0	NA	NA	NA	NA	NA	none significant	phosphoglycan beta 1,3 galactosyltransferase, degenerate, BAC from homologous region on chr8	N/A	0
8413	Tb08.27P2.60	173.186	2.76398	1.13614	2.43279	0.014983	0.293704	none significant	hypothetical protein	N/A	0.155817
8414	Tb08.27P2.70	15.1181	2.50277	0.753138	3.32312	0.000890152	0.0641594	none significant	hypothetical protein	N/A	0.45915
8415	Tb08.27P2.80	318.553	2.09122	1.56274	1.33817	0.180841	0.716761	none significant	hypothetical protein	N/A	0.0528822
9770	Tb427.BES122.2	90.1801	11.3883	2.60647	4.36925	1.24672e-05	0.00402818	upregulated	expression site-associated gene 6 (ESAG6) protein, putative	N/A	4.05193
8420	Tb09.v4.0009	176.795	0.271704	0.443087	0.613207	0.539739	0.945831	none significant	chrIX additional, unordered contigs, adenylyl cyclase, putative, expression site-associated gene 4 (ESAG4) protein, putative, receptor-type adenylate cyclase, putative, expression site-associated protein (ESAG), putative	N/A	0.0481797
8421	Tb09.v4.0013	27.3437	0.0142154	0.490374	0.0289889	0.976873	1	none significant	chrIX additional, unordered contigs, retrotransposon hot spot (RHS) protein, putative	N/A	0.0021615
8422	Tb09.v4.0014	179.881	-0.551208	0.615942	-0.894903	0.370839	0.863683	none significant	hypothetical protein	N/A	-0.0643959
8423	Tb09.v4.0015	276.657	0.342901	0.469	0.731132	0.464698	0.911271	none significant	hypothetical protein	N/A	0.0573403
9633	Tb09.v4.0016	0.465981	1.44381	3.39973	0.424684	0.671067	0.985214	none significant	expression site- associated gene (ESAG) protein, putative, expression site associated gene 5 (ESAG5) protein, putative, chrIX additional, unordered contigs	N/A	0.00863144
9634	Tb09.v4.0017	0.170379	1.73045	4.78441	0.361685	0.717587	0.990133	none significant	chrIX additional, unordered contigs, rab1 (small gtp-binding protein rab1, putative)	N/A	0.00560586
8424	Tb09.v4.0018	27.0138	-1.24069	0.554011	-2.23947	0.0251255	0.362193	none significant	expression site-associated gene (ESAG) protein, putative, chrIX additional, unordered contigs, expression site-associated gene 3 (ESAG3) protein, putative	N/A	-0.219711
8425	Tb09.v4.0020	5.59411	-1.02442	0.790633	-1.2957	0.19508	0.727442	none significant	hypothetical protein	N/A	-0.0843222
9635	Tb09.v4.0027	0.197058	-0.0684681	4.83873	-0.01415	0.98871	1	none significant	expression site-associated gene 3 (ESAG3), degenerate, chrIX additional, unordered contigs, epression site associated gene (ESAG, pseudogene), putative	N/A	-0.000216395
9636	Tb09.v4.0033	0.0431187	0.624425	4.82617	0.129383	0.897055	1	none significant	expression site-associated gene 3 (ESAG3), fragment, chrIX additional, unordered contigs, expression site-associated gene (ESAG, pseudogene), putative	N/A	0.00198383
9637	Tb09.v4.0038	0	NA	NA	NA	NA	NA	none significant	UDP-Gal or UDP-GlcNAc-dependent glycosyltransferase (pseudogene), putative	N/A	0
8426	Tb09.v4.0041	11.6056	-0.477104	0.719685	-0.662934	0.507373	0.928229	none significant	leucine-rich repeat protein (LRRP), fragment	N/A	-0.0431479
8427	Tb09.v4.0042	21.7762	-0.173012	0.528483	-0.327375	0.743385	0.99682	none significant	chrIX additional, unordered contigs, leucine-rich repeat protein (LRRP, pseudogene), putative, leucine-rich repeat protein (LRRP), fragment	N/A	-0.0240394
8428	Tb09.v4.0045	2.10457	-2.28465	1.36259	-1.6767	0.0936009	0.597579	none significant	chrIX additional, unordered contigs, expression site-associated gene 3 (ESAG3), degenerate, expression site-associated gene 3 (ESAG3, pseudogene), putative	N/A	-0.0769336
9638	Tb09.v4.0053	0	NA	NA	NA	NA	NA	none significant	Trypanosomal VSG domain containing protein, putative	N/A	0
9650	Tb09.v4.0058	0.0212613	-0.068453	4.83873	-0.0141469	0.988713	1	none significant	hypothetical protein	N/A	-0.000216347
8655	Tb09.v4.0059	8.74624	-0.596721	1.49798	-0.398349	0.690373	0.987812	none significant	hypothetical protein	N/A	-0.015378
9651	Tb09.v4.0060	1.01838	2.84086	2.17162	1.30817	0.190815	0.72457	none significant	hypothetical protein	N/A	0.0400567
9652	Tb09.v4.0062	0	NA	NA	NA	NA	NA	none significant	expression site-associated gene 3 (ESAG3), degenerate, chrIX additional, unordered contigs, expression site-associated gene 3 (ESAG3, pseudogene), putative	N/A	0
8435	Tb09.v4.0064	8.77673	0.919837	0.970032	0.948254	0.343	0.843347	none significant	hypothetical protein	N/A	0.0519377
8436	Tb09.v4.0065	170.973	0.169538	0.252672	0.670981	0.502233	0.927894	none significant	chrIX additional, unordered contigs, expression site-associated gene 1 (ESAG 1), putative	N/A	0.0534832
8437	Tb09.v4.0066	18.368	2.09019	1.2397	1.68605	0.0917862	0.59272	none significant	hypothetical protein	N/A	0.083167
8438	Tb09.v4.0067	122.202	1.34451	0.437255	3.07488	0.00210587	0.098889	none significant	retrotransposon hot spot protein, pseudogene	N/A	0.443418
9653	Tb09.v4.0080	0	NA	NA	NA	NA	NA	none significant	hypothetical protein, conserved	N/A	0
8656	Tb09.v4.0083	3.16304	0.820389	1.52058	0.539522	0.589527	0.963804	none significant	expression site-associated gene 3 (ESAG3), pseudogene, chrIX additional, unordered contigs, expression site-associated gene (ESAG, pseudogene), putative	N/A	0.0206666
9654	Tb09.v4.0086	0.0422461	0.603981	4.82716	0.125121	0.900427	1	none significant	hypothetical protein, conserved	N/A	0.0019181
9655	Tb09.v4.0097	0.614961	-0.0684193	3.22113	-0.0212408	0.983054	1	none significant	hypothetical protein, pseudogene, chrIX additional, unordered contigs	N/A	-0.000447576
9656	Tb09.v4.0100	0	NA	NA	NA	NA	NA	none significant	chrIX additional, unordered contigs, expression site-associated gene 3 (ESAG3), fragment, expression site-associated gene (ESAG, pseudogene), putative	N/A	0
9657	Tb09.v4.0101	0	NA	NA	NA	NA	NA	none significant	chrIX additional, unordered contigs, hypothetical protein, pseudogene	N/A	0
8439	Tb09.v4.0104	3.08265	-0.222279	1.10759	-0.200687	0.840943	1	none significant	leucine-rich repeat protein 1 (LRRP1), fragment, chrIX additional, unordered contigs, leucine-rich repeat protein (LRRP, pseudogene), putative	N/A	-0.00970608
8440	Tb09.v4.0105	23.7718	-0.623782	0.68046	-0.916707	0.359296	0.854251	none significant	hypothetical protein	N/A	-0.0627852
8441	Tb09.v4.0106	55.9636	-0.264697	0.488556	-0.541795	0.58796	0.963804	none significant	nucleoside transporter 1, putative, chrIX additional, unordered contigs	N/A	-0.0412886
8442	Tb09.v4.0107	298.241	0.612846	0.379249	1.61595	0.106105	0.62138	none significant	expression site-associated gene 5 (ESAG5) protein, putative, chrIX additional, unordered contigs, expression site-associated gene (ESAG) protein, putative	N/A	0.156388
8443	Tb09.v4.0108	180.769	-0.0128998	0.305948	-0.0421635	0.966368	1	none significant	expression site-associated gene (ESAG, pseudogene), putative, expression site-associated gene 8 (ESAG8), pseudogene, chrIX additional, unordered contigs	N/A	-0.00329263
8444	Tb09.v4.0109	232.21	0.658916	0.604391	1.09022	0.275618	0.800789	none significant	hypothetical protein	N/A	0.0809607
8445	Tb09.v4.0110	119.626	-0.488072	0.556768	-0.876617	0.380695	0.868312	none significant	hypothetical protein	N/A	-0.0658799
9658	Tb09.v4.0115	0	NA	NA	NA	NA	NA	none significant	expression site-associated gene 3 (ESAG3), pseudogene, expression site-associated gene (ESAG, pseudogene), putative, chrIX additional, unordered contigs	N/A	0
9659	Tb09.v4.0122	0	NA	NA	NA	NA	NA	none significant	chrIX additional, unordered contigs, expression site-associated gene 3 (ESAG3), fragment, expression site-associated gene (ESAG, pseudogene), putative	N/A	0
9660	Tb09.v4.0124	0	NA	NA	NA	NA	NA	none significant	hypothetical protein	N/A	0
9661	Tb09.v4.0130	0.765825	0	3.89552	0	1	1	none significant	chrIX additional, unordered contigs, expression site-associated gene (ESAG, pseudogene), putative, expression site-associated gene 3 (ESAG3), fragment	N/A	0
9662	Tb09.v4.0132	0.467686	2.74502	2.93323	0.935836	0.349358	0.846034	none significant	expression site-associated gene (ESAG, pseudogene), putative, chrIX additional, unordered contigs, expression site-associated gene 2/3 (ESAG2/ESAG3), pseudogene	N/A	0.0219121
9663	Tb09.v4.0140	0	NA	NA	NA	NA	NA	none significant	chrIX additional, unordered contigs, expression site-associated gene 3 (ESAG3), degenerate, expression site-associated gene 3 (ESAG3, pseudogene), putative	N/A	0
9664	Tb09.v4.0146	0.184812	0	4.83873	0	1	1	none significant	hypothetical protein	N/A	0
9665	Tb09.v4.0147	0.0746973	0.624421	4.82617	0.129382	0.897055	1	none significant	hypothetical protein	N/A	0.00198381
9666	Tb09.v4.0148	1.47091	3.24657	2.18988	1.48253	0.138198	0.670247	none significant	hypothetical protein	N/A	0.0461756
9667	Tb09.v4.0149	0.133031	0	4.83873	0	1	1	none significant	hypothetical protein	N/A	0
8446	Tb09.v4.0151	676.48	0.123756	0.425413	0.290909	0.771121	0.999861	none significant	hypothetical protein	N/A	0.0225169
8447	Tb09.v4.0152	20.5822	-0.582472	0.615766	-0.945932	0.344183	0.843347	none significant	hypothetical protein	N/A	-0.0684415
8448	Tb09.v4.0153	7.23417	-0.388099	0.844139	-0.459758	0.64569	0.979877	none significant	hypothetical protein	N/A	-0.0269333
8657	Tb09.v4.0154	4.50836	0.803877	1.10339	0.72855	0.466277	0.912114	none significant	expression site-associated gene (ESAG, pseudogene), putative, chrIX additional, unordered contigs, expression site-associated gene 3 (ESAG3, pseudogene), putative	N/A	0.0358939
9668	Tb09.v4.0160	0.140794	0	4.83873	0	1	1	none significant	expression site-associated gene 3 (ESAG3), degenerate, chrIX additional, unordered contigs, expression site-associated gene 3 (ESAG3, pseudogene), putative	N/A	0
9669	Tb09.v4.0167	0	NA	NA	NA	NA	NA	none significant	chrIX additional, unordered contigs, hypothetical protein, pseudogene	N/A	0
9670	Tb09.v4.0172	0.109894	-0.0684624	4.83873	-0.0141488	0.988711	1	none significant	expression site-associated gene 3 (ESAG3), pseudogene, chrIX additional, unordered contigs, expression site-associated gene (ESAG, pseudogene), putative	N/A	-0.000216377
9671	Tb09.v4.0181	0	NA	NA	NA	NA	NA	none significant	expression site-associated gene 3 (ESAG3, pseudogene), putative, expression site-associated gene 3 (ESAG3), degenerate, chrIX additional, unordered contigs	N/A	0
8449	Tb09.v4.0201	4.07611	-0.299075	0.869115	-0.344114	0.730761	0.994803	none significant	expression site-associated gene 3 (ESAG3, pseudogene), putative, expression site-associated gene 3 (ESAG3), degenerate, chrIX additional, unordered contigs	N/A	-0.0197153
9672	Tb09.v4.0206	0	NA	NA	NA	NA	NA	none significant	expression site-associated gene 3 (ESAG3), degenerate, chrIX additional, unordered contigs, expression site-associated gene 3 (ESAG3, pseudogene), putative	N/A	0
9673	Tb09.v4.0209	0	NA	NA	NA	NA	NA	none significant	chrIX additional, unordered contigs, UDP-Gal or UDP-GlcNAc-dependent glycosyltransferase (pseudogene), putative	N/A	0
111	Tb1.NT.24	322.873	0.328629	0.481924	0.68191	0.495296	0.926174	none significant	Noncoding RNA, putative	N/A	0.0528119
115	Tb1.NT.25	120.006	0.682428	0.363631	1.87671	0.0605585	0.520581	none significant	Noncoding RNA, putative	N/A	0.196543
163	Tb1.NT.27	90.6713	-0.00216977	0.465995	-0.00465621	0.996285	1	none significant	Noncoding RNA, putative	N/A	-0.000351628
5630	Tb10.NT.102	69.227	-0.407587	0.376117	-1.08367	0.278511	0.803216	none significant	Noncoding RNA, putative	N/A	-0.0933697
5644	Tb10.NT.103	486.863	0.115338	0.419429	0.274987	0.783326	1	none significant	Noncoding RNA, putative	N/A	0.0213179
6053	Tb10.NT.148	34.6908	0.816728	0.476958	1.71237	0.0868285	0.583842	none significant	Noncoding RNA, putative	N/A	0.158438
6088	Tb10.NT.154	34.3337	-0.097471	0.55617	-0.175254	0.86088	1	none significant	Noncoding RNA, putative	N/A	-0.0125789
6174	Tb10.NT.166	9.29011	1.12416	0.720975	1.55922	0.118943	0.642476	none significant	Noncoding RNA, putative	N/A	0.111777
6183	Tb10.NT.168	2.18343	0.586339	1.34203	0.436906	0.66218	0.984236	none significant	Noncoding RNA, putative	N/A	0.0183814
9182	Tb10.NT.169	1.54299	0	2.66335	0	1	1	none significant	Noncoding RNA, putative	N/A	0
4966	Tb10.NT.18	49.8077	-0.412899	0.499772	-0.826175	0.408705	0.879584	none significant	Noncoding RNA, putative	N/A	-0.0642554
5018	Tb10.NT.22	21.8413	-1.0587	0.59389	-1.78265	0.0746425	0.554639	none significant	Noncoding RNA, putative	N/A	-0.15014
5027	Tb10.NT.27	187.119	0.11859	0.349771	0.33905	0.734572	0.995201	none significant	Noncoding RNA, putative	N/A	0.0268076
5069	Tb10.NT.33	24.9288	-0.97446	0.619486	-1.57301	0.115716	0.635902	none significant	Noncoding RNA, putative	N/A	-0.124105
5362	Tb10.NT.66	199.432	-0.287165	0.447712	-0.641406	0.521259	0.933911	none significant	Noncoding RNA, putative	N/A	-0.0504166
5365	Tb10.NT.68	122.399	-0.0394935	0.369011	-0.107025	0.914769	1	none significant	Noncoding RNA, putative	N/A	-0.00836666
5405	Tb10.NT.73	8.50398	-0.319734	0.788759	-0.405363	0.68521	0.9863	none significant	Noncoding RNA, putative	N/A	-0.0247094
5535	Tb10.NT.91	68.1675	-0.282171	0.605446	-0.466055	0.641176	0.979877	none significant	Noncoding RNA, putative	N/A	-0.0326932
5562	Tb10.NT.95	165.347	0.0524966	0.392442	0.133769	0.893585	1	none significant	Noncoding RNA, putative	N/A	0.0104106
8654	Tb10.v4.0032	3.48592	-0.725982	1.34686	-0.539018	0.589875	0.963804	none significant	expression site- associated gene 3 (ESAG3) protein, putative, expression site associated gene (ESAG) protein, putative, chrX additional, unordered contigs	N/A	-0.0226816
8429	Tb10.v4.0033	666.625	-0.153675	0.457677	-0.335771	0.737044	0.996243	none significant	chrX additional, unordered contigs, pumillo RNA binding protein PUF1	PUF1	-0.025676
8430	Tb10.v4.0034	138.917	-0.36819	0.465155	-0.791542	0.428628	0.893221	none significant	SAP domain containing protein, putative	N/A	-0.0626371
9639	Tb10.v4.0035	0.0922544	-0.0684607	4.83873	-0.0141485	0.988712	1	none significant	chrX additional, unordered contigs, stress-inducible protein STI1-like, putative	N/A	-0.000216372
8431	Tb10.v4.0036	0.329867	-4.91106	4.65383	-1.05527	0.291301	0.8138	none significant	leucine carboxyl methyltransferase, putative	N/A	-0.0173587
8432	Tb10.v4.0037	230.996	-0.296491	0.265636	-1.11616	0.264355	0.789674	none significant	hypothetical protein, conserved	N/A	-0.0962941
9640	Tb10.v4.0038	0.0218573	-0.068453	4.83873	-0.0141469	0.988713	1	none significant	DNA damage repair protein, putative, chrX additional, unordered contigs	N/A	-0.000216347
8433	Tb10.v4.0039	91.073	0.758028	0.384199	1.97301	0.0484942	0.476801	none significant	hypothetical protein, conserved	N/A	0.210115
9641	Tb10.v4.0040	0.208848	0.638199	4.82551	0.132255	0.894782	1	none significant	mRNA capping methyltransferase, putative, chrX additional, unordered contigs	N/A	0.00202814
9642	Tb10.v4.0041	2.13625	4.06833	1.83922	2.21199	0.0269674	0.378381	none significant	PUB domain containing protein, putative	N/A	0.0942404
9643	Tb10.v4.0042	0	NA	NA	NA	NA	NA	none significant	hypothetical protein	N/A	0
9644	Tb10.v4.0043	0.0635075	1.0712	4.80761	0.222814	0.82368	1	none significant	branched-chain alpha-keto acid dehydrogenase e1-beta subunit precursor, putative, chrX additional, unordered contigs	N/A	0.00343067
8434	Tb10.v4.0044	53.7034	0.283169	0.460045	0.615525	0.538208	0.944327	none significant	hypothetical protein, conserved	N/A	0.0479573
9645	Tb10.v4.0045	0.608122	3.30266	2.55586	1.29219	0.196291	0.729193	none significant	chrX additional, unordered contigs, prohibitin, putative	N/A	0.0348432
9646	Tb10.v4.0046	0.0868603	0.617948	4.82648	0.128033	0.898123	1	none significant	transporter, putative, chrX additional, unordered contigs	N/A	0.001963
9647	Tb10.v4.0049	0.105754	1.71197	4.7851	0.357771	0.720515	0.990864	none significant	hypothetical protein	N/A	0.00554402
9648	Tb10.v4.0050	0.178346	-0.0684636	4.83873	-0.0141491	0.988711	1	none significant	hypothetical protein	N/A	-0.000216381
9649	Tb10.v4.0051	0	NA	NA	NA	NA	NA	none significant	hypothetical protein	N/A	0
9632	Tb10.v4.0052	0	NA	NA	NA	NA	NA	none significant	chrX additional, unordered contigs, microtubule-associated protein 2	N/A	0
9674	Tb10.v4.0053	0	NA	NA	NA	NA	NA	none significant	hypothetical protein	N/A	0
9675	Tb10.v4.0057	0	NA	NA	NA	NA	NA	none significant	expression site-associated gene (ESAG, pseudogene), putative, expression site-associated gene 3 (ESAG3), degenerate, chrX additional, unordered contig	N/A	0
9676	Tb10.v4.0059	0.0880364	0	4.83873	0	1	1	none significant	chrX additional, unordered contig, UDP-Gal or UDP-GlcNAc-dependent glycosyltransferase (pseudogene), putative	N/A	0
9677	Tb10.v4.0066	0.0440182	0	4.83873	0	1	1	none significant	expression site-associated gene 3 (ESAG3, pseudogene), putative, expression site-associated gene (ESAG, pseudogene), putative, chrX additional, unordered contig	N/A	0
9678	Tb10.v4.0074	0	NA	NA	NA	NA	NA	none significant	chrX additional, unordered contig, expression site-associated gene (ESAG, pseudogene), putative, expression site-associated gene 3 (ESAG3, pseudogene), fragment	N/A	0
9679	Tb10.v4.0078	0	NA	NA	NA	NA	NA	none significant	hypothetical protein	N/A	0
9680	Tb10.v4.0082	0.0453147	-0.068453	4.83873	-0.0141469	0.988713	1	none significant	hypothetical protein	N/A	-0.000216347
9681	Tb10.v4.0090	0.352465	0.617987	4.78417	0.129173	0.897221	1	none significant	chrX additional, unordered contig, expression site-associated gene 3 (ESAG3, pseudogene), degenerate, expression site-associated gene (ESAG, pseudogene), putative	N/A	0.00199433
9682	Tb10.v4.0099	0	NA	NA	NA	NA	NA	none significant	hypothetical protein	N/A	0
9683	Tb10.v4.0101	2.35039	2.57113	2.76774	0.928963	0.352908	0.846799	none significant	expression site-associated gene (ESAG, pseudogene), putative, expression site-associated gene (ESAG, pseudogene), fragment, chrX additional, unordered contig	N/A	0.0227464
9684	Tb10.v4.0103	0.0453147	-0.068453	4.83873	-0.0141469	0.988713	1	none significant	UDP-Gal or UDP-GlcNAc-dependent glycosyltransferase (pseudogene), putative	N/A	-0.000216347
9685	Tb10.v4.0106	0.113239	0.617946	4.82648	0.128032	0.898123	1	none significant	hypothetical protein, conserved (pseudogene), chrX additional, unordered contig	N/A	0.00196299
8450	Tb10.v4.0128	2148.68	0.650776	0.330037	1.97183	0.0486291	0.477126	none significant	hypothetical protein	N/A	0.214986
8451	Tb10.v4.0130	0.583694	0.039337	2.89902	0.0135691	0.989174	1	none significant	hypothetical protein	N/A	0.000310505
9686	Tb10.v4.0131	0	NA	NA	NA	NA	NA	none significant	hypothetical protein	N/A	0
9687	Tb10.v4.0137	0	NA	NA	NA	NA	NA	none significant	expression site-associated gene 3 (ESAG3), degenerate, chrX additional, unordered contig, expression site-associated gene (ESAG, pseudogene), putative	N/A	0
9688	Tb10.v4.0138	0.0703971	0	4.83873	0	1	1	none significant	chrX additional, unordered contig, expression site-associated gene 3 (ESAG3), degenerate, expression site-associated gene (ESAG, pseudogene), putative	N/A	0
9689	Tb10.v4.0141	1.04276	0	3.2057	0	1	1	none significant	chrX additional, unordered contig, expression site-associated gene 3 (ESAG3), degenerate, expression site-associated gene (ESAG, pseudogene), putative	N/A	0
9690	Tb10.v4.0181	0.0212613	-0.068453	4.83873	-0.0141469	0.988713	1	none significant	expression site-associated gene (ESAG, pseudogene), putative, chrX additional, unordered contig, expression site-associated gene 3 (ESAG3, pseudogene), putative	N/A	-0.000216347
9691	Tb10.v4.0188	0.0209848	-0.068453	4.83873	-0.0141469	0.988713	1	none significant	hypothetical protein	N/A	-0.000216347
9692	Tb10.v4.0194	0	NA	NA	NA	NA	NA	none significant	hypothetical protein	N/A	0
9693	Tb10.v4.0195	0	NA	NA	NA	NA	NA	none significant	hypothetical protein	N/A	0
9694	Tb10.v4.0196	0	NA	NA	NA	NA	NA	none significant	hypothetical protein	N/A	0
9695	Tb10.v4.0197	0	NA	NA	NA	NA	NA	none significant	UDP-Gal or UDP-GlcNAc-dependent glycosyltransferase (pseudogene), putative	N/A	0
9696	Tb10.v4.0213	1.63204	4.30563	1.88294	2.28666	0.0222158	0.339608	none significant	expression site-associated protein 1 (ESAG1), putative, chrX additional, unordered contig, expression site-associated gene (ESAG), putative	N/A	0.0989052
8452	Tb10.v4.0214	461.701	-0.0814835	0.385834	-0.211188	0.832741	1	none significant	chrX additional, unordered contig, expression site-associated gene 9 (ESAG9 pseudogene), putative, expression site-associated gene (ESAG, pseudogene), putative	N/A	-0.0165001
8453	Tb10.v4.0215	367.737	0.302599	0.299553	1.01017	0.312415	0.823636	none significant	hypothetical protein	N/A	0.0864322
8454	Tb10.v4.0217	15.7616	0.440202	0.784565	0.561078	0.574744	0.957907	none significant	hypothetical protein	N/A	0.0345353
8455	Tb10.v4.0218	15.2477	0.0153184	0.601055	0.0254858	0.979667	1	none significant	chrX additional, unordered contigs, expression site-associated gene 3 (ESAG3) protein, putative, expression site-associated gene (ESAG) protein, putative	N/A	0.00177103
8456	Tb10.v4.0219	212.716	0.0789298	0.406001	0.194408	0.845856	1	none significant	retrotransposon hot spot protein (RHS, pseudogene), fragment, chrX additional, unordered contigs, retrotransposon hot spot protein (RHS, pseudogene), putative	N/A	0.0150949
8457	Tb10.v4.0220	47.1922	0.308115	0.624657	0.493255	0.621832	0.975313	none significant	chrX additional, unordered contigs, retrotransposon hot spot protein (RHS, pseudogene), fragment, retrotransposon hot spot protein (RHS, pseudogene), putative	N/A	0.0341691
8458	Tb10.v4.0221	639.102	-0.0481693	0.453104	-0.10631	0.915337	1	none significant	hypothetical protein	N/A	-0.00808504
9697	Tb10.v4.0224	0.292567	1.40254	4.37827	0.320341	0.74871	0.997925	none significant	expression site-associated gene (ESAG, pseudogene), putative, chrX additional, unordered contig, expression site-associated gene 3 (ESAG3), degenerate	N/A	0.00532034
9698	Tb10.v4.0234	0	NA	NA	NA	NA	NA	none significant	expression site-associated gene (ESAG, pseudogene), putative, expression site-associated gene 3 (ESAG3, pseudogene), putative, chrX additional, unordered contig	N/A	0
9699	Tb10.v4.0244	0	NA	NA	NA	NA	NA	none significant	chrX additional, unordered contig, UDP-Gal or UDP-GlcNAc-dependent glycosyltransferase (pseudogene), putative	N/A	0
9700	Tb10.v4.0245	0.251038	2.39652	3.93545	0.608958	0.542552	0.946456	none significant	hypothetical protein	N/A	0.0111063
9701	Tb10.v4.0246	0.855981	0.638203	3.24864	0.196453	0.844256	1	none significant	hypothetical protein	N/A	0.00411741
9702	Tb10.v4.0247	0.453338	3.09778	3.03888	1.01938	0.308022	0.818991	none significant	s-adenosyl-L-methionine-c-24-delta-sterol-methyl transferase a, putative	N/A	0.0233726
9703	Tb10.v4.0248	0.559982	1.95909	3.84491	0.509527	0.610383	0.971988	none significant	EF-hand domain pair, putative	N/A	0.00942726
9704	Tb10.v4.0249	0	NA	NA	NA	NA	NA	none significant	Cullin family/Cullin protein neddylation domain containing protein, putative	N/A	0
9705	Tb10.v4.0255	1.00703	-0.0684051	2.58434	-0.0264691	0.978883	1	none significant	expression site-associated gene 3 (ESAG3, pseudogene), putative, chrX additional, unordered contig, expression site-associated gene (ESAG, pseudogene), putative	N/A	-0.000662721
9706	Tb10.v4.0258	0.187488	1.72011	4.7848	0.359496	0.719224	0.990133	none significant	hypothetical protein	N/A	0.00557126
8658	Tb10.v4.0259	1.43327	-2.7473	1.85871	-1.47807	0.139389	0.671467	none significant	Endonuclease-reverse transcriptase, putative	N/A	-0.0520945
8659	Tb11.0050	0.798444	0.181075	2.04014	0.0887561	0.929276	1	none significant	retrotransposon hot spot protein (RHS, pseudogene), putative, retrotransposon hot spot protein 1 (RHS1, pseudogene), putative, chrXI additional, unordered contigs	N/A	0.00267628
9707	Tb11.0060	0	NA	NA	NA	NA	NA	none significant	hypothetical protein	N/A	0
9708	Tb11.0070	0	NA	NA	NA	NA	NA	none significant	hypothetical protein	N/A	0
9709	Tb11.0080	0	NA	NA	NA	NA	NA	none significant	hypothetical protein	N/A	0
9320	Tb11.01.1680.v5	3.30126	3.52185	3.92613	0.897028	0.369704	0.863308	none significant	polyubiquitin, putative	N/A	0.016661
7781	Tb11.01.2730	551.58	-0.651802	0.351583	-1.85391	0.0637523	0.525662	none significant	hypothetical protein, conserved	N/A	-0.193872
9608	Tb11.01.6240	0.0974542	-0.0684614	4.83873	-0.0141486	0.988711	1	none significant	expression site-associated gene 2 (ESAG2) protein, putative	N/A	-0.000216374
6687	Tb11.01.6241	297.169	-1.16797	0.501132	-2.33066	0.0197713	0.320514	none significant	expression site-associated gene (ESAG) protein, putative	N/A	-0.248416
8151	Tb11.01.6250	284.591	-0.19938	0.339815	-0.58673	0.557385	0.952481	none significant	expression site-associated gene 11 (ESAG11) protein, putative	N/A	-0.0473703
6688	Tb11.01.6251	113.12	0.207557	0.423343	0.49028	0.623936	0.975581	none significant	expression site-associated gene 11 (ESAG11) protein, putative	N/A	0.0384523
9710	Tb11.0110	0	NA	NA	NA	NA	NA	none significant	hypothetical protein	N/A	0
9711	Tb11.0160	0	NA	NA	NA	NA	NA	none significant	expression site-associated gene (ESAG, pseudogene), putative, expression site-associated gene 3 (ESAG3), degenerate, chrXI additional, unordered contigs	N/A	0
6333	Tb11.02.5050b	52.0624	-0.803404	0.536146	-1.49848	0.134008	0.667903	none significant	protein kinase, putative	N/A	-0.125777
9277	Tb11.02.5060b	0.0440182	0	4.83873	0	1	1	none significant	SNF2 DNA repair protein, putative	N/A	0
9278	Tb11.02.5070b	4.19901	3.97116	2.12549	1.86835	0.0617131	0.522391	none significant	hypothetical protein, conserved	N/A	0.0642174
9279	Tb11.02.5080b	0.554358	3.65038	2.88524	1.26519	0.205802	0.738272	none significant	Endoplasmic Reticulum-Golgi Intermediate Compartment (ERGIC)/Endoplasmic reticulum vesicle transporter, putative	N/A	0.030956
9562	Tb11.02.5090	0	NA	NA	NA	NA	NA	none significant	trimethylguanosine synthase	TGS1	0
9280	Tb11.02.5090b	0.0218573	-0.068453	4.83873	-0.0141469	0.988713	1	none significant	proliferator-activated receptor-interacting protein (PRIP) interacting protein (PIMT), putative, pseudogene	N/A	-0.000216347
9281	Tb11.02.5100b	0.0209848	-0.068453	4.83873	-0.0141469	0.988713	1	none significant	hypothetical protein, conserved	N/A	-0.000216347
9564	Tb11.02.5105	0.0422461	0.603981	4.82716	0.125121	0.900427	1	none significant	Present in the outer mitochondrial membrane proteome 15	POMP15	0.0019181
9282	Tb11.02.5105b	0.114415	0	4.83873	0	1	1	none significant	hypothetical protein, conserved	N/A	0
9283	Tb11.02.5110b	0.0768934	-0.0684572	4.83873	-0.0141478	0.988712	1	none significant	origin recognition complex subunit 1 (ORC1), putative	N/A	-0.000216361
9284	Tb11.02.5120b	0.110318	0.737186	4.82096	0.152912	0.878467	1	none significant	mitochondrial edited mRNA stability factor 1 subunit, putative	N/A	0.00234713
6334	Tb11.02.5130b	1.217	0.508206	2.03811	0.249352	0.803089	1	none significant	neurobeachin/beige protein, putative (fragment)	N/A	0.00753721
9575	Tb11.02.5360	0	NA	NA	NA	NA	NA	none significant	hypothetical protein, conserved	N/A	0
9285	Tb11.02.5360b	2.70083	3.65876	1.87041	1.95613	0.0504499	0.482856	none significant	hypothetical protein, conserved	N/A	0.0755904
9576	Tb11.02.5370	0	NA	NA	NA	NA	NA	none significant	hypothetical protein, conserved	N/A	0
9286	Tb11.02.5370b	0	NA	NA	NA	NA	NA	none significant	hypothetical protein, conserved	N/A	0
9577	Tb11.02.5380	0.0315787	0	4.83873	0	1	1	none significant	exosome complex exonuclease RRP44p homologue	RRP44	0
8623	Tb11.02.5380b	1.83	0.175422	1.3661	0.128411	0.897824	1	none significant	exosome complex exonuclease RRP44p homologue, putative	N/A	0.00530233
7440	Tb11.02.5390	13.5717	0.426419	0.593401	0.718603	0.472386	0.915088	none significant	Guide RNA binding complex protein 4	GRBC4	0.0517526
6335	Tb11.02.5390b	151.612	0.608896	0.523341	1.16348	0.244636	0.775052	none significant	RNA-editing substrate binding complex protein RESC4	RESC4	0.0931209
9578	Tb11.02.5400	1.47296	2.61314	2.3324	1.12036	0.262559	0.789674	none significant	cystathionine beta-synthase, putative	N/A	0.0318315
6336	Tb11.02.5400b	182.533	-0.586109	0.412779	-1.41991	0.155634	0.691131	none significant	cystathionine beta-synthase, putative	N/A	-0.128766
7442	Tb11.02.5410	5.18922	-1.46692	1.08645	-1.35019	0.176954	0.712789	none significant	ubiquitin activating enzyme (E1) subunit Aos1, putative	AOS1	-0.0704631
6337	Tb11.02.5410b	3.20847	0.756667	1.45763	0.519107	0.603686	0.969934	none significant	ubiquitin activating enzyme, putative	N/A	0.0205367
9579	Tb11.02.5420	0.0877328	0.638208	4.82551	0.132257	0.894781	1	none significant	NADPH-cytochrome p450 reductase, putative	CPR	0.00202816
6338	Tb11.02.5420b	217.733	0.551187	0.282271	1.95269	0.0508568	0.483923	none significant	NADPH-cytochrome p450 reductase, putative	N/A	0.211272
9580	Tb11.02.5430	0.339498	2.72362	4.25561	0.640006	0.522169	0.933911	none significant	hypothetical protein, conserved	N/A	0.0109894
9287	Tb11.02.5430b	0.176193	1.37832	4.79765	0.287291	0.77389	0.999861	none significant	hypothetical protein, conserved	N/A	0.00443567
9581	Tb11.02.5440	0.122961	-0.0684633	4.83873	-0.014149	0.988711	1	none significant	SUMO-interacting motif-containing protein	N/A	-0.00021638
9288	Tb11.02.5440b	0.484329	1.96273	3.81387	0.51463	0.606812	0.969934	none significant	SUMO-interacting motif-containing protein	N/A	0.00958446
9712	Tb11.0220	0	NA	NA	NA	NA	NA	none significant	expression site-associated gene (ESAG, pseudogene), putative, chrXI additional, unordered contigs, expression site-associated gene 3 (ESAG3), degenerate	N/A	0
9713	Tb11.0290	0.286788	0	4.83873	0	1	1	none significant	40S ribosomal protein S14, putative, chrXI additional, unordered contigs	RPS14	0
9714	Tb11.0300	0.336983	0	4.78472	0	1	1	none significant	hypothetical protein	N/A	0
8660	Tb11.0310	1.64892	0.53709	1.51491	0.354536	0.722937	0.991796	none significant	hypothetical protein	N/A	0.0135543
8459	Tb11.0320	22.36	3.1021	1.1524	2.69187	0.00710518	0.20548	none significant	hypothetical protein	N/A	0.196
9839	Tb427.BES40.2	6.16549	7.19088	1.91511	3.75481	0.000173475	0.0254182	upregulated	transferrin-binding protein, putative	N/A	0.938838
9715	Tb11.0340	0.739913	2.54725	2.47644	1.02859	0.30367	0.8175	none significant	hypothetical protein	N/A	0.0276742
8461	Tb11.0350	42.6345	0.260589	0.385732	0.67557	0.499313	0.927183	none significant	hypothetical protein	N/A	0.0546436
9716	Tb11.0360	2.31208	4.71191	1.88678	2.49734	0.0125131	0.265993	none significant	MSP-A, putative, chrXI additional, unordered contigs	N/A	0.120369
9717	Tb11.0370	0.506874	-0.0684626	4.43687	-0.0154304	0.987689	1	none significant	MSP-A, putative, chrXI additional, unordered contigs	N/A	-0.000252712
8664	Tb427.BES29.1	45.6991	7.15528	1.59224	4.49385	6.99455e-06	0.00284952	upregulated	folate transporter, putative	N/A	4.12086
8463	Tb11.0390	394.739	-0.403651	0.500207	-0.806968	0.419685	0.886404	none significant	chrXI additional, unordered contigs, 40S ribosomal protein S14, putative	RPS14	-0.0626075
8464	Tb11.0400	308.8	1.18852	0.383266	3.10103	0.0019285	0.0951057	none significant	P27 protein, putative	P27	0.467292
9718	Tb11.0410	2.59359	2.9524	1.88437	1.56679	0.117165	0.637533	none significant	hypothetical protein	N/A	0.055395
9719	Tb11.0420	1.09198	1.10608	2.61501	0.422975	0.672314	0.985214	none significant	hypothetical protein	N/A	0.0105558
9720	Tb11.0430	0	NA	NA	NA	NA	NA	none significant	hypothetical protein	N/A	0
9721	Tb11.0440	0	NA	NA	NA	NA	NA	none significant	hypothetical protein	N/A	0
9722	Tb11.0450	0	NA	NA	NA	NA	NA	none significant	hypothetical protein	N/A	0
9723	Tb11.0460	0	NA	NA	NA	NA	NA	none significant	hypothetical protein	N/A	0
9724	Tb11.0470	0	NA	NA	NA	NA	NA	none significant	hypothetical protein	N/A	0
9725	Tb11.0480	0	NA	NA	NA	NA	NA	none significant	hypothetical protein	N/A	0
9726	Tb11.0520	0	NA	NA	NA	NA	NA	none significant	chrX additional, unordered contigs, dynein light chain, putative	N/A	0
9727	Tb11.0530	0.367303	2.70214	2.88928	0.935231	0.349669	0.846034	none significant	chrX additional, unordered contigs, epsilon tubulin	N/A	0.0221563
9728	Tb11.0540	0.324513	1.09433	3.3039	0.331224	0.740476	0.99682	none significant	hypothetical protein	N/A	0.00686763
8465	Tb11.0550	34.1266	-1.04014	0.617964	-1.68317	0.0923428	0.594246	none significant	hypothetical protein, conserved	N/A	-0.135741
8466	Tb11.0560	6.70429	-2.14919	0.873619	-2.4601	0.0138899	0.282318	none significant	hypothetical protein, conserved	N/A	-0.189094
9729	Tb11.0700	0	NA	NA	NA	NA	NA	none significant	expression site-associated gene (ESAG, pseudogene), putative, expression site-associated gene 3 (ESAG3), degenerate, chrXI additional, unordered contigs	N/A	0
9730	Tb11.0730	0	NA	NA	NA	NA	NA	none significant	hypothetical protein	N/A	0
9731	Tb11.0740	0	NA	NA	NA	NA	NA	none significant	hypothetical protein	N/A	0
9732	Tb11.0760	0	NA	NA	NA	NA	NA	none significant	hypothetical protein	N/A	0
9733	Tb11.0770	0	NA	NA	NA	NA	NA	none significant	hypothetical protein	N/A	0
9734	Tb11.0780	0	NA	NA	NA	NA	NA	none significant	hypothetical protein	N/A	0
9735	Tb11.0790	0	NA	NA	NA	NA	NA	none significant	hypothetical protein	N/A	0
9736	Tb11.0800	0	NA	NA	NA	NA	NA	none significant	hypothetical protein	N/A	0
9737	Tb11.0810	0	NA	NA	NA	NA	NA	none significant	hypothetical protein	N/A	0
8467	Tb11.0820	61.7207	-0.657794	0.38299	-1.71752	0.085884	0.579909	none significant	retrotransposon hot spot protein (RHS, pseudogene), putative, retrotransposon hot spot protein 4 (RHS4, pseudogene), putative, chrXI additional, unordered contigs	N/A	-0.170375
9738	Tb11.0840	3.09415	0.637999	2.64019	0.241649	0.809052	1	none significant	hypothetical protein	N/A	0.00596125
8468	Tb11.0845	10.0933	-0.100876	1.13341	-0.0890021	0.92908	1	none significant	chrXI additional, unordered contigs, dynein light chain LC8, putative	DYNLL2	-0.00422852
9739	Tb11.0850	0.452067	1.0874	3.49152	0.31144	0.755466	0.999203	none significant	SCAMP family, putative	N/A	0.00618089
9740	Tb11.0860	2.98113	1.68077	2.83062	0.593781	0.552659	0.948601	none significant	hypothetical protein	N/A	0.0140142
9741	Tb11.0870	0.201516	2.59729	4.76004	0.545645	0.58531	0.963804	none significant	hypothetical protein	N/A	0.0085415
9742	Tb11.0880	0.947892	2.35355	2.3456	1.00339	0.315672	0.8248	none significant	chrXI additional, unordered contigs, 60S ribosomal protein L21e, putative	N/A	0.0280979
9743	Tb11.0890	0.0703971	0	4.83873	0	1	1	none significant	chrXI additional, unordered contigs, epsin, putative	N/A	0
9744	Tb11.1000	0	NA	NA	NA	NA	NA	none significant	chrXI additional, unordered contigs, expression site-associated gene 9 (ESAG9) protein, putative	N/A	0
9745	Tb11.1010	0.36355	2.73373	3.18738	0.857673	0.391073	0.872033	none significant	chrXI additional, unordered contigs, expression site-associated gene (ESAG, pseudogene), putative, expression site-associated gene 9 (ESAG9), degenerate	N/A	0.0187157
9746	Tb11.1020	0	NA	NA	NA	NA	NA	none significant	expression site-associated gene 1 (ESAG1) protein, putative, chrXI additional, unordered contigs	N/A	0
9747	Tb11.1140	0	NA	NA	NA	NA	NA	none significant	expression site-associated gene 3 (ESAG3), degenerate, chrXI additional, unordered contigs, expression site-associated gene (ESAG, pseudogene), putative	N/A	0
9748	Tb11.1160	0	NA	NA	NA	NA	NA	none significant	hypothetical protein	N/A	0
8469	Tb11.1190	6.70185	0.848626	0.938741	0.904004	0.365993	0.858811	none significant	hypothetical protein	N/A	0.0505135
8470	Tb11.1200	26.2053	0.407102	0.739953	0.550173	0.582201	0.962792	none significant	hypothetical protein	N/A	0.0350247
9749	Tb11.1210	0.108718	1.09092	4.8069	0.226949	0.820464	1	none significant	hypothetical protein	N/A	0.00349496
9750	Tb11.1220	7.58484	0.737908	2.13619	0.345432	0.72977	0.994315	none significant	hypothetical protein	N/A	0.0100807
9751	Tb11.1230	3.53089	2.97337	2.1288	1.39673	0.162494	0.698822	none significant	Component of motile flagella 16	CMF16	0.0439121
9752	Tb11.1240	0	NA	NA	NA	NA	NA	none significant	methionine aminopeptidase, type I, putative	N/A	0
9753	Tb11.1270	0	NA	NA	NA	NA	NA	none significant	hypothetical protein	N/A	0
9754	Tb11.1280	0	NA	NA	NA	NA	NA	none significant	hypothetical protein	N/A	0
9755	Tb11.1290	0	NA	NA	NA	NA	NA	none significant	hypothetical protein	N/A	0
9756	Tb11.1300	0	NA	NA	NA	NA	NA	none significant	hypothetical protein	N/A	0
9757	Tb11.1310	0	NA	NA	NA	NA	NA	none significant	hypothetical protein	N/A	0
9478	Tb11.1320	0	NA	NA	NA	NA	NA	none significant	hypothetical protein	N/A	0
9479	Tb11.1330	0	NA	NA	NA	NA	NA	none significant	hypothetical protein	N/A	0
9480	Tb11.1340	0	NA	NA	NA	NA	NA	none significant	hypothetical protein	N/A	0
9481	Tb11.1350	0	NA	NA	NA	NA	NA	none significant	hypothetical protein	N/A	0
9482	Tb11.1360	0	NA	NA	NA	NA	NA	none significant	hypothetical protein	N/A	0
6677	Tb11.1370	32.4738	1.03988	0.652324	1.59412	0.110909	0.633362	none significant	hypothetical protein, conserved	N/A	0.122435
9489	Tb11.1380	2.63348	4.98737	1.92833	2.58637	0.00969925	0.236057	none significant	Cytoskeleton-associated protein 46 kDa	CAP46	0.130005
6676	Tb11.1390	572.078	0.510367	0.333945	1.5283	0.126439	0.655146	none significant	hypothetical protein, conserved	N/A	0.146836
6675	Tb11.1400	104.196	0.389964	0.338188	1.1531	0.24887	0.777493	none significant	hypothetical protein, conserved (pseudogene)	N/A	0.101556
6674	Tb11.1410	7.1812	0.614021	0.991589	0.619229	0.535765	0.943178	none significant	Ring finger domain containing protein, putative	N/A	0.0327818
9758	Tb11.1420	0	NA	NA	NA	NA	NA	none significant	hypothetical protein	N/A	0
9530	Tb11.15.0005	0	NA	NA	NA	NA	NA	none significant	hypothetical protein, conserved, degenerate	N/A	0
9317	Tb11.15.0005b	0	NA	NA	NA	NA	NA	none significant	hypothetical protein, conserved, degenerate	N/A	0
6709	Tb11.15.0008	3.16235	-0.131431	1.47926	-0.0888491	0.929202	1	none significant	expression site-associated gene 3 (ESAG3), degenerate and frameshifted	N/A	-0.00344879
9316	Tb11.15.0008b	0	NA	NA	NA	NA	NA	none significant	expression site-associated gene 3 (ESAG3), degenerate and frameshifted	N/A	0
9759	Tb11.1520	0	NA	NA	NA	NA	NA	none significant	hypothetical protein, conserved	N/A	0
9760	Tb11.1530	0	NA	NA	NA	NA	NA	none significant	chrXI additional, unordered contigs, expression site-associated gene 1 (ESAG1), degenerate, expression site-associated gene (ESAG, pseudogene), putative	N/A	0
9502	Tb11.1540	0	NA	NA	NA	NA	NA	none significant	hypothetical protein	N/A	0
9504	Tb11.1550	0	NA	NA	NA	NA	NA	none significant	hypothetical protein	N/A	0
9761	Tb11.1670	0	NA	NA	NA	NA	NA	none significant	hypothetical protein	N/A	0
9762	Tb11.1680	0	NA	NA	NA	NA	NA	none significant	hypothetical protein	N/A	0
9763	Tb11.1740	0	NA	NA	NA	NA	NA	none significant	hypothetical protein	N/A	0
9764	Tb11.1750	0.0662995	0.73719	4.82096	0.152913	0.878467	1	none significant	hypothetical protein	N/A	0.00234715
9293	Tb11.1751	1.05801	4.14861	2.12477	1.9525	0.0508787	0.483923	none significant	hypothetical protein (pseudogene)	N/A	0.0686565
9765	Tb11.1760	0	NA	NA	NA	NA	NA	none significant	hypothetical protein	N/A	0
9766	Tb11.1770	0	NA	NA	NA	NA	NA	none significant	hypothetical protein	N/A	0
6678	Tb11.1780	957.325	-0.325105	0.194843	-1.66855	0.0952065	0.600063	none significant	retrotransposon hot spot protein 1 (RHS1, pseudogene), putative	N/A	-0.151223
6679	Tb11.1790	1123.39	0.623841	0.36939	1.68884	0.0912498	0.592112	none significant	retrotransposon hot spot protein (RHS, pseudogene), putative	N/A	0.167382
9767	Tb11.1800	0.0755969	0	4.83873	0	1	1	none significant	chrXI additional, unordered contigs, retrotransposon hot spot protein (RHS, pseudogene), putative	N/A	0
6339	Tb11.1810b	5037.68	-0.12824	0.258435	-0.496219	0.61974	0.974591	none significant	retrotransposon hot spot protein (RHS, pseudogene), putative	N/A	-0.0389625
9529	Tb11.57.0050	0	NA	NA	NA	NA	NA	none significant	expression site-associated gene 3 (ESAG3), frameshifted and degenerate	N/A	0
6715	Tb11.NT	45.3425	0.235504	0.599756	0.392666	0.694566	0.988904	none significant	Noncoding RNA, putative	N/A	0.027557
7762	Tb11.NT.122	152.106	-0.383995	0.472047	-0.813469	0.415949	0.882973	none significant	Noncoding RNA, putative	N/A	-0.0642788
7905	Tb11.NT.146	84.3306	-0.813383	0.779442	-1.04355	0.296696	0.8175	none significant	Noncoding RNA, putative	N/A	-0.06674
7992	Tb11.NT.158	15.5472	-0.677739	0.566942	-1.19543	0.231919	0.762485	none significant	Noncoding RNA, putative	N/A	-0.0928628
8096	Tb11.NT.176	364.77	0.28597	0.547944	0.521896	0.601743	0.969598	none significant	Noncoding RNA, putative	N/A	0.0382474
8117	Tb11.NT.178	87.5367	-0.454598	0.683992	-0.664624	0.506291	0.928229	none significant	Noncoding RNA, putative	N/A	-0.0444799
8125	Tb11.NT.179	14.2699	-1.05626	0.685249	-1.54143	0.123213	0.649521	none significant	Noncoding RNA, putative	N/A	-0.11383
6831	Tb11.NT.18	239.956	0.234781	0.295709	0.793957	0.42722	0.892344	none significant	#N/A	#N/A	0.0655152
8178	Tb11.NT.185	37.7912	-1.10379	0.561284	-1.96655	0.0492351	0.479058	none significant	Noncoding RNA, putative	N/A	-0.178395
8233	Tb11.NT.192	40.1969	0.19845	0.644	0.308152	0.757967	0.999764	none significant	Noncoding RNA, putative	N/A	0.020874
8333	Tb11.NT.208	73.5409	-0.228041	0.62761	-0.363348	0.716345	0.990133	none significant	Noncoding RNA, putative	N/A	-0.0249605
8344	Tb11.NT.210	22.8187	0.179947	0.635278	0.283256	0.77698	1	none significant	Noncoding RNA, putative	N/A	0.0192949
6917	Tb11.NT.26	46.103	0.416572	0.497882	0.836688	0.402768	0.877679	none significant	#N/A	#N/A	0.0652325
6919	Tb11.NT.27	98.199	0.605769	0.356934	1.69714	0.0896696	0.591136	none significant	#N/A	#N/A	0.169464
6984	Tb11.NT.31	48.4399	-0.19493	0.708609	-0.275089	0.783248	1	none significant	#N/A	#N/A	-0.0177425
6996	Tb11.NT.33	13.1536	-0.0906953	0.6709	-0.135185	0.892466	1	none significant	#N/A	#N/A	-0.0089416
7036	Tb11.NT.40	35.9319	-0.385588	0.49568	-0.777897	0.43663	0.898399	none significant	#N/A	#N/A	-0.0603343
7129	Tb11.NT.54	66.1949	-0.669949	0.432774	-1.54803	0.121614	0.648079	none significant	#N/A	#N/A	-0.142674
7178	Tb11.NT.60	45.4108	0.254227	0.452606	0.561697	0.574323	0.957886	none significant	#N/A	#N/A	0.0437235
7302	Tb11.NT.73	18.8513	-1.15184	0.625323	-1.84199	0.0654771	0.527267	none significant	#N/A	#N/A	-0.15229
7338	Tb11.NT.81	31.1563	-0.113061	0.449222	-0.251681	0.801288	1	none significant	#N/A	#N/A	-0.0192512
7357	Tb11.NT.84	116.824	-1.38345	0.404128	-3.4233	0.000618665	0.0517579	none significant	#N/A	#N/A	-0.561665
7441	Tb11.NT.94	1.0229	0.0295429	1.83944	0.0160608	0.987186	1	none significant	#N/A	#N/A	0.000525333
7447	Tb11.NT.96	40.0866	-0.0371346	0.626955	-0.0592301	0.952769	1	none significant	#N/A	#N/A	-0.00404183
7449	Tb11.NT.97	15.5363	-0.877324	0.786458	-1.11554	0.26462	0.789674	none significant	#N/A	#N/A	-0.0714346
7499	Tb11.NT.99	166.542	-0.059921	0.382604	-0.156614	0.875549	1	none significant	#N/A	#N/A	-0.0122247
9195	Tb11.v5.0116	0.0419696	0.597422	4.82747	0.123755	0.90151	1	none significant	UDP-Gal or UDP-GlcNAc-dependent glycosyltransferase, putative	N/A	0.00189703
9196	Tb11.v5.0126	0	NA	NA	NA	NA	NA	none significant	expression site-associated gene 3 (ESAG3) protein, putative	N/A	0
6278	Tb11.v5.0146	10.7653	-0.0981067	0.733461	-0.133759	0.893593	1	none significant	chaperone protein DnaJ, putative	N/A	-0.00844459
9197	Tb11.v5.0147	0.642851	2.73927	2.36881	1.15639	0.247522	0.777132	none significant	Calponin homology (CH) domain containing protein, putative	N/A	0.0325775
9198	Tb11.v5.0148	0.837991	2.73572	2.38362	1.14772	0.251085	0.779293	none significant	hypothetical protein, conserved	N/A	0.0321505
6279	Tb11.v5.0149	275.073	-0.0463817	0.423981	-0.109396	0.912889	1	none significant	hypothetical protein, conserved	N/A	-0.00842334
6280	Tb11.v5.0150	6.76319	0.0775856	0.848965	0.0913885	0.927184	1	none significant	J Biosynthesis Protein 2	JBP2	0.00529142
6281	Tb11.v5.0151	2.12199	2.19601	1.66888	1.31586	0.188222	0.722508	none significant	hypothetical protein, conserved	N/A	0.0493286
6282	Tb11.v5.0152	102.003	-0.223604	0.446717	-0.50055	0.616688	0.974429	none significant	ribosomal RNA processing protein 4, putative	N/A	-0.0388841
6283	Tb11.v5.0153	1637.36	-0.330304	0.571347	-0.578114	0.563187	0.955728	none significant	BarP protein, putative	N/A	-0.0418476
6284	Tb11.v5.0154	203.285	0.429995	0.342564	1.25522	0.209397	0.741236	none significant	WD domain, G-beta repeat, putative	N/A	0.112862
6285	Tb11.v5.0155	20.0536	0.378905	0.649758	0.583148	0.559794	0.954901	none significant	hypothetical protein, conserved	N/A	0.0398545
6286	Tb11.v5.0156	118.19	-0.264717	0.457803	-0.578234	0.563106	0.955728	none significant	hypothetical protein, conserved	N/A	-0.0449551
9199	Tb11.v5.0157	0.467866	1.07877	3.79852	0.283997	0.776413	0.999861	none significant	hypothetical protein, conserved	N/A	0.00527194
6287	Tb11.v5.0158	87.4089	0.23861	0.526257	0.45341	0.650253	0.979877	none significant	hypothetical protein, conserved	N/A	0.0335598
9200	Tb11.v5.0159	0.185015	1.71402	3.74478	0.457709	0.647162	0.979877	none significant	hypothetical protein, conserved	N/A	0.00863103
9201	Tb11.v5.0160	6.18859	3.54904	1.85014	1.91825	0.0550787	0.498639	none significant	cyclophilin-type peptidyl-prolyl cis-trans isomerase, putative	N/A	0.0739544
9202	Tb11.v5.0161	0.832648	0.699861	2.82131	0.248062	0.804086	1	none significant	conserved hypothetical protein, putative	N/A	0.00581047
6288	Tb11.v5.0162	275.048	1.06908	0.420159	2.54447	0.0109444	0.248736	none significant	proteasome beta 6 subunit	N/A	0.31395
6289	Tb11.v5.0163	9.39414	0.174494	1.23864	0.140875	0.887969	1	none significant	HD domain containing protein, putative	N/A	0.006268
9203	Tb11.v5.0164	3.97175	6.22218	1.6623	3.74312	0.000181752	0.0254182	upregulated	Trm112p-like protein, putative	N/A	1.00339
9204	Tb11.v5.0165	0.349901	1.70812	3.20983	0.532154	0.594619	0.965445	none significant	kinesin, putative	N/A	0.0113554
6290	Tb11.v5.0166	18.7217	-0.603947	0.6377	-0.947071	0.343603	0.843347	none significant	hypothetical protein, conserved	N/A	-0.0673404
9205	Tb11.v5.0167	0.495895	1.10233	3.37031	0.327071	0.743614	0.99682	none significant	hypothetical protein, conserved	N/A	0.0066759
9206	Tb11.v5.0168	3.94586	4.47387	1.67845	2.66548	0.0076879	0.214019	none significant	FHA domain containing protein, putative	N/A	0.155376
9207	Tb11.v5.0169	0.225369	1.71281	4.69875	0.364525	0.715466	0.990133	none significant	EF-hand domain pair, putative	N/A	0.00573149
6291	Tb11.v5.0170	5.79949	-0.0796932	1.24944	-0.0637833	0.949143	1	none significant	hypothetical protein, conserved	N/A	-0.00281813
6292	Tb11.v5.0171	865.127	0.45674	0.462755	0.987002	0.323641	0.82887	none significant	5'-3' exonuclease XRNA, putative	N/A	0.0802448
6293	Tb11.v5.0172	300.848	-0.361336	0.356657	-1.01312	0.311003	0.822978	none significant	hypothetical protein, conserved	N/A	-0.0866492
9208	Tb11.v5.0173	1.92444	4.23566	2.08704	2.02951	0.0424064	0.458302	none significant	hypothetical protein, conserved	N/A	0.0739984
6294	Tb11.v5.0174	57.9866	-0.105565	0.415399	-0.25413	0.799395	1	none significant	ribonuclease H1, putative	N/A	-0.0197124
9209	Tb11.v5.0175	0.0652795	-0.0684585	4.83873	-0.014148	0.988712	1	none significant	oligopeptidase B protein, putative	N/A	-0.000216365
9210	Tb11.v5.0176	0.284042	2.4066	3.82556	0.629084	0.529294	0.938944	none significant	NAD(p)-dependent steroid dehydrogenase-like protein	N/A	0.0117429
9211	Tb11.v5.0177	0.0315787	0	4.83873	0	1	1	none significant	hypothetical protein, conserved	N/A	0
6295	Tb11.v5.0178	9.68264	0.655438	0.830464	0.789243	0.42997	0.894313	none significant	glutamine synthetase, putative	N/A	0.0475108
9212	Tb11.v5.0179	0.245423	1.72515	4.61374	0.373916	0.708467	0.990133	none significant	hypothetical protein, conserved	N/A	0.005966
9213	Tb11.v5.0180	0.154292	-0.0684636	4.83873	-0.0141491	0.988711	1	none significant	hypothetical protein, conserved	N/A	-0.000216381
9214	Tb11.v5.0181	4.9204	4.15269	1.86557	2.22596	0.026017	0.373028	none significant	60S ribosomal protein L19, putative	N/A	0.0944261
9215	Tb11.v5.0182	1.24352	1.5619	2.55356	0.611656	0.540765	0.94639	none significant	60S ribosomal protein L19, putative	N/A	0.0156568
9216	Tb11.v5.0183	0.106872	0.638206	4.82551	0.132257	0.894781	1	none significant	hypothetical protein, conserved	N/A	0.00202816
9217	Tb11.v5.0184	0.12816	-0.0684639	4.83873	-0.0141491	0.988711	1	none significant	hypothetical protein, conserved	N/A	-0.000216381
9218	Tb11.v5.0185	0.236878	1.42227	4.63612	0.306781	0.75901	0.999764	none significant	tetratricopeptide repeat, putative	N/A	0.00486845
9219	Tb11.v5.0186	0.11119	0.767628	4.81962	0.159271	0.873455	1	none significant	CLN3 protein, putative	N/A	0.00244544
9220	Tb11.v5.0187	2.67356	2.84544	1.9068	1.49226	0.135631	0.668875	none significant	hypothetical protein, conserved	N/A	0.0516943
9221	Tb11.v5.0188	0.0868603	0.617948	4.82648	0.128033	0.898123	1	none significant	ATP-NAD kinase, putative	N/A	0.001963
6296	Tb11.v5.0189	26.2313	1.04637	0.702633	1.48922	0.13643	0.669421	none significant	condensin complex subunit 2, putative	N/A	0.107371
6297	Tb11.v5.0190	254.603	-0.388162	0.352629	-1.10076	0.270999	0.794018	none significant	protein kinase, putative	N/A	-0.0957385
6298	Tb11.v5.0191	38.9744	0.914148	0.57291	1.59562	0.110573	0.633362	none significant	ELMO/CED-12 family, putative	N/A	0.132015
6299	Tb11.v5.0192	10.0729	-0.808759	0.754943	-1.07128	0.284042	0.808684	none significant	B-box zinc finger, putative	N/A	-0.0700855
9222	Tb11.v5.0193	1.78899	2.43029	2.03056	1.19686	0.231361	0.762383	none significant	hypothetical protein, conserved	N/A	0.0381196
6300	Tb11.v5.0194	29.1872	-0.935425	0.76636	-1.22061	0.222234	0.75526	none significant	WD40 repeat-containing protein	N/A	-0.0803675
8621	Tb11.v5.0195	2.66559	0.379942	1.52116	0.249771	0.802765	1	none significant	STAG domain containing protein, putative	N/A	0.00950111
6301	Tb11.v5.0196	6.52342	1.5214	0.951727	1.59856	0.109918	0.633362	none significant	Proteasome subunit A N-terminal signature/Proteasome subunit, putative	N/A	0.0948703
6302	Tb11.v5.0197	592.178	0.0144766	0.630016	0.0229782	0.981668	1	none significant	clathrin heavy chain, putative	N/A	0.00156432
9223	Tb11.v5.0198	0.474681	-0.0684566	4.41066	-0.0155207	0.987617	1	none significant	clathrin heavy chain, putative	N/A	-0.000255385
9224	Tb11.v5.0199	0.885521	3.65325	2.31053	1.58113	0.113848	0.63487	none significant	universal minicircle sequence binding protein, putative	N/A	0.0480399
6303	Tb11.v5.0200	277.964	0.176973	0.387291	0.456951	0.647706	0.979877	none significant	proteasome beta 5 subunit, putative	N/A	0.0361849
9225	Tb11.v5.0201	0.0315787	0	4.83873	0	1	1	none significant	tRNA pseudouridine synthase A, putative	N/A	0
9226	Tb11.v5.0202	0.69335	1.10908	2.76664	0.400875	0.688512	0.98753	none significant	Protein of unknown function (DUF2419), putative	N/A	0.00956704
9227	Tb11.v5.0203	0.0315787	0	4.83873	0	1	1	none significant	hypothetical protein, conserved	N/A	0
6304	Tb11.v5.0204	220.203	-0.0318175	0.374187	-0.0850311	0.932237	1	none significant	Peptidase M76 family, putative	N/A	-0.00663888
6305	Tb11.v5.0205	131.521	0.745582	0.430517	1.73183	0.083304	0.574891	none significant	hypothetical protein, conserved	N/A	0.167168
9228	Tb11.v5.0206	0.163633	0	4.83873	0	1	1	none significant	phosphatidylinositolN-acetylglucosaminyltransferase, putative	N/A	0
9229	Tb11.v5.0207	1.35958	2.73978	2.15479	1.27148	0.203558	0.73646	none significant	neurobeachin/beige protein, putative	N/A	0.0389996
9230	Tb11.v5.0208	0.89393	1.29794	2.48655	0.521986	0.60168	0.969598	none significant	invariant surface glycoprotein, putative	N/A	0.0135935
6306	Tb11.v5.0209	13.2575	0.129959	0.774121	0.16788	0.866678	1	none significant	Adenylate and Guanylate cyclase catalytic domain containing protein, putative	N/A	0.0102855
9231	Tb11.v5.0210	0.247446	0	4.83873	0	1	1	none significant	adenosine transporter, putative	N/A	0
9232	Tb11.v5.0211	0.379202	1.20104	4.80315	0.250053	0.802546	1	none significant	galactokinase-like protein, putative	N/A	0.0038546
9233	Tb11.v5.0212	0.115712	-0.0684607	4.83873	-0.0141485	0.988712	1	none significant	ribulose-phosphate 3-epimerase, putative	N/A	-0.000216372
6307	Tb11.v5.0214	30.4017	-1.17464	0.595181	-1.97359	0.0484283	0.476801	none significant	retrotransposon hot spot (RHS) protein, putative	N/A	-0.173213
9234	Tb11.v5.0215	0	NA	NA	NA	NA	NA	none significant	iron/ascorbate oxidoreductase family protein, putative	N/A	0
9235	Tb11.v5.0216	0.178869	-0.0684654	4.83873	-0.0141495	0.988711	1	none significant	invariant surface glycoprotein, putative	N/A	-0.000216387
9236	Tb11.v5.0217	0	NA	NA	NA	NA	NA	none significant	receptor-type adenylate cyclase GRESAG 4, putative	N/A	0
6308	Tb11.v5.0218	22.6844	0.25399	0.598099	0.424663	0.671083	0.985214	none significant	hypothetical protein, conserved	N/A	0.0298833
6309	Tb11.v5.0219	71.5841	0.476015	0.38722	1.22932	0.218953	0.751365	none significant	methyltransferase, putative	N/A	0.108465
6310	Tb11.v5.0220	707.22	0.187235	0.519549	0.36038	0.718563	0.990133	none significant	hypothetical protein, conserved	N/A	0.0266517
6311	Tb11.v5.0221	2470.97	0.0859544	0.474408	0.181182	0.856224	1	none significant	transporter, putative	N/A	0.013657
6312	Tb11.v5.0222	322.816	0.918989	0.395341	2.32455	0.020096	0.325216	none significant	NADH dehydrogenase [ubiquinone] flavoprotein 1, mitochondrial, putative	N/A	0.27324
9237	Tb11.v5.0223	0.0437147	0.638214	4.82551	0.132258	0.89478	1	none significant	BNR repeat-like domain/Concanavalin A-like lectin/glucanases superfamily, putative	N/A	0.00202818
9238	Tb11.v5.0224	0.535504	3.57032	2.89356	1.23388	0.217247	0.750441	none significant	invariant surface glycoprotein, putative	N/A	0.0300146
6313	Tb11.v5.0225	284.04	0.359613	0.446617	0.805193	0.420708	0.886674	none significant	invariant surface glycoprotein, putative	N/A	0.0644785
9239	Tb11.v5.0226	0.667295	0.996738	3.28451	0.303467	0.761534	0.999855	none significant	invariant surface glycoprotein, putative	N/A	0.00631738
6314	Tb11.v5.0227	41.824	2.43149	1.04738	2.32149	0.0202605	0.325627	none significant	75 kDa invariant surface glycoprotein, putative	N/A	0.150337
8661	Tb427.BES15.1	29.9724	5.8808	1.24936	4.70706	2.5132e-06	0.00156991	upregulated	folate transporter, putative	N/A	4.42698
9240	Tb11.v5.0229	0	NA	NA	NA	NA	NA	none significant	75 kDa invariant surface glycoprotein, putative	N/A	0
9241	Tb11.v5.0230	1.26063	3.21877	2.23557	1.43979	0.149926	0.682568	none significant	75 kDa invariant surface glycoprotein, putative	N/A	0.0438682
6316	Tb11.v5.0231	931.566	-0.145849	0.642437	-0.227025	0.820404	1	none significant	75 kDa invariant surface glycoprotein, putative	N/A	-0.0153601
6317	Tb11.v5.0232	66.8472	-0.941604	0.728289	-1.2929	0.196046	0.728662	none significant	hypothetical protein, conserved	N/A	-0.088684
9242	Tb11.v5.0233	3.60105	2.33137	2.16629	1.0762	0.281836	0.806541	none significant	cyclic nucleotide-binding domain containing protein, putative	N/A	0.032244
9243	Tb11.v5.0234	1.09867	3.54125	2.14165	1.65352	0.0982259	0.605053	none significant	ADP-ribosylation factor-like protein, putative	N/A	0.053913
9244	Tb11.v5.0235	2.34048	1.82142	2.04315	0.891479	0.372672	0.863704	none significant	hypothetical protein, conserved	N/A	0.0275636
9245	Tb11.v5.0236	0	NA	NA	NA	NA	NA	none significant	transcription factor Tfb2, putative	N/A	0
9246	Tb11.v5.0237	4.99198	4.84912	1.86985	2.59332	0.0095053	0.233154	none significant	hypothetical protein, conserved	N/A	0.133788
9247	Tb11.v5.0238	1.08477	0.686914	2.50491	0.274227	0.78391	1	none significant	Kinesin associated protein, putative	N/A	0.00705324
9248	Tb11.v5.0239	0.708097	1.11025	2.72259	0.40779	0.683428	0.986217	none significant	TPR-repeat-containing chaperone protein DNAJ, putative	N/A	0.00985686
9249	Tb11.v5.0240	0.517974	0.713862	3.02374	0.236086	0.813366	1	none significant	hypothetical protein, conserved	N/A	0.00523707
9250	Tb11.v5.0241	0.827587	3.54367	2.40643	1.47258	0.140863	0.672984	none significant	dynein heavy chain, putative	N/A	0.0426169
6318	Tb11.v5.0242	6.73769	-1.24208	0.991665	-1.25251	0.210382	0.74248	none significant	dynein heavy chain, putative	N/A	-0.0692514
9252	Tb11.v5.0243	0.755431	1.10366	2.69125	0.410094	0.681737	0.986207	none significant	40S ribosomal protein S18, putative	N/A	0.0100033
9253	Tb11.v5.0244	0.811361	0.713058	2.66099	0.267967	0.788725	1	none significant	RNA-editing complex protein, putative	N/A	0.00657297
6319	Tb11.v5.0245	103.033	1.19621	0.385106	3.10617	0.00189528	0.0939618	none significant	protein kinase, putative	N/A	0.468327
9254	Tb11.v5.0246	0.0218573	-0.068453	4.83873	-0.0141469	0.988713	1	none significant	eukaryotic translation initiation factor 6, putative	N/A	-0.000216347
9255	Tb11.v5.0247	0	NA	NA	NA	NA	NA	none significant	HIRA-interacting protein 5, putative	N/A	0
9256	Tb11.v5.0248	0.210997	-0.0684661	4.77091	-0.0143507	0.98855	1	none significant	pre-mRNA splicing factor ATP-dependent RNA helicase, putative	N/A	-0.000221927
9257	Tb11.v5.0249	2.82132	5.03695	1.87851	2.68136	0.00733235	0.209881	none significant	protein kinase, putative	N/A	0.147053
9258	Tb11.v5.0250	0.37093	2.38536	3.19935	0.745578	0.455922	0.908324	none significant	C2 domain containing protein, putative	N/A	0.0161107
9259	Tb11.v5.0251	1.94335	3.79098	2.00312	1.89254	0.0584192	0.511577	none significant	phosphatase, putative	N/A	0.0683878
9260	Tb11.v5.0252	1.45915	2.78017	2.08154	1.33563	0.18167	0.716761	none significant	RNA binding protein, putative	N/A	0.042385
9261	Tb11.v5.0253	0.876238	4.04056	2.31755	1.74346	0.0812528	0.570016	none significant	major facilitator superfamily, putative	N/A	0.0545395
8622	Tb11.v5.0254	2.98174	0.617164	1.52433	0.404877	0.685568	0.9863	none significant	pantothenate kinase subunit, putative	N/A	0.0154214
9262	Tb11.v5.0255	0.154539	-0.0684654	4.83873	-0.0141495	0.988711	1	none significant	DNA-directed RNA polymerase II, subunit 9, putative	N/A	-0.000216387
9263	Tb11.v5.0256	1.40925	2.28685	2.34722	0.974283	0.329916	0.832612	none significant	proteasome beta 3 subunit, putative	N/A	0.0272062
9264	Tb11.v5.0257	2.4913	4.95421	1.82629	2.71273	0.00667324	0.202486	none significant	hypothetical protein, conserved	N/A	0.155439
9265	Tb11.v5.0258	0.0922544	-0.0684607	4.83873	-0.0141485	0.988712	1	none significant	Sperm tail/Sperm tail C-terminal domain containing protein, putative	N/A	-0.000216372
9266	Tb11.v5.0259	0.575773	3.11536	3.60469	0.864249	0.387451	0.870186	none significant	DHHC palmitoyltransferase, putative	N/A	0.0171308
9267	Tb11.v5.0260	0	NA	NA	NA	NA	NA	none significant	neurobeachin/beige protein, putative	N/A	0
8501	Tb427.BES126.2	198.57	5.71276	1.46207	3.90729	9.33355e-05	0.017917	upregulated	transferrin-binding protein, putative	N/A	1.50968
6321	Tb11.v5.0262	14.5088	0.621198	0.875239	0.709747	0.477861	0.916877	none significant	hypothetical protein, conserved	N/A	0.0410919
6322	Tb11.v5.0263	3215.72	0.551586	0.518619	1.06357	0.287525	0.810015	none significant	PX domain containing protein, putative	N/A	0.0841728
9268	Tb11.v5.0264	1.64537	4.98489	2.04308	2.43989	0.0146917	0.290424	none significant	Domain of unknown function (DUF4201), putative	N/A	0.107535
6323	Tb11.v5.0265	567.136	0.447106	0.649858	0.688007	0.491449	0.923931	none significant	Thioredoxin-like, putative	N/A	0.0473543
6324	Tb11.v5.0266	117.019	-0.358933	0.482184	-0.744388	0.456642	0.908324	none significant	hypothetical protein, conserved	N/A	-0.058011
6325	Tb11.v5.0267	12.8337	1.3455	0.826696	1.62757	0.103617	0.616102	none significant	Chromodomain protein 1	CRD1	0.107405
6326	Tb11.v5.0268	12.7702	-0.279108	0.668323	-0.417624	0.676222	0.985214	none significant	60S ribosomal protein-like, putative	N/A	-0.0279006
6327	Tb11.v5.0269	33.1661	1.36879	0.563355	2.42972	0.0151106	0.294358	none significant	histone acetyltransferase, putative	N/A	0.249266
6328	Tb11.v5.0270	424.381	-0.31509	0.480473	-0.655791	0.511958	0.929723	none significant	nucleoside hydrolase, putative	N/A	-0.050705
9269	Tb11.v5.0271	3.16738	1.4863	2.31377	0.642373	0.520631	0.933911	none significant	trypanin, putative	N/A	0.0177829
6329	Tb11.v5.0272	1.22623	-0.823304	1.81807	-0.452845	0.65066	0.979877	none significant	hypothetical protein, conserved	N/A	-0.0150411
9270	Tb11.v5.0273	0.244745	0.755974	4.01024	0.188511	0.850476	1	none significant	hypothetical protein, conserved	N/A	0.00334785
6330	Tb11.v5.0274	0.518431	-0.247716	2.47905	-0.0999238	0.920405	1	none significant	CBF/Mak21 family, putative	N/A	-0.00258551
9271	Tb11.v5.0275	0.380697	0.638232	4.05801	0.157277	0.875026	1	none significant	major vault protein, putative	N/A	0.00276617
9272	Tb11.v5.0276	0	NA	NA	NA	NA	NA	none significant	Ribosomal protein S5, C-terminal domain containing protein, putative	N/A	0
9273	Tb11.v5.0277	0.053436	-0.0684572	4.83873	-0.0141478	0.988712	1	none significant	ATP-dependent DEAD/H RNA helicase, putative	N/A	-0.000216361
6331	Tb11.v5.0278	56.7938	-0.0531787	0.494033	-0.107642	0.91428	1	none significant	N-terminal glutamine amidase, putative	N/A	-0.00801589
9274	Tb11.v5.0279	0.144818	0.617944	4.82648	0.128032	0.898124	1	none significant	ATP-dependent DEAD/H RNA helicase, putative	N/A	0.00196299
6332	Tb11.v5.0280	29.0674	-0.295194	0.533781	-0.553023	0.580247	0.962575	none significant	hypothetical protein, conserved	N/A	-0.0410032
9275	Tb11.v5.0281	1.30501	2.39756	2.08318	1.15091	0.249769	0.777557	none significant	receptor-type adenylate cyclase GRESAG 4, putative	N/A	0.0357805
9276	Tb11.v5.0282	0.0453147	-0.068453	4.83873	-0.0141469	0.988713	1	none significant	expression site-associated gene (ESAG) protein, putative	N/A	-0.000216347
9289	Tb11.v5.0288	0.0453147	-0.068453	4.83873	-0.0141469	0.988713	1	none significant	ribonucleoside-diphosphate reductase small chain, putative	N/A	-0.000216347
8624	Tb11.v5.0289	4.75869	0.363447	1.08632	0.334568	0.737951	0.996243	none significant	ubiquitin ligase, putative	N/A	0.0164474
9290	Tb11.v5.0290	0.0218573	-0.068453	4.83873	-0.0141469	0.988713	1	none significant	hypothetical protein, conserved	N/A	-0.000216347
9291	Tb11.v5.0291	0	NA	NA	NA	NA	NA	none significant	cleavage and polyadenylation specificity factor 30 kDa subunit, putative	N/A	0
9292	Tb11.v5.0292	3.95421	4.48575	1.82015	2.46449	0.0137208	0.280708	none significant	hypothetical protein, conserved	N/A	0.119406
6340	Tb11.v5.0294	24.0987	-0.0596414	0.65827	-0.0906032	0.927808	1	none significant	retrotransposon hot spot (RHS) protein, putative	N/A	-0.00604552
6341	Tb11.v5.0295	3841.42	-0.142281	0.308852	-0.460676	0.645031	0.979877	none significant	retrotransposon hot spot (RHS) protein, putative	N/A	-0.0366896
6342	Tb11.v5.0301	59.8673	-0.402874	0.502763	-0.801321	0.422946	0.888964	none significant	glycerol uptake protein, putative	N/A	-0.0620268
6343	Tb11.v5.0302	67.8257	0.702783	0.369229	1.90338	0.0569913	0.50713	none significant	hypothetical protein, conserved	N/A	0.200329
8625	Tb11.v5.0303	2.99417	-1.49451	1.52817	-0.977973	0.328087	0.831692	none significant	pdz domain containing protein, putative	N/A	-0.0381156
9294	Tb11.v5.0304	0.0665761	0.746943	4.82053	0.15495	0.876861	1	none significant	cation transporter, putative	N/A	0.00237863
9295	Tb11.v5.0305	0.541016	-0.0684187	3.18318	-0.0214938	0.982852	1	none significant	TFIID-like protein, putative	N/A	-0.000457132
6344	Tb11.v5.0306	14.6051	0.987593	0.830772	1.18877	0.234532	0.764231	none significant	Triglyceride lipase, putative	N/A	0.0739738
9296	Tb11.v5.0307	0.0916584	-0.0684607	4.83873	-0.0141485	0.988712	1	none significant	THT1 - hexose transporter, putative	N/A	-0.000216372
9297	Tb11.v5.0308	0	NA	NA	NA	NA	NA	none significant	THT1 - hexose transporter, putative	N/A	0
9298	Tb11.v5.0309	0.0440182	0	4.83873	0	1	1	none significant	THT1 - hexose transporter, putative	N/A	0
9299	Tb11.v5.0310	0	NA	NA	NA	NA	NA	none significant	THT1 - hexose transporter, putative	N/A	0
6345	Tb11.v5.0315	17.4708	-0.602279	1.0176	-0.591859	0.553945	0.949765	none significant	hypothetical protein, conserved	N/A	-0.0307303
6346	Tb11.v5.0317	18.9452	-0.285306	0.562718	-0.507015	0.612144	0.972081	none significant	hypothetical protein, conserved	N/A	-0.0367478
9300	Tb11.v5.0318	0.0658755	-0.0684585	4.83873	-0.014148	0.988712	1	none significant	hypothetical protein, conserved	N/A	-0.000216365
9301	Tb11.v5.0319	0	NA	NA	NA	NA	NA	none significant	hypothetical protein, conserved	N/A	0
9302	Tb11.v5.0320	0	NA	NA	NA	NA	NA	none significant	hypothetical protein, conserved	N/A	0
9303	Tb11.v5.0321	0	NA	NA	NA	NA	NA	none significant	hypothetical protein, conserved	N/A	0
9304	Tb11.v5.0322	0	NA	NA	NA	NA	NA	none significant	hypothetical protein, conserved	N/A	0
9305	Tb11.v5.0323	0	NA	NA	NA	NA	NA	none significant	hypothetical protein, conserved	N/A	0
6347	Tb11.v5.0325	54.6965	0.564223	0.581026	0.97108	0.331508	0.834452	none significant	retrotransposon hot spot (RHS) protein, putative	N/A	0.0724161
6348	Tb11.v5.0326	958.665	0.238856	0.253721	0.941411	0.346494	0.843347	none significant	retrotransposon hot spot (RHS) protein, putative	N/A	0.078087
9306	Tb11.v5.0328	0.0315787	0	4.83873	0	1	1	none significant	UDP-Gal or UDP-GlcNAc-dependent glycosyltransferase, putative	N/A	0
9307	Tb11.v5.0330	2.38878	3.12232	2.01817	1.5471	0.121838	0.648535	none significant	THT1 - hexose transporter, putative	N/A	0.0517803
9308	Tb11.v5.0331	0.356238	1.13951	4.22338	0.269811	0.787306	1	none significant	THT1 - hexose transporter, putative	N/A	0.00460569
6349	Tb11.v5.0332	5.47826	0.333793	1.49739	0.222916	0.823601	1	none significant	THT2A - glucose transporter, putative	N/A	0.00858125
9309	Tb11.v5.0333	0	NA	NA	NA	NA	NA	none significant	THT1 - hexose transporter, putative, fragment	N/A	0
6350	Tb11.v5.0337	8.72383	1.2613	0.964293	1.308	0.190873	0.72457	none significant	WD40 repeat-containing protein	N/A	0.0742207
6351	Tb11.v5.0338	55.8462	0.121339	0.336358	0.360743	0.718292	0.990133	none significant	hypothetical protein, conserved	N/A	0.0285773
9310	Tb11.v5.0339	0.283572	0.619333	3.85112	0.160819	0.872236	1	none significant	hypothetical protein, conserved	N/A	0.00294767
9311	Tb11.v5.0340	0.671539	1.69456	2.94251	0.575891	0.564689	0.955728	none significant	ribonuclease HII, putative	N/A	0.0131766
9312	Tb11.v5.0341	0.211394	1.71217	3.61546	0.473569	0.635808	0.977283	none significant	Protein of unknown function (DUF3592), putative	N/A	0.00918519
9313	Tb11.v5.0342	2.932	5.55222	1.91863	2.89384	0.00380561	0.147635	none significant	chaperone protein DnaJ, putative	N/A	0.189013
9314	Tb11.v5.0343	0.0703971	0	4.83873	0	1	1	none significant	BarP protein, putative	N/A	0
6352	Tb11.v5.0344	523.389	-0.812382	0.603006	-1.34722	0.177909	0.714275	none significant	BarP protein, putative	N/A	-0.10387
9315	Tb11.v5.0345	3.05422	3.45799	1.78742	1.93463	0.0530355	0.492823	none significant	BarP protein, putative	N/A	0.0768028
6353	Tb11.v5.0346	18.3922	0.64434	0.878546	0.733416	0.463304	0.911271	none significant	BarP protein, putative	N/A	0.0424134
6354	Tb11.v5.0348	141.563	-1.89286	0.698295	-2.71068	0.0067145	0.202486	none significant	hypothetical protein, conserved	N/A	-0.265758
6355	Tb11.v5.0349	182.476	0.22195	0.260671	0.851459	0.394515	0.873757	none significant	DNA-directed RNA polymerase II subunit 2, putative	N/A	0.0698971
9318	Tb11.v5.0350	0.375341	3.31662	3.37894	0.981556	0.326319	0.830871	none significant	hypothetical protein, conserved	N/A	0.0206474
6357	Tb11.v5.0353	44.0017	-0.321124	0.744905	-0.431094	0.6664	0.985214	none significant	retrotransposon hot spot (RHS) protein, putative	N/A	-0.027193
6358	Tb11.v5.0354	121.185	2.09727	1.10177	1.90355	0.0569691	0.50713	none significant	TPR repeat, putative	N/A	0.106571
9319	Tb11.v5.0355	1.3501	3.37049	2.31454	1.45622	0.145331	0.676912	none significant	TPR repeat, putative	N/A	0.0433115
6359	Tb11.v5.0356	169.144	-0.745904	0.498729	-1.49561	0.134755	0.668875	none significant	cytidine triphosphate synthase, putative	N/A	-0.129533
6360	Tb11.v5.0357	10.053	-0.473815	1.1166	-0.424338	0.671319	0.985214	none significant	homocysteine S-methyltransferase, putative	N/A	-0.0204916
9321	Tb11.v5.0358	0	NA	NA	NA	NA	NA	none significant	hypothetical protein, conserved	N/A	0
6361	Tb11.v5.0359	73.8154	0.482496	0.405861	1.18882	0.234509	0.764231	none significant	hypothetical protein, conserved	N/A	0.103189
6362	Tb11.v5.0360	23.2512	-0.0523216	0.634541	-0.0824558	0.934284	1	none significant	aminopeptidase, putative	N/A	-0.00559716
9322	Tb11.v5.0364	7.14021	4.78995	1.81164	2.64399	0.00819353	0.219464	none significant	hypothetical protein, conserved	N/A	0.144446
6363	Tb11.v5.0365	254.651	0.264226	0.553218	0.477616	0.632923	0.977017	none significant	hypothetical protein, conserved	N/A	0.0347796
6364	Tb11.v5.0366	858.312	0.301688	0.568737	0.530452	0.595798	0.96602	none significant	hypothetical protein, conserved	N/A	0.0383435
9323	Tb11.v5.0367	1.29889	-0.0684037	2.47652	-0.0276209	0.977965	1	none significant	expression site-associated gene (ESAG) protein, putative	N/A	-0.000715043
9324	Tb11.v5.0368	3.70503	3.57836	1.85472	1.92932	0.0536912	0.494763	none significant	hypothetical protein, conserved	N/A	0.0744653
8626	Tb11.v5.0369	6.36247	-0.719993	1.46955	-0.489943	0.624174	0.975581	none significant	hypothetical protein, conserved	N/A	-0.0192439
9325	Tb11.v5.0371	1.91495	2.4965	1.95353	1.27795	0.201268	0.73646	none significant	hypothetical protein, conserved	N/A	0.042288
9326	Tb11.v5.0372	0.0890294	1.39639	4.79713	0.291089	0.770984	0.999861	none significant	hypothetical protein, conserved	N/A	0.00449504
9327	Tb11.v5.0373	0.225019	0.604157	4.7198	0.128005	0.898145	1	none significant	hypothetical protein, conserved	N/A	0.00199754
6365	Tb11.v5.0374	278	-0.132916	0.409798	-0.324346	0.745676	0.99682	none significant	hypothetical protein, conserved	N/A	-0.0252911
6366	Tb11.v5.0375	433.076	0.134953	0.538262	0.25072	0.802031	1	none significant	hypothetical protein, conserved	N/A	0.0182434
6367	Tb11.v5.0376	5.39931	-0.840167	0.901147	-0.93233	0.351166	0.846404	none significant	Trypanosomal VSG domain containing protein, putative	N/A	-0.0536933
9328	Tb11.v5.0377	0.249815	-0.0684708	4.83873	-0.0141506	0.98871	1	none significant	hypothetical protein, conserved	N/A	-0.000216403
9329	Tb11.v5.0378	0.804834	2.2164	2.50573	0.884532	0.376409	0.865182	none significant	hypothetical protein, conserved	N/A	0.0233265
9330	Tb11.v5.0379	0.601169	0.627474	2.85719	0.219612	0.826173	1	none significant	receptor-type adenylate cyclase GRESAG 4, putative	N/A	0.00509117
6368	Tb11.v5.0381	4445.41	0.324374	0.355726	0.911863	0.361841	0.85621	none significant	hypothetical protein, conserved	N/A	0.0767006
6369	Tb11.v5.0382	63.4065	0.485085	0.518163	0.936163	0.349189	0.846034	none significant	hypothetical protein, conserved	N/A	0.0728609
9331	Tb11.v5.0383	0.0218573	-0.068453	4.83873	-0.0141469	0.988713	1	none significant	zeta tubulin, putative	N/A	-0.000216347
6370	Tb11.v5.0384	2.1484	-1.30508	1.18043	-1.1056	0.268901	0.792608	none significant	glycerol-3-phosphate dehydrogenase (FAD-dependent),putative	N/A	-0.0530185
9332	Tb11.v5.0385	0	NA	NA	NA	NA	NA	none significant	expression site-associated gene 3 (ESAG3) protein, putative	N/A	0
9333	Tb11.v5.0387	0.574985	2.14526	2.9963	0.715971	0.474009	0.916001	none significant	cell-division control protein 2 homolog 6, putative	N/A	0.0162587
6371	Tb11.v5.0388	5.30896	2.13128	1.0988	1.93965	0.0524222	0.491804	none significant	PHD finger domain protein 2	PHD2	0.109612
9334	Tb11.v5.0390	0	NA	NA	NA	NA	NA	none significant	serine/threonine protein phosphatase 2A regulatory subunit, putative	N/A	0
9335	Tb11.v5.0391	0.279025	0	4.33749	0	1	1	none significant	rRNA biogenesis protein, putative	N/A	0
9336	Tb11.v5.0392	0.498515	-0.0684616	4.4223	-0.015481	0.987648	1	none significant	kinesin heavy chain, putative	N/A	-0.000254201
6372	Tb11.v5.0394	107.929	-0.285093	0.682571	-0.417675	0.676184	0.985214	none significant	hypothetical protein, conserved	N/A	-0.0276067
9337	Tb11.v5.0395	0	NA	NA	NA	NA	NA	none significant	hypothetical protein, conserved	N/A	0
9338	Tb11.v5.0396	1.01584	3.22494	2.1097	1.52863	0.126357	0.655146	none significant	potassium voltage-gated channel, putative	N/A	0.049329
6373	Tb11.v5.0397	17.3365	1.2724	0.766794	1.65937	0.0970403	0.603987	none significant	ATP-dependent zinc metallopeptidase, putative	N/A	0.115986
6374	Tb11.v5.0399	281.256	0.120564	0.22834	0.528002	0.597498	0.96727	none significant	hypothetical protein, conserved	N/A	0.0407382
6375	Tb11.v5.0402	146.628	-0.104524	0.646611	-0.16165	0.871582	1	none significant	BarP protein, putative	N/A	-0.0108887
6376	Tb11.v5.0403	88.8911	0.275393	0.276872	0.994658	0.319902	0.82675	none significant	BarP protein, putative	N/A	0.0842885
6377	Tb11.v5.0404	12.4326	0.189445	0.92003	0.205912	0.83686	1	none significant	hypothetical protein, conserved	N/A	0.0113346
6378	Tb11.v5.0405	10.8476	-0.0691975	0.789476	-0.08765	0.930155	1	none significant	50S ribosome-binding GTPase, putative	N/A	-0.00530403
6379	Tb11.v5.0406	282.105	0.127118	0.28807	0.441275	0.659014	0.982056	none significant	glycerol uptake protein, putative	N/A	0.0349197
9339	Tb11.v5.0407	0.929734	1.96758	2.46414	0.798484	0.42459	0.890622	none significant	hypothetical protein, conserved	N/A	0.0212168
6380	Tb11.v5.0409	7.70549	-1.13668	0.806058	-1.41017	0.15849	0.694881	none significant	guanine deaminase, putative	N/A	-0.0918727
6381	Tb11.v5.0410	443.506	-0.0763435	0.554146	-0.137768	0.890424	1	none significant	antigenic protein, conserved	N/A	-0.00989415
6382	Tb11.v5.0411	220.33	-1.1226	0.639897	-1.75434	0.0793721	0.567596	none significant	peptidylprolyl isomerase-like protein, putative	N/A	-0.140454
6383	Tb11.v5.0412	118.988	-0.315159	0.351116	-0.897593	0.369403	0.863308	none significant	hypothetical protein, conserved	N/A	-0.0753888
6384	Tb11.v5.0413	7.14871	0.0691687	0.809456	0.0854509	0.931903	1	none significant	expression site-associated gene 9 (ESAG9) protein	N/A	0.00509442
6385	Tb11.v5.0414	515.342	0.58402	0.48869	1.19507	0.232059	0.762678	none significant	ATP-dependent DEAD/H RNA helicase, putative	N/A	0.0986546
8627	Tb11.v5.0415	3.53869	0.413007	1.2693	0.325382	0.744892	0.99682	none significant	rRNA dimethyltransferase, putative	N/A	0.0142483
9340	Tb11.v5.0418	0.0880364	0	4.83873	0	1	1	none significant	AAA domain (dynein-related subfamily), putative	N/A	0
6386	Tb11.v5.0419	470.398	0.904195	0.49149	1.8397	0.0658121	0.527267	none significant	AAA domain (dynein-related subfamily), putative	N/A	0.173275
6387	Tb11.v5.0420	38.2412	0.901864	0.708122	1.2736	0.202805	0.73646	none significant	hypothetical protein, conserved	N/A	0.088672
9341	Tb11.v5.0421	0.0315787	0	4.83873	0	1	1	none significant	75 kDa invariant surface glycoprotein, putative	N/A	0
9342	Tb11.v5.0422	0.133031	0	4.83873	0	1	1	none significant	SET domain protein 1	SET1	0
6388	Tb11.v5.0423	88.1442	0.33377	0.835468	0.399501	0.689524	0.98753	none significant	Plexin repeat, putative	N/A	0.0235065
9343	Tb11.v5.0424	0	NA	NA	NA	NA	NA	none significant	receptor-type adenylate cyclase GRESAG 4, putative	N/A	0
6389	Tb11.v5.0425	75.3459	-0.566265	0.602088	-0.940502	0.34696	0.843347	none significant	receptor-type adenylate cyclase GRESAG 4, putative	N/A	-0.0687489
6390	Tb11.v5.0426	55.3044	1.38542	0.706945	1.95972	0.0500282	0.481277	none significant	hypothetical protein, conserved	N/A	0.153243
9344	Tb11.v5.0427	1.43538	2.74147	2.1388	1.28178	0.19992	0.735583	none significant	peroxisome assembly protein, putative	N/A	0.0395871
9345	Tb11.v5.0428	0.128437	-0.0684639	4.83873	-0.0141491	0.988711	1	none significant	hypothetical protein, conserved	N/A	-0.000216381
6391	Tb11.v5.0429	8.02558	0.864373	0.925252	0.934203	0.350199	0.846034	none significant	receptor-type adenylate cyclase GRESAG 4, putative	N/A	0.0528396
9346	Tb11.v5.0430	0.0218573	-0.068453	4.83873	-0.0141469	0.988713	1	none significant	ankyrin, putative	N/A	-0.000216347
6392	Tb11.v5.0431	55.9861	-0.029186	0.580337	-0.0502914	0.95989	1	none significant	receptor-type adenylate cyclase GRESAG 4, putative	N/A	-0.00354552
9347	Tb11.v5.0432	0.12816	-0.0684639	4.83873	-0.0141491	0.988711	1	none significant	calpain-like cysteine peptidase, putative	N/A	-0.000216381
9348	Tb11.v5.0433	0.0209848	-0.068453	4.83873	-0.0141469	0.988713	1	none significant	hypothetical protein, conserved	N/A	-0.000216347
9349	Tb11.v5.0434	1.57514	1.65437	2.13642	0.774365	0.438715	0.899903	none significant	kinesin, putative	N/A	0.0229634
6393	Tb11.v5.0435	649.087	0.488186	0.568062	0.859389	0.390126	0.871484	none significant	adenylosuccinate synthetase, putative	N/A	0.0639251
6394	Tb11.v5.0436	156.122	0.85528	0.551401	1.5511	0.120877	0.646473	none significant	Leucine Rich Repeat, putative	N/A	0.129755
9350	Tb11.v5.0437	4.33936	3.42615	2.00411	1.70957	0.0873459	0.585011	none significant	Mannosyltransferase (PIG-V)), putative	N/A	0.0592271
9351	Tb11.v5.0438	0.133554	0	4.83873	0	1	1	none significant	hypothetical protein, conserved	N/A	0
6395	Tb11.v5.0439	265.209	0.250342	0.503902	0.496806	0.619326	0.974591	none significant	hypothetical protein, conserved	N/A	0.0373927
6396	Tb11.v5.0440	103.806	1.16119	0.772208	1.50373	0.132651	0.665112	none significant	hypothetical protein, conserved	N/A	0.102145
6397	Tb11.v5.0442	283.368	0.139788	0.347858	0.401855	0.687791	0.98753	none significant	retrotransposon hot spot protein, RHS3, putative	N/A	0.0319086
6398	Tb11.v5.0444	589.282	-0.107931	0.297332	-0.362997	0.716607	0.990133	none significant	hypothetical protein, conserved	N/A	-0.0286328
6399	Tb11.v5.0445	57.6497	1.52113	0.585831	2.59654	0.00941693	0.232202	none significant	hypothetical protein, conserved	N/A	0.273886
9352	Tb11.v5.0446	1.45054	1.66909	2.45846	0.678917	0.49719	0.926174	none significant	hypothetical protein, conserved	N/A	0.0179562
2075	Tb927.6.520	124.106	4.13559	0.823784	5.02023	5.1609e-07	0.000571519	upregulated	EP3-2 procyclin	EP3-2	3.66502
9353	Tb11.v5.0450	0	NA	NA	NA	NA	NA	none significant	hypothetical protein, conserved	N/A	0
9354	Tb11.v5.0451	0	NA	NA	NA	NA	NA	none significant	hypothetical protein, conserved	N/A	0
6401	Tb11.v5.0452	12.3832	-0.695153	0.842136	-0.825464	0.409108	0.879584	none significant	GTPase activating protein, putative	N/A	-0.0493644
8628	Tb11.v5.0453	3.26863	2.4684	1.81988	1.35635	0.174987	0.710861	none significant	hypothetical protein, conserved	N/A	0.0478106
9355	Tb11.v5.0454	0	NA	NA	NA	NA	NA	none significant	GTPase activating protein, putative	N/A	0
6403	Tb11.v5.0456	1334.35	-0.0879461	0.512705	-0.171534	0.863804	1	none significant	receptor-type adenylate cyclase GRESAG 4, putative	N/A	-0.0126522
6404	Tb11.v5.0458	292.066	-0.683114	0.467964	-1.45976	0.144356	0.676457	none significant	hypothetical protein, conserved	N/A	-0.128608
6405	Tb11.v5.0463	132.831	0.598364	0.467686	1.27941	0.200752	0.73646	none significant	expression site-associated gene (ESAG) protein, putative	N/A	0.108814
6406	Tb11.v5.0464	16.8175	-0.175661	0.63494	-0.276657	0.782043	1	none significant	vesicular-fusion protein nsf, putative	N/A	-0.0188462
8629	Tb11.v5.0465	7.1972	1.67649	1.3913	1.20498	0.228212	0.759086	none significant	tRNA pseudouridine synthase A-like protein, putative	N/A	0.051384
9357	Tb11.v5.0467	0	NA	NA	NA	NA	NA	none significant	hypothetical protein, conserved	N/A	0
6407	Tb11.v5.0468	6.72872	-0.247473	1.31115	-0.188745	0.850293	1	none significant	alpha tubulin, putative	N/A	-0.00804709
6408	Tb11.v5.0469	6.04602	2.29639	1.28001	1.79405	0.0728055	0.546852	none significant	beta tubulin, putative	N/A	0.0880169
8412	Tb08.27P2.50	18.9463	3.06759	0.776524	3.95041	7.8017e-05	0.0162449	upregulated	hypothetical protein	N/A	1.21579
9358	Tb11.v5.0471	3.80371	1.4226	3.74952	0.379407	0.704386	0.990133	none significant	kelch motif containing protein, putative	N/A	0.00713101
9359	Tb11.v5.0472	0	NA	NA	NA	NA	NA	none significant	hypothetical protein, conserved	N/A	0
6410	Tb11.v5.0474	14.4877	1.39189	0.650612	2.13936	0.0324068	0.412011	none significant	protein kinase, putative	N/A	0.18451
6411	Tb11.v5.0477	13.268	-1.07896	0.741237	-1.45562	0.145496	0.676912	none significant	TPR repeat, putative	N/A	-0.100905
6412	Tb11.v5.0479	162.993	1.02188	0.533688	1.91476	0.0555236	0.499286	none significant	hypothetical protein, conserved	N/A	0.176373
9360	Tb11.v5.0480	1.38756	3.00822	1.95139	1.54158	0.123175	0.649521	none significant	DNA-directed RNA polymerase, alpha subunit, putative	N/A	0.052875
6413	Tb11.v5.0481	119.25	0.673047	0.245263	2.74418	0.00606616	0.197171	none significant	U3 snoRNA-associated protein UTP11, putative	N/A	0.367429
6414	Tb11.v5.0482	142.744	0.0377254	0.339417	0.111148	0.911499	1	none significant	hypothetical protein, conserved	N/A	0.00871265
9361	Tb11.v5.0484	1.12942	2.54584	2.34571	1.08531	0.277782	0.802309	none significant	receptor-type adenylate cyclase GRESAG 4, putative	N/A	0.030602
6415	Tb11.v5.0485	220.555	-0.528238	0.4958	-1.06543	0.286683	0.810015	none significant	hypothetical protein, conserved	N/A	-0.0857382
9362	Tb11.v5.0486	1.01634	2.81724	2.50076	1.12655	0.259932	0.788018	none significant	katanin, putative	N/A	0.0303467
6416	Tb11.v5.0487	202.956	-0.0977946	0.280006	-0.349258	0.726895	0.993874	none significant	Programmed cell death protein 2, C-terminal putative domain containing protein, putative	N/A	-0.0273807
9363	Tb11.v5.0488	1.17372	1.47957	2.49106	0.593951	0.552545	0.948601	none significant	hypothetical protein, conserved	N/A	0.0154889
6417	Tb11.v5.0489	400.359	0.140353	0.522928	0.268399	0.788392	1	none significant	retrotransposon hot spot (RHS) protein, putative	N/A	0.0197311
6418	Tb11.v5.0490	168.183	0.0316972	0.282796	0.112085	0.910756	1	none significant	hypothetical protein, conserved	N/A	0.00870832
6419	Tb11.v5.0491	145.015	1.04317	0.697237	1.49615	0.134614	0.668786	none significant	Serine hydrolase (FSH1)/RWD domain/50S ribosome-binding GTPase, putative	N/A	0.108512
6420	Tb11.v5.0493	1752.73	0.680726	0.512838	1.32737	0.184386	0.719345	none significant	kinesin K39, putative	N/A	0.110066
6421	Tb11.v5.0494	259.323	0.542902	0.518916	1.04622	0.295458	0.817043	none significant	RNA helicase, putative	N/A	0.08258
6422	Tb11.v5.0495	10.5474	-0.0833633	0.785417	-0.106139	0.915472	1	none significant	retrotransposon hot spot (RHS), putative	N/A	-0.00644336
9364	Tb11.v5.0496	0	NA	NA	NA	NA	NA	none significant	sterol 24-c-methyltransferase, putative	N/A	0
8630	Tb11.v5.0497	10.049	1.31651	1.09688	1.20023	0.230049	0.761143	none significant	SUMO-interacting motif-containing protein	N/A	0.0612997
6423	Tb11.v5.0498	9566.9	0.314439	0.285798	1.10022	0.271238	0.794467	none significant	lysosomal alpha-mannosidase precursor, putative	N/A	0.0954274
9365	Tb11.v5.0499	4.26175	2.18896	1.92884	1.13486	0.256436	0.785489	none significant	hypothetical protein, conserved	N/A	0.0373832
6424	Tb11.v5.0500	120.768	-0.452459	0.37999	-1.19071	0.233766	0.763522	none significant	2-oxoisovalerate dehydrogenase alpha subunit, putative	N/A	-0.104553
6425	Tb11.v5.0501	186.384	-0.766686	0.658675	-1.16398	0.244432	0.775052	none significant	40S ribosomal protein S3A, putative	N/A	-0.083381
6426	Tb11.v5.0502	480.039	0.421188	0.458923	0.917774	0.358737	0.853789	none significant	hypothetical protein, conserved	N/A	0.0740623
9366	Tb11.v5.0504	0.0453147	-0.068453	4.83873	-0.0141469	0.988713	1	none significant	RNA polymerase IIA largest subunit, putative	N/A	-0.000216347
6427	Tb11.v5.0505	1238.81	0.0486652	0.704261	0.069101	0.944909	1	none significant	hypothetical protein, conserved	N/A	0.00445594
9367	Tb11.v5.0506	0.0440182	0	4.83873	0	1	1	none significant	hypothetical protein, conserved	N/A	0
6428	Tb11.v5.0507	487.894	0.0376797	0.392405	0.0960225	0.923503	1	none significant	hypothetical protein, conserved	N/A	0.00746766
6429	Tb11.v5.0508	595.722	0.347877	0.278899	1.24732	0.212279	0.745162	none significant	hypothetical protein, conserved	N/A	0.111324
6430	Tb11.v5.0509	416.406	0.188138	0.409748	0.459155	0.646123	0.979877	none significant	hypothetical protein, conserved	N/A	0.0361121
8631	Tb11.v5.0510	12.7656	0.705091	0.904162	0.779828	0.435492	0.898042	none significant	Gp63-3 surface protease homolog, putative	N/A	0.0443587
6431	Tb11.v5.0511	212.288	0.517721	0.263965	1.96132	0.0498414	0.480467	none significant	Gp63-3 surface protease homolog, putative	N/A	0.210907
8632	Tb11.v5.0512	1.44001	1.03655	1.70912	0.606479	0.544197	0.946533	none significant	Rtr1/RPAP2 family, putative	N/A	0.0212512
6432	Tb11.v5.0513	311.471	-0.107079	0.468877	-0.228372	0.819357	1	none significant	NLI interacting factor-like phosphatase, putative	N/A	-0.0172877
6433	Tb11.v5.0514	12.3185	-0.335694	0.789252	-0.425332	0.670595	0.985214	none significant	cation transporter, putative	N/A	-0.0259355
9368	Tb11.v5.0515	0.16461	0	4.83873	0	1	1	none significant	protein kinase, putative	N/A	0
8416	Tb08.27P2.90	138.204	2.94249	0.680532	4.32382	1.53353e-05	0.00463522	upregulated	hypothetical protein	N/A	1.79646
6435	Tb11.v5.0517	27.5055	0.34423	0.70277	0.489819	0.624262	0.975581	none significant	hypothetical protein, conserved	N/A	0.0319874
6436	Tb11.v5.0519	939.741	0.737639	0.398716	1.85004	0.0643083	0.525662	none significant	hypothetical protein, conserved	N/A	0.188472
9369	Tb11.v5.0520	0.0212613	-0.068453	4.83873	-0.0141469	0.988713	1	none significant	Elongator-like protein 3c, putative	ELP3c	-0.000216347
6437	Tb11.v5.0522	250.192	0.0515726	0.652892	0.078991	0.93704	1	none significant	hypothetical protein, conserved	N/A	0.00529089
9370	Tb11.v5.0523	0	NA	NA	NA	NA	NA	none significant	EF-hand domain pair, putative	N/A	0
6438	Tb11.v5.0524	3.47412	-0.488265	1.00271	-0.486947	0.626296	0.976411	none significant	hypothetical protein, conserved	N/A	-0.0254489
6439	Tb11.v5.0525	4.64452	1.39286	1.26232	1.10341	0.269848	0.793966	none significant	hypothetical protein, conserved	N/A	0.0502755
6440	Tb11.v5.0526	16.2853	0.436317	1.28307	0.340056	0.733814	0.995201	none significant	DNA polymerase kappa, putative	N/A	0.0147736
6441	Tb11.v5.0527	3.42139	0.142876	0.994934	0.143604	0.885813	1	none significant	WD domain, G-beta repeat, putative	N/A	0.00749039
6442	Tb11.v5.0528	105.632	-0.123586	0.406573	-0.30397	0.761151	0.999855	none significant	hypothetical protein, conserved	N/A	-0.0237032
8633	Tb11.v5.0529	6.50038	1.91031	1.16746	1.63629	0.101778	0.612218	none significant	ATP-dependent DEAD/H RNA helicase, putative	N/A	0.0838046
9371	Tb11.v5.0530	0.648346	2.72726	2.61034	1.04479	0.29612	0.8175	none significant	BSD domain containing protein, putative	N/A	0.0270224
6443	Tb11.v5.0531	201.314	1.08716	0.730705	1.48782	0.136799	0.669421	none significant	fructose-bisphosphate aldolase, glycosomal, putative	N/A	0.104588
9372	Tb11.v5.0532	0.284859	3.10802	4.20553	0.739032	0.459888	0.911271	none significant	retrotransposon hot spot (RHS) protein, putative	N/A	0.0128736
6444	Tb11.v5.0533	14.5306	0.714226	0.639617	1.11665	0.264145	0.789674	none significant	retrotransposon hot spot (RHS) protein, putative	N/A	0.0808085
6445	Tb11.v5.0534	36.5865	-0.149475	0.646116	-0.231344	0.817048	1	none significant	protein kinase, putative	N/A	-0.0156119
6446	Tb11.v5.0535	305.277	-0.149139	0.509119	-0.292936	0.769571	0.999861	none significant	minichromosome maintenance (MCM) complex subunit, putative	N/A	-0.0217367
9373	Tb11.v5.0536	0	NA	NA	NA	NA	NA	none significant	hypothetical protein, conserved	N/A	0
6447	Tb11.v5.0537	678.924	0.303385	0.559426	0.542315	0.587602	0.963804	none significant	polyubiquitin, putative	N/A	0.039487
8634	Tb11.v5.0538	3.27477	0.684795	1.22944	0.556999	0.577528	0.961009	none significant	69 kDa paraflagellar rod protein, putative	N/A	0.0251402
9374	Tb11.v5.0539	2.03201	3.43771	2.24176	1.53349	0.125156	0.65344	none significant	Bardet-Biedl syndrome 4 protein, putative	BBS4	0.0472954
6448	Tb11.v5.0540	32.4797	0.228533	0.546625	0.418081	0.675888	0.985214	none significant	amino acid transporter 8, putative	N/A	0.0304755
9375	Tb11.v5.0541	6.03995	-0.0683997	2.06422	-0.0331358	0.973566	1	none significant	amino acid transporter, putative	N/A	-0.000989757
6449	Tb11.v5.0542	238.411	-0.0778635	0.312303	-0.249321	0.803113	1	none significant	hypothetical protein, conserved	N/A	-0.0195978
6450	Tb11.v5.0543	6.29475	0.25794	0.88047	0.292957	0.769555	0.999861	none significant	Heat shock protein 83, putative	N/A	0.0166238
6451	Tb11.v5.0544	1224.55	0.694592	0.520511	1.33444	0.182059	0.716761	none significant	methionyl-tRNA formyltransferase, putative	N/A	0.11011
6452	Tb11.v5.0546	20.8854	0.329713	0.534499	0.616865	0.537324	0.943893	none significant	receptor-type adenylate cyclase GRESAG 4, putative	N/A	0.0459388
6453	Tb11.v5.0547	113.222	0.46629	0.445711	1.04617	0.295482	0.817043	none significant	DNA mismatch repair protein, putative	N/A	0.0867013
6454	Tb11.v5.0550	81.6627	-0.678643	0.631913	-1.07395	0.282845	0.806692	none significant	hypothetical protein, conserved	N/A	-0.0778147
6455	Tb11.v5.0551	112.872	-0.659618	0.614246	-1.07387	0.282883	0.806692	none significant	leucine-rich repeat protein (LRRP), putative	N/A	-0.0789454
6456	Tb11.v5.0552	3.10986	1.09607	1.33731	0.819613	0.412437	0.880504	none significant	75 kDa invariant surface glycoprotein, putative	N/A	0.035087
6457	Tb11.v5.0553	222.092	0.113653	0.451859	0.251522	0.80141	1	none significant	ubiquitin hydrolase, putative	N/A	0.0192154
6458	Tb11.v5.0555	162.994	0.297387	0.624227	0.476407	0.633784	0.977109	none significant	hypothetical protein, conserved	N/A	0.0329824
6459	Tb11.v5.0556	119.019	0.850731	0.314878	2.70178	0.00689687	0.202686	none significant	protein kinase, putative	N/A	0.370471
6460	Tb11.v5.0558	38.3766	-0.0573768	0.676137	-0.0848597	0.932373	1	none significant	oligosaccharyl transferase subunit, putative	N/A	-0.00558811
6461	Tb11.v5.0559	12.5454	1.61735	0.831535	1.94501	0.0517734	0.489484	none significant	oligosaccharyl transferase subunit, putative	N/A	0.135114
6462	Tb11.v5.0560	233.32	0.162062	0.444927	0.364244	0.715676	0.990133	none significant	leucine-rich repeat protein (LRRP), putative	N/A	0.0280647
6463	Tb11.v5.0561	23.0576	-0.21595	0.982308	-0.21984	0.825996	1	none significant	fatty acyl CoA synthetase, putative	N/A	-0.0115794
9376	Tb11.v5.0562	0	NA	NA	NA	NA	NA	none significant	Molybdopterin guanine dinucleotide synthesis protein B, putative	N/A	0
8635	Tb11.v5.0563	3.59833	0.66551	1.45769	0.45655	0.647995	0.979877	none significant	periodic tryptophan protein 2, putative	N/A	0.0180288
6464	Tb11.v5.0564	4.43426	1.40271	1.07275	1.30758	0.191015	0.72457	none significant	protein kinase, putative	N/A	0.0685901
6465	Tb11.v5.0565	9.25154	0.489473	0.761807	0.642515	0.520539	0.933911	none significant	mitochondrial intermediate peptidase, putative	N/A	0.0404224
6466	Tb11.v5.0566	56.4817	-0.62442	0.563365	-1.10837	0.2677	0.791739	none significant	hypothetical protein, conserved	N/A	-0.0852869
6467	Tb11.v5.0567	574.667	-0.410781	0.351767	-1.16776	0.242902	0.774392	none significant	retrotransposon hot spot (RHS) protein, putative	N/A	-0.102921
6468	Tb11.v5.0568	4.60602	-1.6114	1.17041	-1.37678	0.168582	0.701494	none significant	hypothetical protein, conserved	N/A	-0.0681228
9377	Tb11.v5.0569	2.81657	4.25341	1.96819	2.16108	0.0306895	0.404504	none significant	amino acid transporter, putative	N/A	0.086038
6469	Tb11.v5.0570	218.237	0.296852	0.231266	1.28359	0.199284	0.735089	none significant	Zinc finger, C3HC4 type (RING finger), putative	N/A	0.111791
6470	Tb11.v5.0572	32.4271	-0.537644	0.556972	-0.965298	0.334395	0.83705	none significant	RAD50 DNA repair-like protein, putative	N/A	-0.0732804
9378	Tb11.v5.0573	0	NA	NA	NA	NA	NA	none significant	RAD50 DNA repair-like protein, putative	N/A	0
9379	Tb11.v5.0574	3.594	3.58461	1.82661	1.96244	0.0497116	0.479709	none significant	Organic solute transport protein 1, putative	N/A	0.077279
6471	Tb11.v5.0575	308.721	0.158214	0.587275	0.269403	0.78762	1	none significant	Coiled-coil domain-containing protein 40 homolog (fragment)	CCDC40	0.0189819
5853	Tb927.10.11650	41.8333	2.8545	0.667341	4.27742	1.89072e-05	0.0052106	upregulated	hypothetical protein, conserved	N/A	1.65025
6473	Tb11.v5.0577	86.1046	1.20486	0.488656	2.46565	0.0136763	0.280409	none significant	casein kinase I, putative	N/A	0.27741
6474	Tb11.v5.0578	14.8545	0.024858	0.80377	0.0309267	0.975328	1	none significant	Plasma-membrane choline transporter, putative	N/A	0.00185112
6475	Tb11.v5.0579	11.8796	-0.270798	0.933495	-0.290091	0.771747	0.999861	none significant	hypothetical protein, conserved	N/A	-0.0158383
6476	Tb11.v5.0580	686.453	0.653684	0.471648	1.38596	0.16576	0.70126	none significant	delta-6 fatty acid desaturase, putative	N/A	0.119957
6477	Tb11.v5.0581	586.136	0.320315	0.563908	0.568026	0.570017	0.956768	none significant	Sec8 exocyst complex component specific domain/Invariant surface glycoprotein, putative	N/A	0.0413039
6478	Tb11.v5.0582	326.836	0.366923	0.422372	0.868721	0.385	0.86914	none significant	hypothetical protein, conserved	N/A	0.0709964
9380	Tb11.v5.0583	0.974458	2.2598	2.3582	0.95827	0.337927	0.838568	none significant	hypothetical protein, conserved	N/A	0.02663
6479	Tb11.v5.0584	224.037	-0.212917	0.628193	-0.338936	0.734658	0.995201	none significant	hypothetical protein, conserved	N/A	-0.0232514
6480	Tb11.v5.0585	852.511	-0.201245	0.55615	-0.361853	0.717462	0.990133	none significant	separase, putative	N/A	-0.026137
9381	Tb11.v5.0586	0.432829	1.74839	3.52538	0.495945	0.619933	0.974626	none significant	hypothetical protein, conserved	N/A	0.00981937
6481	Tb11.v5.0587	906.955	0.196519	0.475183	0.413564	0.679194	0.985214	none significant	protein kinase A regulatory subunit	PKA-R	0.0314759
6482	Tb11.v5.0588	7.47624	-0.309706	0.81785	-0.378683	0.704923	0.990133	none significant	AARP2CN (NUC121) domain containing protein, putative	N/A	-0.0225626
6483	Tb11.v5.0589	17.5915	-0.465385	0.822097	-0.566095	0.571329	0.956986	none significant	Clusterin-associated protein-1, putative	N/A	-0.0338689
6484	Tb11.v5.0590	11.3965	-0.311155	0.636454	-0.488888	0.624921	0.975787	none significant	SET domain protein 2	SET2	-0.0335639
6485	Tb11.v5.0591	53.703	-0.477323	0.589019	-0.810368	0.417729	0.884946	none significant	hypothetical protein, conserved	N/A	-0.059042
6486	Tb11.v5.0593	14.6644	0.348631	0.760001	0.458725	0.646432	0.979877	none significant	hypothetical protein, conserved	N/A	0.0286373
6487	Tb11.v5.0594	158.214	0.692397	0.451153	1.53473	0.12485	0.65344	none significant	retrotransposon hot spot (RHS) protein, putative	N/A	0.139167
6488	Tb11.v5.0596	56.8056	-1.3943	0.664807	-2.09731	0.0359665	0.429307	none significant	serine/threonine protein kinase, putative	N/A	-0.176446
6489	Tb11.v5.0597	7.15972	-1.21643	0.760612	-1.59927	0.10976	0.632893	none significant	hypothetical protein, conserved	N/A	-0.111332
6490	Tb11.v5.0598	28.2991	-0.312368	0.73029	-0.427731	0.668847	0.985214	none significant	GIY-YIG catalytic domain containing protein, putative	N/A	-0.0272788
6491	Tb11.v5.0600	26.0948	0.836269	0.782869	1.06821	0.285426	0.809377	none significant	HIT zinc finger, putative	N/A	0.0682871
6492	Tb11.v5.0601	9.93821	-1.0324	0.85774	-1.20363	0.228733	0.759776	none significant	major surface protease gp63, putative	N/A	-0.0734034
6493	Tb11.v5.0602	44.074	-0.725296	0.428243	-1.69365	0.0903309	0.591136	none significant	leucine-rich repeat protein 1 (LRRP1), putative	N/A	-0.162189
6494	Tb11.v5.0603	155.314	1.68223	1.3175	1.27683	0.201662	0.73646	none significant	hypothetical protein, conserved	N/A	0.0571497
6495	Tb11.v5.0604	10.0472	1.46169	0.796721	1.83463	0.0665598	0.527267	none significant	hypothetical protein, conserved	N/A	0.128683
6496	Tb11.v5.0605	202.361	-0.316852	0.593474	-0.533894	0.593415	0.964492	none significant	pyruvate kinase 1, putative	N/A	-0.0379273
6497	Tb11.v5.0606	731.214	0.176092	0.44503	0.395685	0.692337	0.988833	none significant	hypothetical protein, conserved	N/A	0.0305417
9382	Tb11.v5.0607	0	NA	NA	NA	NA	NA	none significant	hypothetical protein, conserved	N/A	0
6498	Tb11.v5.0608	10.2225	-0.610072	0.77414	-0.788064	0.430659	0.894678	none significant	DNA-directed RNA polymerase III largest subunit, putative	N/A	-0.0495653
9383	Tb11.v5.0609	0	NA	NA	NA	NA	NA	none significant	DNA-directed RNA polymerase III largest subunit, putative	N/A	0
9384	Tb11.v5.0611	0.0440182	0	4.83873	0	1	1	none significant	hypothetical protein, conserved	N/A	0
6499	Tb11.v5.0612	282.028	-0.282615	0.460658	-0.613502	0.539544	0.945666	none significant	MYND finger, putative	N/A	-0.0477753
6500	Tb11.v5.0613	37.8409	0.397945	0.816336	0.487477	0.62592	0.976411	none significant	NADH-dependent fumarate reductase, putative	N/A	0.0291921
9385	Tb11.v5.0614	0.179695	-0.0684669	4.83873	-0.0141498	0.988711	1	none significant	hypothetical protein, conserved	N/A	-0.000216391
9386	Tb11.v5.0615	0	NA	NA	NA	NA	NA	none significant	hypothetical protein, conserved	N/A	0
6501	Tb11.v5.0616	205.672	-0.595416	0.297432	-2.00186	0.0453	0.468212	none significant	paraflagellar rod protein, putative	N/A	-0.220686
6502	Tb11.v5.0617	90.7519	-0.325775	0.381405	-0.854146	0.393024	0.872945	none significant	hypothetical protein, conserved	N/A	-0.0707804
6503	Tb11.v5.0618	8.33366	-1.72639	0.883262	-1.95457	0.0506343	0.483496	none significant	hypothetical protein, conserved	N/A	-0.130164
6504	Tb11.v5.0619	430.179	0.146141	0.582725	0.250789	0.801977	1	none significant	COG4 transport protein, putative	N/A	0.0177159
6505	Tb11.v5.0620	16.0074	-0.384226	0.670929	-0.572677	0.566864	0.955824	none significant	COG4 transport protein, putative	N/A	-0.0384888
3204	Tb927.8.510	149.665	2.72341	0.790714	3.44424	0.00057267	0.0496844	upregulated	hypothetical protein	N/A	0.541095
6507	Tb11.v5.0623	456.965	0.0756554	0.486513	0.155505	0.876423	1	none significant	hypothetical protein, conserved	N/A	0.0116388
6508	Tb11.v5.0624	202.399	0.222251	0.369944	0.600769	0.547994	0.948062	none significant	retrotransposon hot spot protein (PHS), putative	N/A	0.0483898
6509	Tb11.v5.0625	27.2373	-0.506738	0.540799	-0.937018	0.348749	0.845918	none significant	C-terminal motor kinesin, putative	N/A	-0.0717532
6510	Tb11.v5.0626	16.1869	-0.136852	0.762545	-0.179467	0.857571	1	none significant	protein kinase, putative	N/A	-0.0110933
6511	Tb11.v5.0627	205.092	-0.330885	0.336135	-0.984381	0.324928	0.830029	none significant	lipase domain protein, putative	N/A	-0.0840136
6512	Tb11.v5.0628	156.699	-0.486649	0.557122	-0.873505	0.382388	0.86914	none significant	tubulin binding cofactor c, putative	N/A	-0.0656064
9387	Tb11.v5.0629	0.486015	1.42973	3.40685	0.419664	0.674731	0.985214	none significant	fumarate hydratase, putative	N/A	0.00851414
6513	Tb11.v5.0630	82.3326	-0.510454	0.496112	-1.02891	0.303522	0.8175	none significant	SUMO-interacting motif-containing protein	N/A	-0.0823428
9388	Tb11.v5.0631	0.129383	1.41682	4.79654	0.295383	0.767701	0.999861	none significant	pre-mRNA processing factor 4 (PRP4) like/WD domain, G-beta repeat, putative	N/A	0.00456219
6514	Tb11.v5.0632	15885	0.233992	0.340438	0.687325	0.491878	0.923987	none significant	Sel1 repeat, putative	N/A	0.0561248
6515	Tb11.v5.0633	672.772	0.498042	0.701932	0.70953	0.477996	0.916877	none significant	protein kinase, putative	N/A	0.0469709
9389	Tb11.v5.0634	0.354937	-0.0684636	4.83873	-0.0141491	0.988711	1	none significant	Uncharacterised ACR, YagE family COG1723, putative	N/A	-0.000216381
6516	Tb11.v5.0635	86.7886	0.669111	0.636023	1.05202	0.292788	0.815525	none significant	tRNA modification enzyme, putative	N/A	0.0757734
6517	Tb11.v5.0636	169.508	0.702718	0.63932	1.09916	0.271697	0.795313	none significant	C-terminal motor kinesin, putative	N/A	0.0793942
6518	Tb11.v5.0637	200.907	0.563421	0.394755	1.42727	0.153502	0.6878	none significant	hypothetical protein, conserved	N/A	0.130934
6519	Tb11.v5.0638	385.593	0.996753	0.625843	1.59266	0.111237	0.633362	none significant	serine carboxypeptidase III precursor, putative	CBP1	0.125354
6520	Tb11.v5.0639	153.75	0.560848	0.312709	1.79351	0.0728911	0.546852	none significant	hypothetical protein, conserved	N/A	0.185805
6521	Tb11.v5.0640	12.6537	0.126624	0.811063	0.156121	0.875938	1	none significant	minichromosome maintenance (MCM) complex subunit, putative	N/A	0.00930313
6522	Tb11.v5.0641	98.701	0.724354	0.709483	1.02096	0.307273	0.818991	none significant	major vault protein, putative	N/A	0.068988
6523	Tb11.v5.0642	160.277	-0.424874	0.495469	-0.857519	0.391158	0.872033	none significant	hypothetical protein, conserved	N/A	-0.0671269
9390	Tb11.v5.0643	0	NA	NA	NA	NA	NA	none significant	dual specificity protein phosphatase, putative	N/A	0
6524	Tb11.v5.0644	3.26681	-0.501012	0.964663	-0.519365	0.603506	0.969934	none significant	serine/threonine-protein kinase, putative	N/A	-0.0279147
6525	Tb11.v5.0646	27.467	0.702234	0.621136	1.13056	0.258239	0.788001	none significant	CYC2-like cyclin, putative	N/A	0.0832299
9391	Tb11.v5.0647	0.135677	-0.0684641	4.83873	-0.0141492	0.988711	1	none significant	hypothetical protein, conserved	N/A	-0.000216382
9392	Tb11.v5.0648	0.695451	1.44795	2.84113	0.509637	0.610306	0.971988	none significant	hypothetical protein, conserved	N/A	0.0119539
6526	Tb11.v5.0649	368.672	0.0197108	0.604822	0.0325894	0.974002	1	none significant	serine palmitoyltransferase, putative	N/A	0.00225875
6527	Tb11.v5.0650	377.27	0.140288	0.532105	0.263647	0.792052	1	none significant	enolase, putative	N/A	0.0192677
6528	Tb11.v5.0651	11.2771	0.832174	0.898749	0.925925	0.354485	0.847299	none significant	Vps53-like, N-terminal, putative	N/A	0.0533968
6529	Tb11.v5.0652	487.594	-0.188019	0.359421	-0.523116	0.600894	0.969598	none significant	protein kinase, putative	N/A	-0.0418954
8636	Tb11.v5.0653	7.12718	0.450786	1.00606	0.448069	0.654103	0.980112	none significant	trypanothione synthetase, putative	N/A	0.0233332
6530	Tb11.v5.0654	100.096	0.369628	0.361781	1.02169	0.306928	0.818991	none significant	receptor-type adenylate cyclase, putative	N/A	0.0874141
6531	Tb11.v5.0655	276.958	-0.605851	0.42986	-1.40941	0.158713	0.694881	none significant	trypanosome RHS family, putative	N/A	-0.126196
6532	Tb11.v5.0656	23.9393	-0.915753	0.839636	-1.09065	0.275425	0.800789	none significant	hypothetical protein, conserved	N/A	-0.0667483
9393	Tb11.v5.0657	0.1354	-0.0684641	4.83873	-0.0141492	0.988711	1	none significant	hypothetical protein, conserved	N/A	-0.000216382
6533	Tb11.v5.0658	8.05825	0.27879	0.897326	0.310689	0.756037	0.999203	none significant	hypothetical protein, conserved	N/A	0.017421
6534	Tb11.v5.0659	18.5932	0.37081	0.609167	0.608717	0.542712	0.946456	none significant	Eukaryotic translation initiation factor 4 gamma 3, putative	EIF4G3	0.0429618
6535	Tb11.v5.0660	1477.72	0.743324	0.542917	1.36913	0.170959	0.705054	none significant	histone deacetylase, putative	N/A	0.111573
6536	Tb11.v5.0661	178.266	-0.992179	0.748831	-1.32497	0.185181	0.719345	none significant	DNA polymerase kappa, putative	N/A	-0.0896578
6537	Tb11.v5.0663	152.793	0.28985	0.42496	0.682065	0.495198	0.926174	none significant	hypothetical protein, conserved	N/A	0.0544179
6538	Tb11.v5.0664	23.5449	0.0660775	0.697645	0.094715	0.924541	1	none significant	hypothetical protein, conserved	N/A	0.00613904
9394	Tb11.v5.0665	0.161312	0.746933	4.82053	0.154948	0.876862	1	none significant	hypothetical protein, conserved	N/A	0.0023786
9395	Tb11.v5.0666	0.766678	0	3.21863	0	1	1	none significant	hypothetical protein, conserved	N/A	0
6539	Tb11.v5.0667	144.062	0.765832	0.64969	1.17877	0.238492	0.770461	none significant	poly(A) polymerase, putative	N/A	0.085243
6540	Tb11.v5.0668	2.96361	0.288581	1.35738	0.212601	0.831638	1	none significant	protein disulfide isomerase	N/A	0.00882928
6541	Tb11.v5.0669	110.625	-0.0163604	0.52028	-0.0314454	0.974914	1	none significant	zinc carboxypeptidase, putative	N/A	-0.00230442
6542	Tb11.v5.0670	1677.16	-0.00808731	0.23781	-0.0340074	0.972871	1	none significant	retrotransposon hot spot (RHS) protein, putative	N/A	-0.00257958
6543	Tb11.v5.0671	2091.43	-0.0841745	0.503997	-0.167014	0.867359	1	none significant	protein kinase A catalytic subunit, putative	N/A	-0.0123808
6544	Tb11.v5.0672	41.4364	3.78296	1.50967	2.50582	0.0122169	0.262552	none significant	cardiolipin synthetase, putative	N/A	0.140122
6545	Tb11.v5.0674	47.7469	0.199153	0.711416	0.279938	0.779525	1	none significant	protein phosphatase 2A regulatory subunit, putative	N/A	0.0180196
6546	Tb11.v5.0675	177.496	1.02392	0.692524	1.47854	0.139264	0.671245	none significant	ubiquitin-activating enzyme E1, putative	N/A	0.1074
6547	Tb11.v5.0676	70.0148	-1.01831	0.584899	-1.741	0.0816834	0.570791	none significant	expression site-associated gene 2 (ESAG2) protein, putative	N/A	-0.146637
6548	Tb11.v5.0677	364.853	0.693394	0.499525	1.38811	0.165104	0.70126	none significant	expression site-associated gene 11 (ESAG11) protein, putative	N/A	0.117635
6549	Tb11.v5.0678	11.544	1.07348	1.00472	1.06844	0.285321	0.809377	none significant	hypothetical protein, conserved	N/A	0.0575775
9396	Tb11.v5.0679	0.275018	1.07648	4.80742	0.223921	0.822819	1	none significant	transporter, putative	N/A	0.00344788
6550	Tb11.v5.0680	8.81091	1.05069	1.06683	0.984878	0.324684	0.829639	none significant	hypothetical protein, conserved	N/A	0.0504884
6551	Tb11.v5.0681	126.826	-0.464785	0.727319	-0.639039	0.522797	0.933911	none significant	hypothetical protein, conserved	N/A	-0.0412853
6552	Tb11.v5.0684	18.6691	0.128391	0.764757	0.167885	0.866674	1	none significant	eukaryotic translation initiation factor 5, putative	N/A	0.0103583
6553	Tb11.v5.0685	1480.01	-0.327547	0.671912	-0.487485	0.625914	0.976411	none significant	hypothetical protein, conserved	N/A	-0.0325863
6554	Tb11.v5.0686	75.4715	0.928583	0.697112	1.33204	0.182846	0.71696	none significant	hypothetical protein, conserved	N/A	0.0943523
6555	Tb11.v5.0687	361.421	0.0432613	0.291157	0.148584	0.881882	1	none significant	Pescadillo N-terminus/BRCA1 C Terminus (BRCT) domain containing protein, putative	N/A	0.0115844
6556	Tb11.v5.0688	8.73509	1.76138	1.392	1.26535	0.205745	0.738272	none significant	tRNA pseudouridine synthase D (TruD), putative	N/A	0.0542382
6557	Tb11.v5.0689	4.36159	-0.0442316	1.00228	-0.044131	0.9648	1	none significant	NOT2 / NOT3 / NOT5 family, putative	N/A	-0.00228872
9397	Tb11.v5.0690	0.0209848	-0.068453	4.83873	-0.0141469	0.988713	1	none significant	hypothetical protein, conserved	N/A	-0.000216347
6558	Tb11.v5.0691	5.19429	0.0858318	0.898041	0.0955766	0.923857	1	none significant	hypothetical protein, conserved	N/A	0.00533886
9398	Tb11.v5.0692	0.122961	-0.0684633	4.83873	-0.014149	0.988711	1	none significant	Thiopurine S-methyltransferase (TPMT), putative	N/A	-0.00021638
6559	Tb11.v5.0693	46.4018	-0.0132848	0.813689	-0.0163266	0.986974	1	none significant	retrotransposon hot spot (RHS) protein, putative	N/A	-0.000970018
9399	Tb11.v5.0694	0.113239	0.617946	4.82648	0.128032	0.898123	1	none significant	glycosyltransferase, putative	N/A	0.00196299
9400	Tb11.v5.0696	0.9472	3.48592	2.39654	1.45456	0.14579	0.677323	none significant	TerD domain containing protein, putative	N/A	0.0421148
6560	Tb11.v5.0697	4.55803	0.101147	0.907422	0.111466	0.911247	1	none significant	Xaa-Pro aminopeptidase, putative	N/A	0.00618502
6561	Tb11.v5.0698	83.4636	-0.136994	0.380939	-0.359623	0.719129	0.990133	none significant	dynein heavy chain, putative	N/A	-0.0283319
6562	Tb11.v5.0699	101.421	-0.347672	0.362578	-0.958887	0.337616	0.838568	none significant	Trypanosomal VSG domain containing protein, putative	N/A	-0.0811562
6563	Tb11.v5.0700	22.4283	-0.0794687	0.683082	-0.116338	0.907384	1	none significant	hypothetical protein, conserved	N/A	-0.00762424
6564	Tb11.v5.0701	290.774	-0.576388	0.327999	-1.75729	0.0788691	0.565853	none significant	ubiquitin carboxyl-terminal hydrolase, putative	N/A	-0.179887
6565	Tb11.v5.0702	199.386	-0.758314	0.454516	-1.6684	0.0952364	0.600063	none significant	calpain-like cysteine peptidase, putative	N/A	-0.155633
6566	Tb11.v5.0703	28.9083	0.611399	0.621277	0.984101	0.325066	0.830029	none significant	leucine-rich repeat protein (LRRP), putative	N/A	0.0711859
9401	Tb11.v5.0705	0.0440182	0	4.83873	0	1	1	none significant	hypothetical protein, conserved	N/A	0
6567	Tb11.v5.0706	286.553	1.23378	0.60393	2.04292	0.0410602	0.452629	none significant	hypothetical protein, conserved	N/A	0.180641
6568	Tb11.v5.0707	529.741	-0.338633	0.740841	-0.457092	0.647605	0.979877	none significant	hypothetical protein, conserved	N/A	-0.0289531
6569	Tb11.v5.0710	4.10431	1.631	1.36185	1.19764	0.231058	0.762141	none significant	Gp63-1 surface protease homolog, putative	N/A	0.0518841
6570	Tb11.v5.0711	57.8381	-0.668378	0.655782	-1.01921	0.308105	0.818991	none significant	DNA polymerase kappa, putative	N/A	-0.0719633
9402	Tb11.v5.0712	0.351985	0	4.83873	0	1	1	none significant	calcium-transporting ATPase, putative	N/A	0
6571	Tb11.v5.0713	4924.74	-0.59627	0.346179	-1.72243	0.0849911	0.579909	none significant	Retrotransposon hot spot protein 6 (RHS6), putative	RHS6	-0.173834
6572	Tb11.v5.0714	9.75991	1.03512	0.959696	1.07859	0.280772	0.805521	none significant	RNA-binding protein, putative	N/A	0.0601199
6573	Tb11.v5.0715	26.1693	-0.168659	0.75635	-0.222991	0.823542	1	none significant	hypothetical protein, conserved	N/A	-0.0138587
6574	Tb11.v5.0716	185.703	-0.86286	0.279527	-3.08685	0.00202286	0.0962144	none significant	hypothetical protein, conserved	N/A	-0.464599
9403	Tb11.v5.0717	5.71515	1.09638	3.92796	0.279122	0.780151	1	none significant	hypothetical protein, conserved	N/A	0.00504601
9404	Tb11.v5.0718	0.109418	1.72364	4.78467	0.360242	0.718666	0.990133	none significant	protein kinase, putative	GSK3	0.00558305
6575	Tb11.v5.0719	8.01527	1.04839	0.783176	1.33864	0.180687	0.716761	none significant	hypothetical protein, conserved	N/A	0.0881205
9405	Tb11.v5.0720	0.0315787	0	4.83873	0	1	1	none significant	hypothetical protein, conserved	N/A	0
6576	Tb11.v5.0721	33.521	-0.111814	0.636088	-0.175785	0.860463	1	none significant	hypothetical protein, conserved	N/A	-0.0119348
8637	Tb11.v5.0723	5.24039	-0.462952	1.25729	-0.368213	0.712714	0.990133	none significant	DNA-directed rna polymerase I largest subunit, putative	N/A	-0.0162546
6577	Tb11.v5.0724	0.95663	-2.35405	2.41387	-0.975219	0.329452	0.832612	none significant	hypothetical protein, conserved	N/A	-0.0266494
8638	Tb11.v5.0725	5.06161	0.586049	1.12231	0.522181	0.601544	0.969598	none significant	hypothetical protein, conserved	N/A	0.0251961
6578	Tb11.v5.0726	555.784	-0.106321	0.488846	-0.217494	0.827824	1	none significant	WD domain, G-beta repeat/Utp13 specific WD40 associated domain containing protein, putative	N/A	-0.0162843
6579	Tb11.v5.0727	41.0275	0.220449	0.565712	0.389684	0.696771	0.988965	none significant	flagellum transition zone component, putative	N/A	0.0280023
9406	Tb11.v5.0728	0.733672	3.30376	2.855	1.15718	0.247198	0.777002	none significant	14-3-3 protein, putative	N/A	0.0282128
9407	Tb11.v5.0729	0	NA	NA	NA	NA	NA	none significant	ribokinase, putative	N/A	0
6580	Tb11.v5.0730	172.532	1.39498	0.64589	2.15979	0.0307892	0.404504	none significant	pumillio RNA binding protein 4, putative	N/A	0.188145
6581	Tb11.v5.0731	752.107	0.576022	0.634909	0.907251	0.364274	0.856738	none significant	65 kDa invariant surface glycoprotein, putative	N/A	0.0643916
6582	Tb11.v5.0732	381.287	-1.25812	0.404234	-3.11237	0.00185593	0.0933359	none significant	hexokinase, putative	N/A	-0.464985
6583	Tb11.v5.0733	106.72	0.735512	0.462831	1.58916	0.112025	0.634857	none significant	dynein heavy chain, cytosolic, putative	N/A	0.144577
9408	Tb11.v5.0734	0	NA	NA	NA	NA	NA	none significant	multidrug resistance-associated protein, putative	N/A	0
6584	Tb11.v5.0735	145.784	0.0694728	0.340452	0.204061	0.838306	1	none significant	hypothetical protein, conserved	N/A	0.0160374
9409	Tb11.v5.0736	0	NA	NA	NA	NA	NA	none significant	ABC1 family, putative	N/A	0
9410	Tb11.v5.0737	0.22399	1.97177	4.77613	0.412838	0.679725	0.985214	none significant	hypothetical protein, conserved	N/A	0.00641631
6585	Tb11.v5.0738	6.89515	-0.0192763	0.906688	-0.0212601	0.983038	1	none significant	thymidylate kinase, putative	N/A	-0.00117979
6586	Tb11.v5.0739	27.4217	-0.460226	0.645142	-0.713372	0.475616	0.916721	none significant	SUMO-interacting motif-containing protein	N/A	-0.0493734
9411	Tb11.v5.0740	0.231635	1.42835	4.04552	0.35307	0.724036	0.99223	none significant	hypothetical protein, conserved	N/A	0.00624621
6587	Tb11.v5.0741	1847.31	0.341007	0.306194	1.1137	0.26541	0.789729	none significant	EF-hand domain pair, putative	N/A	0.097302
9412	Tb11.v5.0742	0.351039	1.14387	4.25953	0.268542	0.788282	1	none significant	proteasome beta-1 subunit, putative	N/A	0.00455319
8639	Tb11.v5.0743	10.7566	1.93315	0.978978	1.97466	0.0483066	0.476456	none significant	Mitochondrial ribosomal death-associated protein 3, putative	N/A	0.122399
6588	Tb11.v5.0744	174.691	1.28218	0.520941	2.46129	0.013844	0.281997	none significant	phosphatidylinositol 3-kinase tor, putative	N/A	0.267091
6589	Tb11.v5.0745	117.807	-0.316118	0.381686	-0.828216	0.407548	0.879584	none significant	hypothetical protein, conserved	N/A	-0.0683749
6590	Tb11.v5.0746	55.1335	0.46115	0.453718	1.01638	0.309448	0.820467	none significant	tatD related deoxyribonuclease, putative	N/A	0.0834495
9413	Tb11.v5.0748	0.0453147	-0.068453	4.83873	-0.0141469	0.988713	1	none significant	ABC transporter, putative	N/A	-0.000216347
9414	Tb11.v5.0749	0	NA	NA	NA	NA	NA	none significant	structural maintenance of chromosome 4, putative	N/A	0
9415	Tb11.v5.0750	0	NA	NA	NA	NA	NA	none significant	dual specificity protein phosphatase, putative	N/A	0
9416	Tb11.v5.0751	0.0315787	0	4.83873	0	1	1	none significant	dual specificity protein phosphatase, putative	N/A	0
6591	Tb11.v5.0752	17.8578	-0.364725	0.954909	-0.381948	0.7025	0.990133	none significant	expression site-associated gene 3 (ESAG3) protein, putative	N/A	-0.0205817
6592	Tb11.v5.0753	7.65709	-0.101632	0.908013	-0.111928	0.910881	1	none significant	hypothetical protein, conserved	N/A	-0.00620801
6593	Tb11.v5.0756	23.3257	1.47686	0.707967	2.08605	0.036974	0.43425	none significant	DNA polymerase kappa, putative	N/A	0.167611
9417	Tb11.v5.0757	4.37635	3.33309	1.84975	1.80192	0.0715583	0.54427	none significant	stress-inducible protein STI1-like, putative	N/A	0.0675517
6594	Tb11.v5.0758	21.9321	0.265321	0.577996	0.459036	0.646208	0.979877	none significant	Protein of unknown function (DUF1448), putative	N/A	0.0328247
9418	Tb11.v5.0760	1.21212	-0.0684035	2.50583	-0.0272978	0.978222	1	none significant	RNA polymerase III transcription factor (TF)IIIC subunit, putative	N/A	-0.000700191
6595	Tb11.v5.0761	3.93195	-1.49454	0.970037	-1.54071	0.123388	0.649521	none significant	proteasome activator protein pa26, putative	N/A	-0.0894559
9419	Tb11.v5.0762	0.0315787	0	4.83873	0	1	1	none significant	hypothetical protein, conserved	N/A	0
6596	Tb11.v5.0763	76.7601	2.11138	0.864743	2.44163	0.0146211	0.290253	none significant	Eukaryotic translation initiation factor 4 gamma 5, putative	EIF4G5	0.187774
6597	Tb11.v5.0764	113.507	-0.250935	0.330618	-0.758989	0.447859	0.903821	none significant	DNA polymerase kappa, putative	N/A	-0.0625705
6598	Tb11.v5.0765	51.5058	1.09238	0.688731	1.58607	0.112723	0.63487	none significant	N-acetylglucosaminyl-phosphatidylinositol biosynthetic protein, putative	N/A	0.11761
6599	Tb11.v5.0766	155.245	0.784236	0.411099	1.90766	0.0564353	0.503617	none significant	folate transporter, putative	N/A	0.195783
6600	Tb11.v5.0767	81.2208	-0.291195	0.369636	-0.787789	0.43082	0.894678	none significant	pumillo RNA binding protein PUF1, putative	N/A	-0.0648851
9420	Tb11.v5.0768	0.112643	0.603973	4.82716	0.12512	0.900429	1	none significant	aspartyl aminopeptidase, putative	N/A	0.00191808
9421	Tb11.v5.0770	0	NA	NA	NA	NA	NA	none significant	hypothetical protein, conserved	N/A	0
9422	Tb11.v5.0771	0	NA	NA	NA	NA	NA	none significant	hypothetical protein, conserved	N/A	0
8640	Tb11.v5.0772	7.2374	0.390804	1.0445	0.374152	0.708291	0.990133	none significant	expression site-associated gene 9 (ESAG9) protein, putative	N/A	0.0189359
9423	Tb11.v5.0773	2.32649	3.79525	1.80637	2.10104	0.0356374	0.428287	none significant	hypothetical protein, conserved	N/A	0.0870276
9424	Tb11.v5.0774	1.12938	3.10267	2.46239	1.26002	0.20766	0.738463	none significant	dihydrolipoamide acetyltransferase precursor, putative	N/A	0.0348348
6601	Tb11.v5.0775	62.8909	1.16695	0.921901	1.26581	0.20558	0.738039	none significant	methyltransferase domain containing protein, putative	N/A	0.073865
9425	Tb11.v5.0777	1.95908	3.08953	2.01584	1.53263	0.125368	0.65344	none significant	paraflagellar rod protein, putative	N/A	0.0512221
6602	Tb11.v5.0778	5.1084	-0.667881	0.872333	-0.765627	0.443899	0.903435	none significant	chaperone protein DnaJ, putative	N/A	-0.0445692
6603	Tb11.v5.0779	196.815	0.204322	0.545036	0.374877	0.707752	0.990133	none significant	hypothetical protein, conserved	N/A	0.0272948
8641	Tb11.v5.0780	10.6879	1.46979	0.979793	1.5001	0.133587	0.667224	none significant	ABC transporter, putative	N/A	0.0860073
6604	Tb11.v5.0781	17.7688	0.510459	0.632688	0.80681	0.419776	0.886404	none significant	MIZ/SP-RING zinc finger, putative	N/A	0.0568215
6605	Tb11.v5.0782	134.6	0.100326	0.475173	0.211136	0.832781	1	none significant	hypothetical protein, conserved	N/A	0.0159221
6606	Tb11.v5.0783	184.689	-0.0522973	0.462576	-0.113057	0.909986	1	none significant	methionine aminopeptidase 2, putative	N/A	-0.00856033
9426	Tb11.v5.0784	3.27368	2.4822	2.02777	1.2241	0.220913	0.752711	none significant	receptor-type adenylate cyclase GRESAG 4, putative	N/A	0.0391372
6607	Tb11.v5.0787	7.08549	-1.26497	0.949329	-1.33248	0.182701	0.71696	none significant	kinesin, putative	N/A	-0.0766705
6608	Tb11.v5.0788	437.994	0.310195	0.398781	0.77786	0.436652	0.898399	none significant	expression site-associated gene 2 (ESAG2) protein, putative	N/A	0.0634286
6609	Tb11.v5.0789	164.834	0.571286	0.570118	1.00205	0.31632	0.825065	none significant	expression site-associated gene 2 (ESAG2) protein, putative	N/A	0.0756436
9427	Tb11.v5.0790	0.777232	3.00323	2.6324	1.14087	0.253924	0.781625	none significant	hypothetical protein, conserved	N/A	0.0295767
9428	Tb11.v5.0791	0	NA	NA	NA	NA	NA	none significant	ABC transporter, putative	N/A	0
6610	Tb11.v5.0792	279.963	0.305412	0.450861	0.677398	0.498154	0.926248	none significant	DNA polymerase theta (helicase domain only), putative	N/A	0.0533522
6611	Tb11.v5.0793	212.63	1.43994	0.976814	1.47412	0.140451	0.672687	none significant	FAT domain/Rapamycin binding domain/Phosphatidylinositol 3- and 4-kinase, putative	N/A	0.0844339
6612	Tb11.v5.0794	2.57001	0.833191	1.24603	0.668677	0.503701	0.928229	none significant	PHD finger protein 3, putative	PHD3	0.0300024
9429	Tb11.v5.0795	0	NA	NA	NA	NA	NA	none significant	hypothetical protein, conserved	N/A	0
6613	Tb11.v5.0796	3.42141	0.0217325	0.943955	0.0230228	0.981632	1	none significant	hypothetical protein, conserved	N/A	0.00124389
9430	Tb11.v5.0797	0.140794	0	4.83873	0	1	1	none significant	flagellar calcium-binding protein	N/A	0
9431	Tb11.v5.0798	2.82161	0	4.83873	0	1	1	none significant	flagellar calcium-binding protein	N/A	0
6614	Tb11.v5.0799	4.58857	-2.02715	1.08	-1.877	0.0605181	0.520581	none significant	hypothetical protein, conserved	N/A	-0.106097
9432	Tb11.v5.0800	0	NA	NA	NA	NA	NA	none significant	retrotransposon hot spot (RHS) protein, putative	N/A	0
6615	Tb11.v5.0801	26.6952	0.386896	0.492666	0.785311	0.432271	0.895508	none significant	hypothetical protein, conserved	N/A	0.0610755
9433	Tb11.v5.0802	2.00759	2.47572	2.02543	1.22232	0.221588	0.754188	none significant	hypothetical protein, conserved	N/A	0.0391074
6616	Tb11.v5.0805	563.445	0.438066	0.473118	0.925912	0.354492	0.847299	none significant	hypothetical protein, conserved	N/A	0.0741622
8642	Tb11.v5.0806	1.9364	1.40059	1.96903	0.71131	0.476892	0.916877	none significant	COP9 signalosome complex subunit 3, putative	N/A	0.0224087
6617	Tb11.v5.0807	8.95998	-0.622991	0.862145	-0.722607	0.469922	0.915032	none significant	ribonuclease, putative	N/A	-0.0422835
9434	Tb11.v5.0808	0.0440182	0	4.83873	0	1	1	none significant	hypothetical protein, conserved	N/A	0
6618	Tb11.v5.0809	5.60146	-0.817017	1.29726	-0.629802	0.528824	0.93864	none significant	TPR repeat, putative	N/A	-0.0273621
6619	Tb11.v5.0810	16.6562	-1.17696	0.669705	-1.75742	0.0788457	0.565853	none significant	glutamyl-tRNA synthetase, putative	N/A	-0.13679
8643	Tb11.v5.0811	2.89325	-0.623966	1.31207	-0.475559	0.634389	0.977156	none significant	structural maintenance of chromosome 2, putative	N/A	-0.0203777
6620	Tb11.v5.0812	293.617	-0.493443	0.281721	-1.75153	0.0798545	0.567706	none significant	signal recognition particle protein, putative	N/A	-0.178381
9435	Tb11.v5.0813	0.0440182	0	4.83873	0	1	1	none significant	expression site-associated gene 3 (ESAG3)-like protein	N/A	0
6621	Tb11.v5.0814	467.131	0.0550839	0.607054	0.0907397	0.927699	1	none significant	expression site-associated gene 3 (ESAG3)-like protein	N/A	0.00628186
6622	Tb11.v5.0815	15.4065	1.39291	0.963984	1.44495	0.148472	0.679289	none significant	hypothetical protein, conserved	N/A	0.0832761
6623	Tb11.v5.0816	588.602	0.0627566	0.299166	0.209771	0.833846	1	none significant	expression site-associated gene 2 (ESAG2) protein, putative	N/A	0.0164215
6624	Tb11.v5.0817	44.5351	0.484022	0.653639	0.740503	0.458995	0.910796	none significant	ubiquitin-protein ligase, putative	N/A	0.0510227
6625	Tb11.v5.0818	3.78038	1.14098	1.20655	0.945656	0.344324	0.843347	none significant	Peroxisome biogenesis protein 2, putative	PEX2	0.0441066
6626	Tb11.v5.0819	10.7769	0.252117	0.751842	0.335332	0.737374	0.996243	none significant	kinesin, putative	N/A	0.020971
6627	Tb11.v5.0820	871.941	0.181053	0.461272	0.392508	0.694683	0.988904	none significant	branched-chain amino acid aminotransferase, putative	N/A	0.0300538
6628	Tb11.v5.0821	13.312	0.87314	0.609959	1.43147	0.152295	0.686717	none significant	receptor-type adenylate cyclase GRESAG 4, putative	N/A	0.111185
8644	Tb11.v5.0822	2.71659	0.369213	1.31142	0.281537	0.778298	1	none significant	ATP synthase, putative	N/A	0.0120166
6629	Tb11.v5.0823	133.654	0.573432	0.731729	0.783667	0.433236	0.896515	none significant	hypothetical protein, conserved	N/A	0.0509484
9436	Tb11.v5.0824	0.902152	1.75772	2.64656	0.664152	0.506593	0.928229	none significant	hypothetical protein, conserved	N/A	0.0165724
6630	Tb11.v5.0825	32.7267	-0.498324	0.574046	-0.86809	0.385345	0.86914	none significant	fatty acyl CoA synthetase, putative	N/A	-0.0643416
9437	Tb11.v5.0826	1.55072	-0.0684043	2.46864	-0.0277093	0.977894	1	none significant	expression site-associated gene (ESAG) protein, putative	N/A	-0.000719124
9438	Tb11.v5.0827	1.5547	2.31313	2.00932	1.1512	0.24965	0.777557	none significant	NUP-1 protein, putative	N/A	0.0368002
9439	Tb11.v5.0828	0	NA	NA	NA	NA	NA	none significant	hypothetical protein, conserved	N/A	0
6631	Tb11.v5.0830	16.2799	-0.426787	0.532575	-0.801365	0.42292	0.888964	none significant	receptor-type adenylate cyclase GRESAG 4, putative	N/A	-0.0607899
6632	Tb11.v5.0831	161.397	-0.66757	0.523214	-1.2759	0.20199	0.73646	none significant	kinesin motor domain containing protein, putative	N/A	-0.103996
6633	Tb11.v5.0832	33.1596	-0.403844	0.708081	-0.570335	0.56845	0.956262	none significant	methyltransferase domain containing protein, putative	N/A	-0.0372495
9440	Tb11.v5.0833	0.133031	0	4.83873	0	1	1	none significant	kinesin, putative	N/A	0
9441	Tb11.v5.0834	0	NA	NA	NA	NA	NA	none significant	hypothetical protein, conserved	N/A	0
9442	Tb11.v5.0835	0.0315787	0	4.83873	0	1	1	none significant	kinesin, putative	N/A	0
9443	Tb11.v5.0836	0.0671721	0.767633	4.81962	0.159272	0.873454	1	none significant	metal-ion transporter, putative	N/A	0.00244546
9444	Tb11.v5.0837	0.193634	-0.0684676	4.83873	-0.0141499	0.98871	1	none significant	importin beta-1 subunit, putative	N/A	-0.000216393
6634	Tb11.v5.0838	20.7813	-0.235042	0.56759	-0.414105	0.678797	0.985214	none significant	leucine-rich repeat protein (LRRP), putative	N/A	-0.029755
6635	Tb11.v5.0839	407.126	-0.767322	0.38045	-2.01688	0.0437083	0.46295	none significant	retrotransposon hot spot (RHS) protein, putative	N/A	-0.218083
6636	Tb11.v5.0841	171.91	2.14569	0.726604	2.95303	0.00314669	0.131627	none significant	hypothetical protein, conserved	N/A	0.316489
6637	Tb11.v5.0842	14.6253	0.403238	1.10046	0.366428	0.714045	0.990133	none significant	Vesicle coat protein involved in Golgi to plasma membrane transport, putative	N/A	0.0178582
8645	Tb11.v5.0843	3.09445	0.101419	1.27744	0.0793925	0.93672	1	none significant	hypothetical protein, conserved	N/A	0.00344971
9445	Tb11.v5.0844	0	NA	NA	NA	NA	NA	none significant	ATP-dependent DEAH-box RNA helicase, putative	N/A	0
9446	Tb11.v5.0845	0.664494	0.722316	3.68467	0.196033	0.844584	1	none significant	hypothetical protein, conserved	N/A	0.00372184
9447	Tb11.v5.0846	1.02956	2.70677	2.3195	1.16696	0.243227	0.774392	none significant	14-3-3 protein, putative	N/A	0.0334482
6638	Tb11.v5.0848	6.84982	0.756985	1.17691	0.643198	0.520096	0.933911	none significant	gamma-tubulin complex subunit, putative	N/A	0.0300952
6639	Tb11.v5.0849	12.9477	-1.38606	0.760876	-1.82167	0.0685051	0.534142	none significant	kinesin motor domain containing protein, putative	N/A	-0.131685
9448	Tb11.v5.0850	0	NA	NA	NA	NA	NA	none significant	Trypanosomal VSG domain/Trypanosome variant surface glycoprotein C-terminal domain containing protein, putative	N/A	0
6640	Tb11.v5.0851	92.2351	0.96323	0.666175	1.44591	0.148202	0.678808	none significant	ribonuclease HII, putative	N/A	0.107015
6641	Tb11.v5.0852	5.72527	-1.12701	0.896547	-1.25705	0.208735	0.740009	none significant	hypothetical protein, conserved	N/A	-0.0747488
6642	Tb11.v5.0853	253.433	1.14772	0.569197	2.01638	0.0437606	0.46295	none significant	Vacuolar sorting protein 9 (VPS9) domain containing protein, putative	N/A	0.183649
6643	Tb11.v5.0854	8.12595	0.331292	0.6423	0.51579	0.606001	0.969934	none significant	NLI interacting factor-like phosphatase, putative	N/A	0.0353086
6644	Tb11.v5.0855	87.9662	-0.44736	0.450949	-0.992042	0.321177	0.827228	none significant	hypothetical protein, conserved	N/A	-0.0812863
9449	Tb11.v5.0856	0.808538	3.86584	2.81239	1.37457	0.169263	0.70208	none significant	hypothetical protein, conserved	N/A	0.0347815
6645	Tb11.v5.0858	127.542	-0.189638	0.600339	-0.315885	0.75209	0.99829	none significant	WD40 repeat-containing protein	N/A	-0.0220892
9450	Tb11.v5.0859	0.624568	2.03136	2.91594	0.69664	0.486028	0.921113	none significant	N-myristoyl transferase, putative	N/A	0.0161428
9451	Tb11.v5.0860	0	NA	NA	NA	NA	NA	none significant	endonuclease G, putative	N/A	0
6646	Tb11.v5.0861	6.63469	-1.07185	1.20942	-0.886246	0.375485	0.86515	none significant	hypothetical protein, conserved	N/A	-0.0411134
9452	Tb11.v5.0862	0.726787	2.04072	2.36465	0.863012	0.388131	0.870633	none significant	hypothetical protein, conserved	N/A	0.0237735
6647	Tb11.v5.0863	7.19561	1.79988	0.72222	2.49215	0.0126974	0.268565	none significant	hypothetical protein, conserved	N/A	0.220797
6648	Tb11.v5.0864	186.269	0.372813	0.330695	1.12736	0.259589	0.788018	none significant	receptor-type adenylate cyclase GRESAG 4, putative	N/A	0.0988463
6649	Tb11.v5.0865	347.429	0.404835	0.56495	0.716585	0.47363	0.915789	none significant	receptor-type adenylate cyclase GRESAG 4, putative	N/A	0.0526875
6650	Tb11.v5.0866	30.1797	1.34315	0.723789	1.85572	0.0634937	0.525662	none significant	major vault protein, putative	N/A	0.139781
9453	Tb11.v5.0867	0	NA	NA	NA	NA	NA	none significant	hypothetical protein, conserved	N/A	0
6651	Tb11.v5.0868	21.985	-0.639382	0.892069	-0.716741	0.473534	0.915789	none significant	mitotubule-associated protein Gb4, putative	N/A	-0.0409916
6652	Tb11.v5.0869	4.97695	-0.236964	1.01134	-0.234306	0.814748	1	none significant	cystathione gamma lyase, putative	N/A	-0.012097
9454	Tb11.v5.0871	0.0755969	0	4.83873	0	1	1	none significant	hypothetical protein, conserved	N/A	0
6653	Tb11.v5.0874	12.644	0.487143	1.42659	0.341474	0.732747	0.995201	none significant	protein kinase, putative	N/A	0.0136755
9455	Tb11.v5.0875	3.12636	3.10702	2.51749	1.23417	0.217138	0.750441	none significant	hypothetical protein, conserved	N/A	0.0334448
6654	Tb11.v5.0876	502.111	0.74093	0.620252	1.19456	0.232258	0.762699	none significant	hypothetical protein, conserved	N/A	0.0887492
9456	Tb11.v5.0877	0.0437147	0.638214	4.82551	0.132258	0.89478	1	none significant	eukaryotic translation initiation factor 3 subunit 8, putative	N/A	0.00202818
9457	Tb11.v5.0878	0.065003	-0.0684585	4.83873	-0.014148	0.988712	1	none significant	DNA polymerase kappa, putative	N/A	-0.000216365
6655	Tb11.v5.0880	5.1959	-0.640183	1.12933	-0.566872	0.570801	0.956768	none significant	UDP-Gal or UDP-GlcNAc-dependent glycosyltransferase, putative	N/A	-0.0272694
6656	Tb11.v5.0881	252.789	-0.236069	0.358075	-0.659271	0.509722	0.928229	none significant	antigenic protein, putative	N/A	-0.0535551
9458	Tb11.v5.0882	0	NA	NA	NA	NA	NA	none significant	hypothetical protein, conserved	N/A	0
6657	Tb11.v5.0883	1391.43	-0.772704	0.46024	-1.67891	0.093169	0.596231	none significant	hypothetical protein, conserved	N/A	-0.156285
6658	Tb11.v5.0884	1016.4	0.831611	0.590792	1.40762	0.159243	0.694881	none significant	hypothetical protein, conserved	N/A	0.110775
8646	Tb11.v5.0885	1.90833	-0.382072	1.61082	-0.237191	0.812509	1	none significant	amino acid transporter, putative	N/A	-0.00862574
6659	Tb11.v5.0886	8.54912	1.53422	1.0326	1.48579	0.137336	0.669421	none significant	hypothetical protein, conserved	N/A	0.0817886
6660	Tb11.v5.0887	14.6633	-0.415811	0.58225	-0.714144	0.475138	0.916624	none significant	hypothetical protein, conserved	N/A	-0.0518386
6661	Tb11.v5.0888	6.93007	-1.75934	1.02308	-1.71964	0.0854977	0.579909	none significant	hypothetical protein, conserved	N/A	-0.098476
9459	Tb11.v5.0890	1.30193	2.1921	2.0528	1.06786	0.285584	0.809414	none significant	hypothetical protein, conserved	N/A	0.0333291
6662	Tb11.v5.0892	54.2531	0.183138	0.482619	0.379467	0.704341	0.990133	none significant	hypothetical protein, conserved	N/A	0.0287075
9460	Tb11.v5.0893	1.67004	3.23599	1.91911	1.68619	0.0917593	0.59272	none significant	hypothetical protein, conserved	N/A	0.0600586
6663	Tb11.v5.0895	22.5168	1.68442	0.875785	1.92332	0.0544397	0.494763	none significant	hypothetical protein, conserved	N/A	0.128089
6664	Tb11.v5.0897	10.7601	0.639981	0.854398	0.749044	0.453831	0.906975	none significant	hypothetical protein, conserved	N/A	0.0441582
9461	Tb11.v5.0899	0.172373	0	4.83873	0	1	1	none significant	tRNA-dihydrouridine synthase 2, putative	N/A	0
9462	Tb11.v5.0900	0	NA	NA	NA	NA	NA	none significant	hypothetical protein, conserved	N/A	0
6665	Tb11.v5.0901	12.7318	0.529469	0.934494	0.566583	0.570997	0.956768	none significant	tubulin-tyrsoine ligase-like protein, putative	N/A	0.0311792
6666	Tb11.v5.0902	836.325	0.838081	0.690577	1.2136	0.224902	0.757602	none significant	hypothetical protein, conserved	N/A	0.0851312
6667	Tb11.v5.0903	2585.28	0.167017	0.412304	0.405083	0.685417	0.9863	none significant	S-adenosylmethionine decarboxylase proenzyme, putative	N/A	0.03171
6668	Tb11.v5.0904	57.7866	0.87549	0.524425	1.66943	0.0950324	0.599888	none significant	glutaredoxin-like protein, putative	1CGrx1	0.146639
6669	Tb11.v5.0905	18.4131	0.287974	0.570435	0.504832	0.613677	0.972781	none significant	hypothetical protein, conserved	N/A	0.0363889
9463	Tb11.v5.0922	0	NA	NA	NA	NA	NA	none significant	UDP-Gal or UDP-GlcNAc-dependent glycosyltransferase, putative	N/A	0
9464	Tb11.v5.0940	0	NA	NA	NA	NA	NA	none significant	hypothetical protein, conserved	N/A	0
8647	Tb11.v5.0959	4.34409	0.11905	1.23887	0.0960961	0.923444	1	none significant	hypothetical protein, conserved	N/A	0.00427372
9465	Tb11.v5.0960	0.0315787	0	4.83873	0	1	1	none significant	tRNA-dihydrouridine synthase 4, putative	N/A	0
9466	Tb11.v5.0961	0.0893329	-0.0684585	4.83873	-0.014148	0.988712	1	none significant	hypothetical protein, conserved	N/A	-0.000216365
9467	Tb11.v5.0962	0.568664	2.984	2.88954	1.03269	0.301748	0.8175	none significant	hypothetical protein, conserved	N/A	0.0246551
9468	Tb11.v5.0963	2.16762	4.70889	1.99149	2.3645	0.0180544	0.311772	none significant	Uncharacterised ACR, YggU family COG1872, putative	N/A	0.101996
6670	Tb11.v5.0964	37.0441	1.72437	0.836673	2.06098	0.0393049	0.447083	none significant	hypothetical protein, conserved	N/A	0.146073
6671	Tb11.v5.0965	3.44637	-0.607222	1.3591	-0.446784	0.655031	0.980112	none significant	ATP-dependent DEAH-box RNA helicase, putative	N/A	-0.01862
9469	Tb11.v5.0966	0	NA	NA	NA	NA	NA	none significant	hypothetical protein, conserved	N/A	0
9470	Tb11.v5.0967	0.572625	1.07765	3.7666	0.286107	0.774796	0.999861	none significant	F-box protein, putative	N/A	0.00534674
9471	Tb11.v5.0968	0.327904	2.99393	3.59617	0.832531	0.405109	0.878877	none significant	hypothetical protein, conserved	N/A	0.0164985
9472	Tb11.v5.0969	0.0315787	0	4.83873	0	1	1	none significant	hypothetical protein, conserved	N/A	0
9473	Tb11.v5.0970	3.0267	4.69466	1.89209	2.4812	0.0130939	0.27438	none significant	chaperone protein DnaJ, putative	N/A	0.118219
6672	Tb11.v5.0971	36.5643	0.912972	0.578149	1.57913	0.114307	0.63487	none significant	mitochondrial DNA polymerase I protein A, putative	N/A	0.129607
9474	Tb11.v5.0972	1.60257	1.49836	2.2444	0.667601	0.504388	0.928229	none significant	hypothetical protein, conserved	N/A	0.0189476
9475	Tb11.v5.0975	0	NA	NA	NA	NA	NA	none significant	UDP-Gal or UDP-GlcNAc-dependent glycosyltransferase, putative	N/A	0
9476	Tb11.v5.0982	0	NA	NA	NA	NA	NA	none significant	hypothetical protein, conserved	N/A	0
9477	Tb11.v5.0983	0	NA	NA	NA	NA	NA	none significant	hypothetical protein, conserved	N/A	0
9483	Tb11.v5.0984	0.0629544	1.06192	4.80794	0.220869	0.825195	1	none significant	hypothetical protein, conserved	N/A	0.00340044
9484	Tb11.v5.0986	0	NA	NA	NA	NA	NA	none significant	sugar transporter, putative	N/A	0
9485	Tb11.v5.0987	0	NA	NA	NA	NA	NA	none significant	hypothetical protein, conserved	N/A	0
9486	Tb11.v5.0988	0	NA	NA	NA	NA	NA	none significant	hypothetical protein, conserved	N/A	0
9487	Tb11.v5.0989	0	NA	NA	NA	NA	NA	none significant	hypothetical protein, conserved	N/A	0
9488	Tb11.v5.0990	0	NA	NA	NA	NA	NA	none significant	hypothetical protein, conserved	N/A	0
6673	Tb11.v5.0991	2.56971	-0.8454	1.12038	-0.754562	0.450512	0.906052	none significant	protein phosphatase 2C, putative	N/A	-0.0368055
9491	Tb11.v5.0992	0	NA	NA	NA	NA	NA	none significant	hypothetical protein, conserved	N/A	0
9492	Tb11.v5.0993	0	NA	NA	NA	NA	NA	none significant	hypothetical protein, conserved	N/A	0
9493	Tb11.v5.0994	0	NA	NA	NA	NA	NA	none significant	hypothetical protein, conserved	N/A	0
9494	Tb11.v5.0995	0	NA	NA	NA	NA	NA	none significant	hypothetical protein, conserved	N/A	0
9495	Tb11.v5.0996	0.0703971	0	4.83873	0	1	1	none significant	hypothetical protein, conserved	N/A	0
9496	Tb11.v5.0997	0	NA	NA	NA	NA	NA	none significant	hypothetical protein, conserved	N/A	0
9497	Tb11.v5.0998	0.138754	0	4.83873	0	1	1	none significant	methionine aminopeptidase, putative	N/A	0
9498	Tb11.v5.0999	2.00893	2.30613	1.99064	1.15848	0.246666	0.775989	none significant	Domain of Unknown Function (DUF1042), putative	N/A	0.0373261
9499	Tb11.v5.1000	0	NA	NA	NA	NA	NA	none significant	hypothetical protein, conserved	N/A	0
9500	Tb11.v5.1001	0	NA	NA	NA	NA	NA	none significant	hypothetical protein, conserved	N/A	0
9501	Tb11.v5.1002	0	NA	NA	NA	NA	NA	none significant	hypothetical protein, conserved	N/A	0
9503	Tb11.v5.1003	0	NA	NA	NA	NA	NA	none significant	hypothetical protein, conserved	N/A	0
6680	Tb11.v5.1004	70.0654	0.79445	1.33304	0.595966	0.551198	0.948601	none significant	hypothetical protein, conserved	N/A	0.0253263
9505	Tb11.v5.1005	0	NA	NA	NA	NA	NA	none significant	hypothetical protein, conserved	N/A	0
9506	Tb11.v5.1006	0	NA	NA	NA	NA	NA	none significant	hypothetical protein, conserved	N/A	0
9507	Tb11.v5.1007	0.123833	-0.0684633	4.83873	-0.014149	0.988711	1	none significant	hypothetical protein, conserved	N/A	-0.00021638
6681	Tb11.v5.1011	16452.7	0.752999	0.910997	0.826566	0.408483	0.879584	none significant	calpain-like cysteine peptidase, putative	N/A	0.0469121
6682	Tb11.v5.1012	7.49956	0.490852	0.95161	0.515812	0.605986	0.969934	none significant	2-oxoisovalerate dehydrogenase beta subunit, mitochondrial precursor, putative	N/A	0.0279806
6683	Tb11.v5.1013	219.32	0.296567	0.308154	0.962398	0.33585	0.838059	none significant	Protein prenyltransferase alpha subunit repeat, putative	N/A	0.0817637
8648	Tb11.v5.1014	7.31696	3.11979	1.15366	2.70426	0.00684557	0.202686	none significant	hypothetical protein, conserved	N/A	0.198382
6684	Tb11.v5.1015	425.838	-0.172242	0.376411	-0.457592	0.647246	0.979877	none significant	expression site-associated gene 4 (ESAG4) protein, putative	N/A	-0.0363331
8649	Tb11.v5.1016	4.50439	-2.76892	1.47472	-1.87759	0.0604374	0.520581	none significant	receptor-type adenylate cyclase GRESAG 4 (pseudogene), putative	N/A	-0.0844499
6685	Tb11.v5.1020	57.3186	-0.253528	0.602023	-0.421127	0.673662	0.985214	none significant	retrotransposon hot spot (RHS) protein, putative	N/A	-0.0295463
6686	Tb11.v5.1022	56.4426	0.00173454	0.657525	0.00263798	0.997895	1	none significant	protein kinase, putative	N/A	0.00017604
6689	Tb11.v5.1026	39.0231	0.834026	0.532861	1.56519	0.11754	0.638696	none significant	procyclin-associated gene 2-like protein, putative	N/A	0.133499
6690	Tb11.v5.1027	100.531	0.214439	0.338986	0.63259	0.527002	0.937181	none significant	procyclin-associated gene 2-like protein, putative	N/A	0.051329
6691	Tb11.v5.1030	3.73991	-0.635353	0.92186	-0.689208	0.490692	0.923931	none significant	hypothetical protein, conserved	N/A	-0.038498
9508	Tb11.v5.1031	1.1453	5.00699	2.55666	1.95841	0.0501822	0.481919	none significant	hypothetical protein, conserved	N/A	0.0599744
6692	Tb11.v5.1034	829.674	-1.26125	0.526928	-2.39359	0.0166844	0.302971	none significant	heat shock protein 70 (hsp70), putative	N/A	-0.252816
6693	Tb11.v5.1035	255.151	-0.606289	0.521607	-1.16235	0.245094	0.775566	none significant	heat shock protein 70 (hsp70), putative	N/A	-0.0931381
6694	Tb11.v5.1036	27.266	-1.15739	0.666651	-1.73613	0.0825412	0.572897	none significant	gamma-tubulin complex subunit, putative	N/A	-0.134982
6695	Tb11.v5.1038	2.04462	0.219297	1.73144	0.126656	0.899212	1	none significant	calpain-like cysteine peptidase, putative	N/A	0.00434698
6696	Tb11.v5.1039	22.9365	-1.50879	0.737422	-2.04604	0.0407529	0.451668	none significant	nuclear cap binding complex subunit CBP110, putative	CBP110	-0.158295
9509	Tb11.v5.1040	0	NA	NA	NA	NA	NA	none significant	mismatch repair protein, putative	N/A	0
9510	Tb11.v5.1041	0.114112	0.638206	4.82551	0.132257	0.894781	1	none significant	hypothetical protein, conserved	N/A	0.00202816
9511	Tb11.v5.1042	2.16135	2.58312	2.10661	1.2262	0.220125	0.751365	none significant	RNA-editing complex protein, putative	N/A	0.0380804
9512	Tb11.v5.1043	0.145994	0	4.83873	0	1	1	none significant	nucleobase/nucleoside transporter 8.1, putative	N/A	0
9513	Tb11.v5.1044	0.608854	2.54769	2.63041	0.968554	0.332768	0.835933	none significant	nucleobase/nucleoside transporter 8.1, putative	N/A	0.0247473
6697	Tb11.v5.1045	41.9037	-0.179087	0.761598	-0.235146	0.814095	1	none significant	protein kinase, putative	N/A	-0.0145603
6698	Tb11.v5.1046	59.7046	1.79266	0.709784	2.52564	0.0115488	0.254019	none significant	elongation factor 1-alpha, putative	TEF1	0.228982
9514	Tb11.v5.1048	0	NA	NA	NA	NA	NA	none significant	protein kinase, putative	N/A	0
9515	Tb11.v5.1049	0	NA	NA	NA	NA	NA	none significant	nucleobase/nucleoside transporter 8.1, putative	N/A	0
9516	Tb11.v5.1050	0.837248	2.60238	2.39164	1.08811	0.276545	0.802005	none significant	DNA polymerase kappa, putative	N/A	0.0302319
9517	Tb11.v5.1051	1.43251	0	2.75834	0	1	1	none significant	nucleobase/nucleoside transporter 8.1, putative	N/A	0
9518	Tb11.v5.1052	0	NA	NA	NA	NA	NA	none significant	nucleobase/nucleoside transporter 8.1, putative	N/A	0
6699	Tb11.v5.1053	39.1643	0.926823	0.992932	0.93342	0.350603	0.846034	none significant	DIS3-like exonuclease, putative	N/A	0.0502316
6700	Tb11.v5.1054	3.49812	-1.58641	1.12217	-1.41369	0.157452	0.694391	none significant	nucleobase/nucleoside transporter 8.1, putative	N/A	-0.0725018
6701	Tb11.v5.1055	31.1998	-1.34587	0.795584	-1.69168	0.0907074	0.591231	none significant	73 kDa paraflagellar rod protein, putative	N/A	-0.115863
6702	Tb11.v5.1056	2.9947	-2.02603	1.09585	-1.84883	0.0644829	0.525662	none significant	DNA polymerase kappa, putative	N/A	-0.102832
6703	Tb11.v5.1057	12.6611	-0.385683	0.77364	-0.498531	0.61811	0.974591	none significant	protein kinase, putative	N/A	-0.0308528
6704	Tb11.v5.1058	26.7682	-2.95419	1.00181	-2.94886	0.00318948	0.132042	none significant	DNA polymerase kappa, putative	N/A	-0.275381
6705	Tb11.v5.1059	1.72664	1.6713	1.61901	1.0323	0.301931	0.8175	none significant	40S ribosomal protein S4, putative	N/A	0.0386163
9251	Tb11.v5.1060	0	NA	NA	NA	NA	NA	none significant	40S ribosomal protein S18, putative	N/A	0
6356	Tb11.v5.1061	436.992	1.66748	0.504199	3.30718	0.000942391	0.0659583	none significant	hypothetical protein, conserved	N/A	0.494276
6402	Tb11.v5.1062	8.18094	0.417212	0.861195	0.484456	0.628062	0.976766	none significant	chaperone protein DnaJ, putative	N/A	0.0280468
9356	Tb11.v5.1063	0.120012	1.38409	4.79749	0.288503	0.772962	0.999861	none significant	hypothetical protein, conserved	N/A	0.00445462
9490	Tb11.v5.1064	0	NA	NA	NA	NA	NA	none significant	hypothetical protein, conserved	N/A	0
296	Tb2.NT	30.8069	-0.698324	0.615111	-1.13528	0.256257	0.785489	none significant	Noncoding RNA, putative	N/A	-0.0840481
358	Tb2.NT.3	44.6339	-0.302963	0.480651	-0.630318	0.528487	0.938219	none significant	#N/A	#N/A	-0.0486157
462	Tb2.NT.37	224.6	-0.685436	0.700819	-0.97805	0.32805	0.831692	none significant	#N/A	#N/A	-0.0662768
505	Tb2.NT.41	329.874	0.819177	0.533632	1.5351	0.12476	0.653438	none significant	#N/A	#N/A	0.13006
540	Tb2.NT.50	92.6112	-0.824666	0.388735	-2.12141	0.0338876	0.422566	none significant	#N/A	#N/A	-0.235411
544	Tb2.NT.51	33.3036	-0.459959	0.394455	-1.16606	0.24359	0.774759	none significant	#N/A	#N/A	-0.101308
8712	Tb2.NT.57	0.1397	1.08202	4.62761	0.233818	0.815126	1	none significant	#N/A	#N/A	0.00371095
8713	Tb2.NT.58	0	NA	NA	NA	NA	NA	none significant	#N/A	#N/A	0
8714	Tb2.NT.61	0	NA	NA	NA	NA	NA	none significant	#N/A	#N/A	0
571	Tb2.NT.63	6.35589	-1.05366	0.768154	-1.37168	0.170164	0.703636	none significant	#N/A	#N/A	-0.0918391
373	Tb2.NT.8	261.865	-0.977963	0.480381	-2.03581	0.0417698	0.457223	none significant	#N/A	#N/A	-0.20387
744	Tb3.NT.21	149.65	0.305831	0.507998	0.602033	0.547152	0.947653	none significant	Noncoding RNA, putative	N/A	0.0455593
871	Tb3.NT.36	591.868	0.359626	0.493681	0.728458	0.466333	0.912114	none significant	Noncoding RNA, putative	N/A	0.0562765
1045	Tb3.NT.66	24.2756	-0.565383	0.769044	-0.735177	0.462232	0.911271	none significant	Noncoding RNA, putative	N/A	-0.0462571
1333	Tb4.NT.19	89.725	0.355204	0.611161	0.581196	0.561108	0.955056	none significant	Noncoding RNA, putative	N/A	0.0408822
1377	Tb4.NT.21	43.5161	0.524149	0.7113	0.736889	0.46119	0.911271	none significant	Noncoding RNA, putative	N/A	0.0485191
8778	Tb4.NT.41	0	NA	NA	NA	NA	NA	none significant	Noncoding RNA, putative	N/A	0
8780	Tb4.NT.42	0	NA	NA	NA	NA	NA	none significant	Noncoding RNA, putative	N/A	0
1532	Tb4.NT.45	99.8984	0.123616	0.282359	0.437795	0.661535	0.983589	none significant	Noncoding RNA, putative	N/A	0.0345699
1590	Tb4.NT.58	3.59078	-0.310678	0.99968	-0.310778	0.75597	0.999203	none significant	Noncoding RNA, putative	N/A	-0.0161984
8483	Tb427.BES10.0	71.1504	0.772558	1.16952	0.660578	0.508883	0.928229	none significant	beta lactamase	N/A	0.0310764
8484	Tb427.BES10.1	410.635	0.573579	1.37175	0.418135	0.675848	0.985214	none significant	transferrin-binding protein, putative	N/A	0.0172896
9769	Tb427.BES10.10	0.619245	0	4.83873	0	1	1	none significant	variant surface glycoprotein (VSG)	VSG 427-19	0
8485	Tb427.BES10.2	200.817	-0.0554229	1.58796	-0.0349019	0.972158	1	none significant	transferrin-binding protein, putative	N/A	-0.00128154
8486	Tb427.BES10.3	216.306	0.437964	1.56341	0.280134	0.779374	1	none significant	expression site-associated gene 5 (ESAG5) protein, putative	N/A	0.0104353
8487	Tb427.BES10.4	101.501	0.882923	1.53429	0.575458	0.564981	0.955728	none significant	expression site-associated gene 3 (ESAG3, pseudogene), putative	N/A	0.0219157
8488	Tb427.BES10.5	118.498	-0.167178	1.20367	-0.13889	0.889537	1	none significant	expression site-associated gene 2 (ESAG2) protein, putative	N/A	-0.00631369
8489	Tb427.BES10.6	168.301	0.258291	1.22601	0.210676	0.83314	1	none significant	expression site-associated gene 11 (ESAG11, pseudogene), putative	N/A	0.00945306
8490	Tb427.BES10.7	83.5794	0.222905	1.68868	0.132	0.894985	1	none significant	expression site-associated gene 1 (ESAG1) protein, putative	N/A	0.00462053
9768	Tb427.BES10.8	3.63048	-0.0685164	4.83873	-0.01416	0.988702	1	none significant	variant surface glycoprotein (VSG), putative	N/A	-0.000216547
949	Tb927.3.4005	39.4056	2.67716	0.759932	3.52289	0.000426867	0.0412345	upregulated	hypothetical protein	N/A	0.600153
8492	Tb427.BES122.1	160.199	5.69476	1.66483	3.42062	NA	NA	none significant	transferrin-binding protein, putative	N/A	0.504231
8500	Tb427.BES122.10	184.964	0.00481255	1.20503	0.00399373	0.996813	1	none significant	expression site-associated gene 9 (ESAG9) protein, putative	N/A	0.000181292
6315	Tb11.v5.0228	219.755	2.66199	0.727869	3.65723	0.000254954	0.0320595	upregulated	75 kDa invariant surface glycoprotein, putative	N/A	0.718471
8460	Tb11.0330	63.4175	2.65729	0.60573	4.38692	1.14968e-05	0.00402818	upregulated	Cornifin (SPRR) family, putative	N/A	1.64183
8493	Tb427.BES122.3	79.4128	1.01615	1.70979	0.594314	0.552302	0.948601	none significant	expression site-associated gene 5 (ESAG5, pseudogene), putative	N/A	0.0208092
8494	Tb427.BES122.4	10.4322	2.83061	1.28577	2.20149	0.0277014	0.38568	none significant	expression site-associated gene 3 (ESAG3, pseudogene), putative	N/A	0.119167
8495	Tb427.BES122.5	104.408	4.33616	1.69867	2.55268	NA	NA	none significant	receptor-type adenylate cyclase, putative	N/A	0.136539
8496	Tb427.BES122.6	92.6913	4.04003	1.94923	2.07263	0.0382069	0.440546	none significant	expression site-associated gene 8 (ESAG8) protein, putative	N/A	0.0805399
8497	Tb427.BES122.7	10.8823	4.3263	2.60999	1.65759	0.0974001	0.603997	none significant	expression site-associated gene 3 (ESAG3) protein, putative	N/A	0.0465254
8498	Tb427.BES122.8	39.7696	1.78675	0.856776	2.08544	0.0370294	0.43425	none significant	receptor-type adenylate cyclase, putative	N/A	0.146073
8499	Tb427.BES122.9	523.495	-0.167391	1.28706	-0.130057	0.896521	1	none significant	variant surface glycoprotein (VSG, atypical), putative	N/A	-0.00562079
9772	Tb427.BES126.1	25.3653	5.97348	2.31812	2.57687	0.00996997	0.238922	none significant	folate transporter, putative	N/A	0.112285
8509	Tb427.BES126.10	492.205	-0.674027	1.50494	-0.447877	0.654242	0.980112	none significant	expression site-associated gene 2 (ESAG2) protein, putative	N/A	-0.0172489
8510	Tb427.BES126.11	152.141	0.494236	1.26984	0.389212	0.697119	0.988965	none significant	expression site-associated gene 11 (ESAG11, pseudogene), putative	N/A	0.0170609
8511	Tb427.BES126.12	198.533	-2.93864	1.46314	-2.00845	0.0445958	0.465299	none significant	expression site-associated gene 1 (ESAG1) protein, putative	N/A	-0.0938157
8512	Tb427.BES126.13	62.9998	-3.0238	1.33722	-2.26127	0.0237428	0.350991	none significant	variant surface glycoprotein (VSG, pseudogene), putative	N/A	-0.121748
9773	Tb427.BES126.14	0.0212613	-0.068453	4.83873	-0.0141469	0.988713	1	none significant	expression site-associated gene 3 (ESAG3, pseudogene), putative	N/A	-0.000216347
9774	Tb427.BES126.15	0	NA	NA	NA	NA	NA	none significant	variant surface glycoprotein (VSG)	VSG 427-11	0
6472	Tb11.v5.0576	46.1363	2.63853	0.537839	4.9058	9.30455e-07	0.000871836	upregulated	receptor-type adenylate cyclase GRESAG 4, putative	N/A	2.15632
8502	Tb427.BES126.3	3878.67	-0.145186	1.97694	-0.0734397	0.941456	1	none significant	transferrin-binding protein, putative	N/A	-0.00226984
8503	Tb427.BES126.4	191.908	0.939732	1.36696	0.687463	0.491791	0.923987	none significant	expression site-associated gene 5 (ESAG5) protein, putative	N/A	0.0287581
8504	Tb427.BES126.5	56.4855	-0.457416	1.45232	-0.314955	0.752796	0.99829	none significant	expression site-associated gene 3 (ESAG3, pseudogene), putative	N/A	-0.0124336
8505	Tb427.BES126.6	19.771	-0.275006	0.918248	-0.299489	0.764567	0.999855	none significant	receptor-type adenylate cyclase, putative	N/A	-0.0165355
8506	Tb427.BES126.7	145.006	-1.01039	1.28438	-0.78668	0.431469	0.895231	none significant	expression site-associated gene 8 (ESAG8) protein, putative	N/A	-0.0346777
8507	Tb427.BES126.8	42.171	-2.46829	0.996943	-2.47586	0.0132914	0.276144	none significant	expression site-associated gene 8 (ESAG8) protein, putative	N/A	-0.175417
8508	Tb427.BES126.9	38.1077	-0.0250324	1.35603	-0.0184601	0.985272	1	none significant	expression site-associated gene 3 (ESAG3) protein, putative	N/A	-0.000766244
8513	Tb427.BES129.1	93.9322	1.89991	1.48949	1.27555	0.202116	0.73646	none significant	neomycin phosphotranferase	N/A	0.0519577
8520	Tb427.BES129.10	53.9667	1.38641	2.05005	0.676279	0.498863	0.926899	none significant	expression site-associated gene 3 (ESAG3) protein, putative	N/A	0.0206099
8521	Tb427.BES129.11	87.8752	1.49724	1.50661	0.993782	0.320329	0.826914	none significant	expression site-associated gene 2 (ESAG2) protein, putative	N/A	0.0392024
8522	Tb427.BES129.12	19.6506	-1.26839	1.79484	-0.706685	0.479762	0.917982	none significant	expression site-associated gene 11 (ESAG11, pseudogene), putative	N/A	-0.0239311
8523	Tb427.BES129.13	79.0414	-3.0801	1.76338	-1.7467	0.0806893	0.570016	none significant	expression site-associated gene 1 (ESAG1) protein, putative	N/A	-0.0670375
9777	Tb427.BES129.14	5.92298	1.10514	4.8064	0.22993	0.818146	1	none significant	variant surface glycoprotein (VSG)	VSG 427-9	0.00354133
8514	Tb427.BES129.2	86.5099	2.48301	2.04878	1.21195	0.225533	0.757602	none significant	transferrin-binding protein, putative	N/A	0.0383946
9775	Tb427.BES129.3	0.065003	-0.0684585	4.83873	-0.014148	0.988712	1	none significant	transferrin-binding protein, putative	N/A	-0.000216365
8515	Tb427.BES129.4	276.612	3.51492	1.91412	1.83631	0.0663111	0.527267	none significant	transferrin-binding protein, putative	N/A	0.0676636
8516	Tb427.BES129.5	743.73	1.12764	1.96289	0.574479	0.565644	0.955728	none significant	expression site-associated gene 5 (ESAG5) protein, putative	N/A	0.0180375
8517	Tb427.BES129.6	114.012	0.363482	1.70612	0.213046	0.831291	1	none significant	expression site-associated gene 3 (ESAG3, pseudogene), putative	N/A	0.00740345
8518	Tb427.BES129.7	61.8782	0.850675	2.1141	0.402381	0.687403	0.98753	none significant	receptor-type adenylate cyclase, putative	N/A	0.011855
8519	Tb427.BES129.8	247.441	-0.37937	1.64401	-0.230759	0.817502	1	none significant	expression site-associated gene 12 (ESAG12) protein, putative	N/A	-0.00825797
9776	Tb427.BES129.9	13.908	3.74091	3.82682	0.977551	0.328297	0.831839	none significant	expression site-associated gene 8 (ESAG8) protein, putative	N/A	0.0186388
9778	Tb427.BES134.1	2.47211	5.01129	2.0099	2.4933	0.0126561	0.268297	none significant	folate transporter, putative	N/A	0.114675
8524	Tb427.BES134.2	256.377	-0.7718	1.68135	-0.459036	0.646208	0.979877	none significant	transferrin-binding protein, putative	N/A	-0.0162149
8525	Tb427.BES134.3	11.7731	1.56932	1.16275	1.34966	0.177124	0.712789	none significant	transferrin-binding protein, putative	N/A	0.0669224
8526	Tb427.BES134.4	92.2878	1.18308	1.41882	0.833847	0.404367	0.878285	none significant	expression site-associated gene 5 (ESAG5) protein, putative	N/A	0.0341293
8527	Tb427.BES134.5	6.08374	0.551582	1.72355	0.320026	0.748948	0.997959	none significant	expression site-associated gene 3 (ESAG3, pseudogene), putative	N/A	0.011051
9779	Tb427.BES134.6	0.065003	-0.0684585	4.83873	-0.014148	0.988712	1	none significant	variant surface glycoprotein (VSG)	VSG 427-15	-0.000216365
2072	Tb927.6.470	12.5929	2.45379	0.665897	3.68494	0.000228757	0.0293624	upregulated	gene related to expression site-associated gene 2 (GRESAG2), putative	N/A	0.714082
9788	Tb427.BES15.10	0	NA	NA	NA	NA	NA	none significant	expression site-associated gene 11 (ESAG11, pseudogene), putative	N/A	0
9789	Tb427.BES15.11	1.00192	0	3.55218	0	1	1	none significant	expression site-associated gene 1 (ESAG1) protein, putative	N/A	0
9790	Tb427.BES15.12	0	NA	NA	NA	NA	NA	none significant	variant surface glycoprotein (VSG)	VSG 427-6	0
9780	Tb427.BES15.2	0	NA	NA	NA	NA	NA	none significant	transferrin-binding protein, putative	N/A	0
9781	Tb427.BES15.3	0	NA	NA	NA	NA	NA	none significant	transferrin-binding protein, putative	N/A	0
9782	Tb427.BES15.4	0	NA	NA	NA	NA	NA	none significant	expression site-associated gene 5 (ESAG5) protein, putative	N/A	0
9783	Tb427.BES15.5	0	NA	NA	NA	NA	NA	none significant	expression site-associated gene 3 (ESAG3, pseudogene), putative	N/A	0
9784	Tb427.BES15.6	0	NA	NA	NA	NA	NA	none significant	expression site-associated gene 4 (ESAG4, pseudogene), putative	N/A	0
9785	Tb427.BES15.7	0	NA	NA	NA	NA	NA	none significant	expression site-associated gene 8 (ESAG8) protein, putative	N/A	0
9786	Tb427.BES15.8	0	NA	NA	NA	NA	NA	none significant	expression site-associated gene 3 (ESAG3) protein, putative	N/A	0
9787	Tb427.BES15.9	0.0453147	-0.068453	4.83873	-0.0141469	0.988713	1	none significant	expression site-associated gene 2 (ESAG2) protein, putative	N/A	-0.000216347
9791	Tb427.BES153.1	7.93499	6.32641	2.01631	3.13761	0.00170331	0.0886668	none significant	folate transporter, putative	N/A	0.262493
9800	Tb427.BES153.10	0	NA	NA	NA	NA	NA	none significant	expression site-associated gene 2 (ESAG2) protein, putative	N/A	0
9801	Tb427.BES153.11	0	NA	NA	NA	NA	NA	none significant	expression site-associated gene 11 (ESAG11, pseudogene), putative	N/A	0
8528	Tb427.BES153.12	2.12418	-2.93601	1.72104	-1.70596	0.0880164	0.586985	none significant	expression site-associated gene 1 (ESAG1) protein, putative	N/A	-0.0661314
9802	Tb427.BES153.13	0	NA	NA	NA	NA	NA	none significant	expression site-associated gene 3 (ESAG3, pseudogene), putative	N/A	0
9803	Tb427.BES153.14	0	NA	NA	NA	NA	NA	none significant	variant surface glycoprotein (VSG)	VSG 427-3	0
9792	Tb427.BES153.2	0	NA	NA	NA	NA	NA	none significant	transferrin-binding protein, putative	N/A	0
9793	Tb427.BES153.3	0	NA	NA	NA	NA	NA	none significant	transferrin-binding protein, putative	N/A	0
9794	Tb427.BES153.4	0.586062	4.16517	4.08607	1.01936	0.308033	0.818991	none significant	expression site-associated gene 5 (ESAG5) protein, putative	N/A	0.0185194
9795	Tb427.BES153.5	0	NA	NA	NA	NA	NA	none significant	expression site-associated gene 3 (ESAG3, pseudogene), putative	N/A	0
9796	Tb427.BES153.6	0	NA	NA	NA	NA	NA	none significant	receptor-type adenylate cyclase, putative	N/A	0
9797	Tb427.BES153.7	0	NA	NA	NA	NA	NA	none significant	expression site-associated gene 12 (ESAG12) protein, putative	N/A	0
9798	Tb427.BES153.8	0	NA	NA	NA	NA	NA	none significant	expression site-associated gene 8 (ESAG8) protein, putative	N/A	0
9799	Tb427.BES153.9	0	NA	NA	NA	NA	NA	none significant	expression site-associated gene 3 (ESAG3) protein, putative	N/A	0
9804	Tb427.BES28.1	0.427287	3.4809	3.32128	1.04806	0.29461	0.816474	none significant	transferrin-binding protein, putative	N/A	0.0224707
9813	Tb427.BES28.10	0	NA	NA	NA	NA	NA	none significant	expression site-associated gene 3 (ESAG3) protein, putative	N/A	0
8662	Tb427.BES28.11	3.2818	0.927747	1.41193	0.657076	0.511132	0.929723	none significant	expression site-associated gene 2 (ESAG2) protein, putative	N/A	0.0267749
9814	Tb427.BES28.12	0	NA	NA	NA	NA	NA	none significant	expression site-associated gene 11 (ESAG11, pseudogene), putative	N/A	0
8663	Tb427.BES28.13	1.23743	-1.23996	2.17355	-0.570476	0.568355	0.956262	none significant	expression site-associated gene 1 (ESAG1) protein, putative	N/A	-0.0165343
9815	Tb427.BES28.14	0	NA	NA	NA	NA	NA	none significant	variant surface glycoprotein (VSG, pseudogene), putative	N/A	0
9816	Tb427.BES28.15	0	NA	NA	NA	NA	NA	none significant	variant surface glycoprotein (VSG)	VSG 427-21	0
9805	Tb427.BES28.2	0	NA	NA	NA	NA	NA	none significant	transferrin-binding protein, putative	N/A	0
9806	Tb427.BES28.3	0	NA	NA	NA	NA	NA	none significant	transferrin-binding protein, putative	N/A	0
9807	Tb427.BES28.4	0	NA	NA	NA	NA	NA	none significant	transferrin-binding protein, putative	N/A	0
9808	Tb427.BES28.5	0	NA	NA	NA	NA	NA	none significant	expression site-associated gene 5 (ESAG5) protein, putative	N/A	0
9809	Tb427.BES28.6	0	NA	NA	NA	NA	NA	none significant	expression site-associated gene 3 (ESAG3, pseudogene), putative	N/A	0
9810	Tb427.BES28.7	0	NA	NA	NA	NA	NA	none significant	receptor-type adenylate cyclase, putative	N/A	0
9811	Tb427.BES28.8	0	NA	NA	NA	NA	NA	none significant	expression site-associated gene 12 (ESAG12) protein, putative	N/A	0
9812	Tb427.BES28.9	0	NA	NA	NA	NA	NA	none significant	expression site-associated gene 8 (ESAG8) protein, putative	N/A	0
2038	Tb927.5.4580	85.0039	2.38927	0.477056	5.00836	5.48951e-07	0.000571519	upregulated	Flagellum adhesion protein 3	FLA3	1.9172
8529	Tb427.BES29.2	385.862	3.63935	1.58104	2.30188	0.0213421	0.332738	none significant	transferrin-binding protein, putative	N/A	0.112835
8530	Tb427.BES29.3	258.062	2.90331	1.76595	1.64405	0.100165	0.609573	none significant	transferrin-binding protein, putative	N/A	0.0618214
8531	Tb427.BES29.4	32.5494	2.63815	0.962906	2.73978	0.00614811	0.197171	none significant	expression site-associated gene 5 (ESAG5) protein, putative	N/A	0.225216
8532	Tb427.BES29.5	143.009	0.733543	1.12701	0.650873	0.515128	0.931986	none significant	expression site-associated gene 3 (ESAG3, pseudogene), putative	N/A	0.0314605
8533	Tb427.BES29.6	185.996	4.62574	1.87292	2.46981	0.0135186	0.278423	none significant	expression site-associated gene 2 (ESAG2) protein, putative	N/A	0.117718
8534	Tb427.BES29.7	12.3071	-0.43375	1.15474	-0.375627	0.707194	0.990133	none significant	expression site-associated gene 11 (ESAG11, pseudogene), putative	N/A	-0.0176752
8535	Tb427.BES29.8	23.5717	-0.744938	1.16403	-0.639965	0.522196	0.933911	none significant	expression site-associated gene 1 (ESAG1) protein, putative	N/A	-0.0301868
8536	Tb427.BES29.9	125.401	-6.53597	1.93679	-3.37464	0.000739118	0.0572358	none significant	variant surface glycoprotein (VSG)	VSG 427-8	-0.414398
9829	Tb427.BES4.1	0	NA	NA	NA	NA	NA	none significant	expression site-associated gene 7 (ESAG7) protein, putative	N/A	0
8538	Tb427.BES4.10	9.76441	-3.09969	1.27965	-2.42229	0.015423	0.295528	none significant	expression site-associated gene 1 (ESAG1) protein, putative	N/A	-0.143403
9838	Tb427.BES4.11	0	NA	NA	NA	NA	NA	none significant	variant surface glycoprotein (VSG)	VSG 427-6	0
9830	Tb427.BES4.2	0	NA	NA	NA	NA	NA	none significant	transferrin-binding protein, putative	N/A	0
9831	Tb427.BES4.3	0	NA	NA	NA	NA	NA	none significant	expression site-associated gene 5 (ESAG5) protein, putative	N/A	0
9832	Tb427.BES4.4	0	NA	NA	NA	NA	NA	none significant	expression site-associated gene 3 (ESAG3, pseudogene), putative	N/A	0
9833	Tb427.BES4.5	0	NA	NA	NA	NA	NA	none significant	expression site-associated gene 4 (ESAG4, pseudogene), putative	N/A	0
9834	Tb427.BES4.6	0	NA	NA	NA	NA	NA	none significant	expression site-associated gene 8 (ESAG8) protein, putative	N/A	0
9835	Tb427.BES4.7	0	NA	NA	NA	NA	NA	none significant	expression site-associated gene 3 (ESAG3) protein, putative	N/A	0
9836	Tb427.BES4.8	0	NA	NA	NA	NA	NA	none significant	expression site-associated gene 2 (ESAG2) protein, putative	N/A	0
9837	Tb427.BES4.9	0.0877328	0.638208	4.82551	0.132257	0.894781	1	none significant	expression site-associated gene 11 (ESAG11, pseudogene), putative	N/A	0.00202816
8539	Tb427.BES40.1	173.618	1.81775	1.44563	1.25741	0.208606	0.740004	none significant	hygromycin resistance protein	N/A	0.0523158
8544	Tb427.BES40.10	2.13844	-1.10126	2.32447	-0.473766	0.635667	0.977227	none significant	expression site-associated gene 3 (ESAG3) protein, putative	N/A	-0.0129844
9842	Tb427.BES40.11	1.28238	5.28658	2.91565	1.81317	0.0698048	0.536936	none significant	expression site-associated gene 12 (ESAG12) protein, putative	N/A	0.048275
8545	Tb427.BES40.12	4.86638	1.21235	1.12719	1.07555	0.282128	0.806541	none significant	hypothetical protein	N/A	0.0532774
8546	Tb427.BES40.13	153.921	-0.664793	1.54904	-0.429163	0.667804	0.985214	none significant	receptor-type adenylate cyclase, putative	N/A	-0.016152
8547	Tb427.BES40.14	9.42732	-1.38178	1.23679	-1.11723	0.263895	0.789674	none significant	expression site-associated gene 8 (ESAG8) protein, putative	N/A	-0.0517599
9843	Tb427.BES40.15	0.744152	3.73586	3.99903	0.934191	0.350205	0.846034	none significant	expression site-associated gene 8 (ESAG8) protein, putative	N/A	0.0171472
9844	Tb427.BES40.16	1.46332	3.67776	2.59246	1.41864	0.156005	0.691141	none significant	expression site-associated gene 3 (ESAG3) protein, putative	N/A	0.038466
8548	Tb427.BES40.17	23.6433	-1.31538	1.02367	-1.28497	0.198802	0.734533	none significant	hypothetical protein	N/A	-0.0696309
9845	Tb427.BES40.18	0	NA	NA	NA	NA	NA	none significant	expression site-associated gene 2 (ESAG2) protein, putative	N/A	0
9846	Tb427.BES40.19	0	NA	NA	NA	NA	NA	none significant	expression site-associated gene 11 (ESAG11, pseudogene), putative	N/A	0
569	Tb927.2.5600	61.4787	2.38298	0.593173	4.01734	5.88583e-05	0.0137876	upregulated	hypothetical protein, conserved	N/A	1.01174
1684	Tb927.5.900	113.028	1.96423	0.544443	3.60778	0.000308831	0.0336482	upregulated	oligosaccharyl transferase subunit, putative	N/A	0.621025
8550	Tb427.BES40.21	21.1079	-2.76651	2.2813	-1.21269	0.225249	0.757602	none significant	variant surface glycoprotein (VSG, psuedogene), putative	N/A	-0.0353725
9847	Tb427.BES40.22	4.53048	6.24524	4.7324	1.31968	NA	NA	none significant	variant surface glycoprotein (VSG)	VSG 427-2	0.0220459
8665	Tb427.BES40.3	40.3911	4.29775	2.18959	1.96281	0.0496682	0.479709	none significant	transferrin-binding protein, putative	N/A	0.0676935
8540	Tb427.BES40.4	38.1306	1.30918	1.48263	0.883014	0.377229	0.865271	none significant	expression site-associated gene 5 (ESAG5, pseudogene), putative	N/A	0.0350255
8541	Tb427.BES40.5	5.40615	3.25323	3.0532	1.06552	0.286642	0.810015	none significant	expression site-associated gene 3 (ESAG3, pseudogene), putative	N/A	0.0244387
8542	Tb427.BES40.6	4.51852	-1.757	1.61474	-1.0881	0.276551	0.802005	none significant	hypothetical protein	N/A	-0.0409603
9840	Tb427.BES40.7	0.482124	2.00864	3.31335	0.606227	0.544364	0.946533	none significant	receptor-type adenylate cyclase, putative	N/A	0.0126566
8543	Tb427.BES40.8	6.25388	-0.0189121	1.06166	-0.0178138	0.985787	1	none significant	hypothetical protein	N/A	-0.000887116
9841	Tb427.BES40.9	0.149149	2.20149	4.76942	0.461584	0.64438	0.979877	none significant	expression site-associated gene 8 (ESAG8) protein, putative	N/A	0.00719267
9817	Tb427.BES5.1	0	NA	NA	NA	NA	NA	none significant	transferrin-binding protein, putative	N/A	0
9826	Tb427.BES5.10	0.736466	3.71506	3.30912	1.12267	0.261576	0.789674	none significant	expression site-associated gene 11 (ESAG11), degenerate	N/A	0.024306
8537	Tb427.BES5.11	0.809168	-2.19304	2.48066	-0.884053	0.376668	0.865182	none significant	expression site-associated gene 1 (ESAG1) protein, putative	N/A	-0.023496
9827	Tb427.BES5.12	0	NA	NA	NA	NA	NA	none significant	variant surface glycoprotein (VSG, pseudogene), putative	N/A	0
9828	Tb427.BES5.13	0	NA	NA	NA	NA	NA	none significant	variant surface glycoprotein (VSG)	VSG 427-21	0
9818	Tb427.BES5.2	0	NA	NA	NA	NA	NA	none significant	transferrin-binding protein, putative	N/A	0
9819	Tb427.BES5.3	0	NA	NA	NA	NA	NA	none significant	expression site-associated gene 5 (ESAG5) protein, putative	N/A	0
9820	Tb427.BES5.4	0	NA	NA	NA	NA	NA	none significant	expression site-associated gene 3 (ESAG3, pseudogene), putative	N/A	0
9821	Tb427.BES5.5	0	NA	NA	NA	NA	NA	none significant	receptor-type adenylate cyclase, putative	N/A	0
9822	Tb427.BES5.6	0	NA	NA	NA	NA	NA	none significant	expression site-associated gene 12 (ESAG12) protein, putative	N/A	0
9823	Tb427.BES5.7	0	NA	NA	NA	NA	NA	none significant	expression site-associated gene 8 (ESAG8) protein, putative	N/A	0
9824	Tb427.BES5.8	0	NA	NA	NA	NA	NA	none significant	expression site-associated gene 3 (ESAG3) protein, putative	N/A	0
9825	Tb427.BES5.9	0	NA	NA	NA	NA	NA	none significant	expression site-associated gene 2 (ESAG2) protein, putative	N/A	0
9848	Tb427.BES51.1	0	NA	NA	NA	NA	NA	none significant	folate transporter, putative	N/A	0
9857	Tb427.BES51.10	0	NA	NA	NA	NA	NA	none significant	expression site-associated gene 11 (ESAG11, pseudogene), putative	N/A	0
9858	Tb427.BES51.11	0	NA	NA	NA	NA	NA	none significant	expression site-associated gene 1 (ESAG1) protein, putative	N/A	0
9859	Tb427.BES51.12	0	NA	NA	NA	NA	NA	none significant	variant surface glycoprotein (VSG)	VSG 427-13	0
9849	Tb427.BES51.2	0	NA	NA	NA	NA	NA	none significant	transferrin-binding protein, putative	N/A	0
9850	Tb427.BES51.3	0	NA	NA	NA	NA	NA	none significant	transferrin-binding protein, putative	N/A	0
9851	Tb427.BES51.4	0.0419696	0.597422	4.82747	0.123755	0.90151	1	none significant	expression site-associated gene 5 (ESAG5) protein, putative	N/A	0.00189703
9852	Tb427.BES51.5	0	NA	NA	NA	NA	NA	none significant	expression site-associated gene 3 (ESAG3, pseudogene), putative	N/A	0
9853	Tb427.BES51.6	0	NA	NA	NA	NA	NA	none significant	expression site-associated gene 4 (ESAG4, pseudogene), putative	N/A	0
9854	Tb427.BES51.7	0	NA	NA	NA	NA	NA	none significant	expression site-associated gene 8 (ESAG8) protein, putative	N/A	0
9855	Tb427.BES51.8	0	NA	NA	NA	NA	NA	none significant	expression site-associated gene 3 (ESAG3, pseudogene), putative	N/A	0
9856	Tb427.BES51.9	0	NA	NA	NA	NA	NA	none significant	expression site-associated gene 2 (ESAG2) protein, putative	N/A	0
9860	Tb427.BES56.1	2.16779	5.06429	2.37591	2.13151	0.0330471	0.416993	none significant	folate transporter, putative	N/A	0.0730205
9863	Tb427.BES56.10	0	NA	NA	NA	NA	NA	none significant	expression site-associated gene 2 (ESAG2) protein, putative	N/A	0
9864	Tb427.BES56.11	0	NA	NA	NA	NA	NA	none significant	expression site-associated gene 11 (ESAG11, pseudogene), putative	N/A	0
8557	Tb427.BES56.12	8.72535	0.616397	1.66791	0.369562	NA	NA	none significant	expression site-associated gene 1 (ESAG1) protein, putative	N/A	0.0131079
8558	Tb427.BES56.13	59.5433	-2.23705	2.22877	-1.00371	0.315516	0.8248	none significant	variant surfave glycoprotein (VSG)	VSG 427-17	-0.0292424
8551	Tb427.BES56.2	138.712	1.37996	1.51821	0.908933	0.363385	0.856738	none significant	transferrin-binding protein, putative	N/A	0.0354498
8552	Tb427.BES56.3	114.434	1.75581	1.4514	1.20973	0.226382	0.757602	none significant	transferrin-binding protein, putative	N/A	0.0499567
8553	Tb427.BES56.4	75.8099	1.7887	1.34934	1.32561	0.184968	0.719345	none significant	expression site-associated gene 5 (ESAG5) protein, putative	N/A	0.0585415
8554	Tb427.BES56.5	59.679	0.791849	1.19997	0.65989	0.509324	0.928229	none significant	expression site-associated gene 3 (ESAG3, pseudogene), putative	N/A	0.0304511
9861	Tb427.BES56.6	0.0453147	-0.068453	4.83873	-0.0141469	0.988713	1	none significant	receptor-type adenylate cyclase, putative	N/A	-0.000216347
9862	Tb427.BES56.7	0	NA	NA	NA	NA	NA	none significant	expression site-associated gene 8 (ESAG8) protein, putative	N/A	0
8555	Tb427.BES56.8	1.53734	-0.287928	2.0192	-0.142595	0.88661	1	none significant	expression site-associated gene 8 (ESAG8) protein, putative	N/A	-0.00433643
8556	Tb427.BES56.9	25.422	0.218535	1.56949	0.139239	0.889261	1	none significant	expression site-associated gene 3 (ESAG3, pseudogene), putative	N/A	0.00516233
9865	Tb427.BES59.1	0	NA	NA	NA	NA	NA	none significant	folate transporter, putative	N/A	0
9874	Tb427.BES59.10	0	NA	NA	NA	NA	NA	none significant	expression site-associated gene 11 (ESAG11, pseudogene), putative	N/A	0
8559	Tb427.BES59.11	2.8194	-3.17229	1.70253	-1.86328	0.062423	0.523638	none significant	expression site-associated gene 1 (ESAG1) protein, putative	N/A	-0.0752665
9875	Tb427.BES59.12	0	NA	NA	NA	NA	NA	none significant	variant surface glycoprotein (VSG)	VSG 427-13	0
9866	Tb427.BES59.2	0	NA	NA	NA	NA	NA	none significant	transferrin-binding protein, putative	N/A	0
9867	Tb427.BES59.3	0	NA	NA	NA	NA	NA	none significant	transferrin-binding protein, putative	N/A	0
9868	Tb427.BES59.4	0	NA	NA	NA	NA	NA	none significant	expression site-associated gene 5 (ESAG5) protein, putative	N/A	0
9869	Tb427.BES59.5	0	NA	NA	NA	NA	NA	none significant	expression site-associated gene 3 (ESAG3, pseudogene), putative	N/A	0
9870	Tb427.BES59.6	0	NA	NA	NA	NA	NA	none significant	expression site-associated gene 4 (ESAG4, pseudogene), putative	N/A	0
9871	Tb427.BES59.7	0	NA	NA	NA	NA	NA	none significant	expression site-associated gene 8 (ESAG8) protein, putative	N/A	0
9872	Tb427.BES59.8	0	NA	NA	NA	NA	NA	none significant	expression site-associated gene 3 (ESAG3, pseudogene), putative	N/A	0
9873	Tb427.BES59.9	0	NA	NA	NA	NA	NA	none significant	expression site-associated gene 2 (ESAG2) protein, putative	N/A	0
8560	Tb427.BES64.1	39.9283	1.20343	1.03427	1.16355	0.244607	0.775052	none significant	transferrin-binding protein, putative	N/A	0.061874
9876	Tb427.BES64.2	0.568291	4.11912	4.74051	0.86892	NA	NA	none significant	variant surface glycoprotein (VSG)	VSG 427-14	0.0138828
9877	Tb427.BES65.1	0	NA	NA	NA	NA	NA	none significant	transferrin-binding protein, putative	N/A	0
9886	Tb427.BES65.10	0	NA	NA	NA	NA	NA	none significant	expression site-associated gene 11 (ESAG11, pseudogene), putative	N/A	0
8561	Tb427.BES65.11	0.55704	-3.00484	2.64315	-1.13684	0.255605	0.784996	none significant	expression site-associated gene 1 (ESAG1) protein, putative	N/A	-0.0293675
9887	Tb427.BES65.12	0	NA	NA	NA	NA	NA	none significant	expression site-associated gene 3 (ESAG3, pseudogene), putative	N/A	0
9888	Tb427.BES65.13	0	NA	NA	NA	NA	NA	none significant	variant surface glycoprotein (VSG)	VSG 427-3	0
9878	Tb427.BES65.2	0	NA	NA	NA	NA	NA	none significant	transferrin-binding protein, putative	N/A	0
9879	Tb427.BES65.3	0	NA	NA	NA	NA	NA	none significant	expression site-associated gene 5 (ESAG5) protein, putative	N/A	0
9880	Tb427.BES65.4	0.0632309	1.06657	4.80777	0.221843	0.824436	1	none significant	expression site-associated gene 3 (ESAG3, pseudogene), putative	N/A	0.00341558
9881	Tb427.BES65.5	0	NA	NA	NA	NA	NA	none significant	receptor-type adenylate cyclase, putative	N/A	0
9882	Tb427.BES65.6	0	NA	NA	NA	NA	NA	none significant	expression site-associated gene 12 (ESAG12), putative	N/A	0
9883	Tb427.BES65.7	0	NA	NA	NA	NA	NA	none significant	expression site-associated gene 8 (ESAG8) protein, putative	N/A	0
9884	Tb427.BES65.8	0	NA	NA	NA	NA	NA	none significant	expression site-associated gene 3 (ESAG3), putative	N/A	0
9885	Tb427.BES65.9	0	NA	NA	NA	NA	NA	none significant	expression site-associated gene 2 (ESAG2) protein, putative	N/A	0
9889	Tb427.BES98.1	11.1546	5.28531	2.09698	2.52044	0.0117208	0.256	none significant	transferrin-binding protein, putative	N/A	0.114285
9891	Tb427.BES98.10	3.43151	2.13487	2.36299	0.903464	0.36628	0.858869	none significant	expression site-associated gene 11 (ESAG11, pseudogene), putative	N/A	0.024969
8569	Tb427.BES98.11	12.8549	-1.41516	0.989605	-1.43002	0.152711	0.687517	none significant	expression site-associated gene 1 (ESAG1) protein, putative	N/A	-0.0807001
5381	Tb927.10.6590	54.1013	1.77841	0.461676	3.85207	0.000117126	0.0207069	upregulated	hypothetical protein, conserved	N/A	0.737675
8562	Tb427.BES98.2	90.7925	-0.272014	1.19445	-0.227732	0.819854	1	none significant	transferrin-binding protein, putative	N/A	-0.0104221
8563	Tb427.BES98.3	13.1415	-1.94608	1.30516	-1.49107	0.135943	0.669421	none significant	expression site-associated gene 5 (ESAG5) protein, putative	N/A	-0.068824
8564	Tb427.BES98.4	135.016	-0.17537	1.36818	-0.128178	0.898008	1	none significant	expression site-associated gene 3 (ESAG3, pseudogene), putative	N/A	-0.00528654
8565	Tb427.BES98.5	28.3123	0.600239	0.850345	0.705877	0.480265	0.917982	none significant	receptor-type adenylate cyclase, putative	N/A	0.0416365
8566	Tb427.BES98.6	44.1177	-0.197101	0.981612	-0.200793	0.84086	1	none significant	hypothetical protein	N/A	-0.0105784
8567	Tb427.BES98.7	0.942132	-1.86894	3.30634	-0.56526	0.571897	0.957106	none significant	expression site-associated gene 8 (ESAG8) protein, putative	N/A	-0.0118005
8568	Tb427.BES98.8	11.7419	-1.06257	1.42284	-0.746799	0.455185	0.907865	none significant	expression site-associated gene 3 (ESAG3, pseudogene), putative	N/A	-0.0303678
9890	Tb427.BES98.9	0.500973	3.93784	4.74191	0.830433	0.406294	0.879584	none significant	expression site-associated gene 2 (ESAG2) protein, putative	N/A	0.0132309
1656	Tb5.NT.17	39.031	0.526904	0.471643	1.11717	0.263923	0.789674	none significant	Noncoding RNA, putative	N/A	0.0921344
8813	Tb5.NT.35	2.24643	3.59153	1.97356	1.81983	0.0687855	0.535316	none significant	Noncoding RNA, putative	N/A	0.0653092
8814	Tb5.NT.46	2.56919	4.04208	2.00141	2.01962	0.0434229	0.461894	none significant	Noncoding RNA, putative	N/A	0.0756974
1830	Tb5.NT.60	53.3365	-0.154154	0.498461	-0.309259	0.757124	0.999764	none significant	Noncoding RNA, putative	N/A	-0.0231079
1832	Tb5.NT.61	58.9487	0.614952	0.588101	1.04566	0.295719	0.817043	none significant	Noncoding RNA, putative	N/A	0.0782436
1879	Tb5.NT.67	54.9936	0.120012	0.393136	0.305269	0.760162	0.999855	none significant	Noncoding RNA, putative	N/A	0.0239029
1917	Tb5.NT.75	21.8703	-0.704651	0.571807	-1.23232	0.217829	0.750839	none significant	Noncoding RNA, putative	N/A	-0.0958697
1948	Tb5.NT.81	100.552	0.161354	0.360226	0.447925	0.654207	0.980112	none significant	Noncoding RNA, putative	N/A	0.0356422
2007	Tb5.NT.86	24.6944	0.78279	0.491229	1.59353	0.11104	0.633362	none significant	Noncoding RNA, putative	N/A	0.141777
2175	Tb6.NT.39	285.45	0.0945731	0.423008	0.223573	0.82309	1	none significant	Noncoding RNA, putative	N/A	0.0172734
2188	Tb6.NT.40	179.953	0.00930158	0.433441	0.0214598	0.982879	1	none significant	Noncoding RNA, putative	N/A	0.00164476
2347	Tb6.NT.65	51.2399	-1.6603	0.502926	-3.30129	0.000962429	0.0659943	none significant	Noncoding RNA, putative	N/A	-0.492564
2349	Tb6.NT.66	34.3147	-0.761797	1.0027	-0.759747	0.447406	0.903583	none significant	Noncoding RNA, putative	N/A	-0.0401773
2663	Tb7.NT.10	115.626	-0.44858	0.311673	-1.43926	0.150076	0.682568	none significant	Noncoding RNA, putative	N/A	-0.135385
2703	Tb7.NT.17	73.3803	0.0462696	0.696741	0.0664086	0.947053	1	none significant	Noncoding RNA, putative	N/A	0.00430625
2767	Tb7.NT.24	71.4502	-0.188258	0.373253	-0.504371	0.614001	0.972808	none significant	Noncoding RNA, putative	N/A	-0.0402287
8929	Tb7.NT.53	0.119312	0.638205	4.82551	0.132256	0.894781	1	none significant	Noncoding RNA, putative	N/A	0.00202815
3006	Tb7.NT.62	33.1326	-0.0143083	0.722086	-0.0198153	0.984191	1	none significant	Noncoding RNA, putative	N/A	-0.00126065
3065	Tb7.NT.76	94.427	-0.182224	0.478752	-0.380622	0.703484	0.990133	none significant	Noncoding RNA, putative	N/A	-0.0288579
3228	Tb8.NT.11	5663.71	-0.637872	0.506999	-1.25813	0.208344	0.739742	none significant	Noncoding RNA, putative	N/A	-0.103548
3915	Tb8.NT.128	254.906	0.0679007	0.479517	0.141602	0.887394	1	none significant	Noncoding RNA, putative	N/A	0.0106351
3917	Tb8.NT.129	71.7096	0.164041	0.305589	0.536803	0.591403	0.964026	none significant	Noncoding RNA, putative	N/A	0.0430253
3247	Tb8.NT.13	162.612	-0.670343	0.635394	-1.055	0.291424	0.813901	none significant	Noncoding RNA, putative	N/A	-0.0760535
3954	Tb8.NT.138	21.2756	-0.480056	0.686392	-0.69939	0.484308	0.920107	none significant	Noncoding RNA, putative	N/A	-0.0468317
3284	Tb8.NT.18	82.1777	-0.156577	0.549715	-0.284833	0.775772	0.999861	none significant	Noncoding RNA, putative	N/A	-0.0205966
3403	Tb8.NT.41	7.78764	-0.456353	0.796791	-0.572739	0.566821	0.955824	none significant	Noncoding RNA, putative	N/A	-0.0349447
3416	Tb8.NT.42	3.02882	-1.70982	1.00167	-1.70696	0.0878298	0.586364	none significant	Noncoding RNA, putative	N/A	-0.099106
3215	Tb8.NT.8	134.471	-0.494684	0.477293	-1.03644	0.299999	0.8175	none significant	Noncoding RNA, putative	N/A	-0.0840984
3224	Tb8.NT.9	59.3813	-0.079047	0.435806	-0.181381	0.856069	1	none significant	Noncoding RNA, putative	N/A	-0.0139234
3755	Tb8.NT.97	42.7262	0.479822	0.615902	0.779056	0.435947	0.898355	none significant	Noncoding RNA, putative	N/A	0.0554478
3791	Tb8.NT.99	817.992	0.419711	0.607003	0.691447	0.489284	0.92345	none significant	Noncoding RNA, putative	N/A	0.0491827
4210	Tb9.NT.32	52.8971	-0.118802	0.555094	-0.214022	0.83053	1	none significant	Noncoding RNA, putative	N/A	-0.015387
4233	Tb9.NT.34	1082.91	-0.113354	0.470549	-0.240897	0.809635	1	none significant	Noncoding RNA, putative	N/A	-0.0182281
6400	Tb11.v5.0448	122.369	1.76308	0.510766	3.45184	0.000556779	0.0492172	upregulated	leucine-rich repeat protein (LRRP), putative	N/A	0.548542
4591	Tb9.NT.68	142.329	0.00764556	0.530111	0.0144226	0.988493	1	none significant	Noncoding RNA, putative	N/A	0.00105053
8672	Tb927.1.10	0	NA	NA	NA	NA	NA	none significant	hypothetical protein	N/A	0
31	Tb927.1.100	2817.31	-0.0308999	0.255201	-0.121081	0.903627	1	none significant	#N/A	#N/A	-0.00929448
87	Tb927.1.1000	180.229	-0.520367	0.278306	-1.86977	0.0615162	0.522391	none significant	developmentally regulated phosphoprotein	N/A	-0.196967
88	Tb927.1.1010	192.014	-0.176359	0.381423	-0.46237	0.643816	0.979877	none significant	E3 ubiquitin-protein ligase KCMF1, putative	N/A	-0.036684
8675	Tb927.1.1020	0.973416	3.69708	2.2527	1.64118	0.10076	0.60961	none significant	leucine-rich repeat-containing protein	N/A	0.0513869
89	Tb927.1.1025	102.509	0.0964852	0.382462	0.252274	0.80083	1	none significant	conserved protein, unknown function	N/A	0.0197575
90	Tb927.1.1030	254.932	-0.538565	0.416457	-1.29321	0.19594	0.728598	none significant	Nucleolar protein 49	NOP49	-0.113937
91	Tb927.1.1050	247.379	0.357399	0.384394	0.929773	0.352489	0.846799	none significant	Metallo-dependent phosphatase-like domain-containing protein	N/A	0.0778489
92	Tb927.1.1060	208.127	-0.0538572	0.251734	-0.213945	0.83059	1	none significant	Cell cycle checkpoint protein RAD1-like, putative	N/A	-0.0164367
93	Tb927.1.1080	110.179	-0.466227	0.407287	-1.14471	0.252328	0.7803	none significant	TFIIH basal transcription factor subunit, putative, TFIIH basal transcription factor subunit	TSP1	-0.0984792
94	Tb927.1.1090	242.969	-0.111236	0.311874	-0.356671	0.721338	0.991276	none significant	hypothetical protein, conserved	N/A	-0.0282005
32	Tb927.1.110	42.7822	2.09929	1.60378	1.30896	0.190546	0.72457	none significant	#N/A	#N/A	0.0505513
95	Tb927.1.1100	58.9236	-0.800627	0.54982	-1.45616	0.145348	0.676912	none significant	Basal body protein	BBP109	-0.119816
96	Tb927.1.1120	126.194	-0.350051	0.424217	-0.825171	0.409274	0.879584	none significant	ribosomal RNA-processing protein 8, putative	RRP8	-0.0669883
8676	Tb927.1.1130	0.0768934	-0.0684572	4.83873	-0.0141478	0.988712	1	none significant	glycerol-3-phosphate dehydrogenase (FAD-dependent), putative	N/A	-0.000216361
8677	Tb927.1.1140	0.0315787	0	4.83873	0	1	1	none significant	Transmembrane protein 231, putative	N/A	0
97	Tb927.1.1150	115.811	-0.0247804	0.389434	-0.0636319	0.949263	1	none significant	zeta tubulin	N/A	-0.00495028
98	Tb927.1.1160	205.295	0.0315556	0.448228	0.0704008	0.943875	1	none significant	kinetoplast ribosomal PPR-repeat containing protein 3	KRIPP3	0.00536348
99	Tb927.1.1170	95.3947	0.477144	0.476684	1.00096	0.316844	0.825363	none significant	DNA-directed RNA polymerase 2, RPB12 subunit	RPB12	0.0808317
100	Tb927.1.1175	175.599	0.421559	0.338933	1.24378	0.21358	0.746011	none significant	hypothetical protein	N/A	0.11162
33	Tb927.1.120	2667.71	0.185603	0.42981	0.431825	0.665869	0.985214	none significant	#N/A	#N/A	0.0336338
8678	Tb927.1.1200	0.32886	1.99781	3.74614	0.533299	0.593826	0.964599	none significant	Mitochondrial ribosomal protein S15	MRPS15	0.0100803
101	Tb927.1.1210	18.6373	-0.253539	0.641525	-0.395212	0.692686	0.988904	none significant	conserved protein, unknown function	N/A	-0.0269093
102	Tb927.1.1220	170.31	-0.144603	0.548278	-0.263739	0.791981	1	none significant	RWD domain-containing protein	N/A	-0.0190752
103	Tb927.1.1230	38.3609	0.403256	0.607789	0.663481	0.507022	0.928229	none significant	chaperone protein DnaJ, putative	J47	0.047063
104	Tb927.1.1240	542.522	-0.378779	0.366178	-1.03441	0.300943	0.8175	none significant	cytidine triphosphate synthase, putative	N/A	-0.0886032
105	Tb927.1.1270	954.863	0.0975031	0.435688	0.223791	0.82292	1	none significant	homocysteine S-methyltransferase, putative	N/A	0.0172028
8679	Tb927.1.1300	0.0212613	-0.068453	4.83873	-0.0141469	0.988713	1	none significant	hypothetical transmembrane protein, conserved	N/A	-0.000216347
8572	Tb927.1.1310	0.19838	-4.14001	4.67848	-0.884905	0.376208	0.865182	none significant	transmembrane protein, conserved	N/A	-0.0143013
8680	Tb927.1.1330	1.3002	3.8562	2.09232	1.84302	0.0653255	0.527267	none significant	Mitochondrial Editosome-like Complex TUTase	MEAT1	0.0636908
106	Tb927.1.1340	234.884	0.308024	0.28935	1.06454	0.287084	0.810015	none significant	Quinonprotein alcohol dehydrogenase-like protein, putative	N/A	0.0917903
107	Tb927.1.1350	94.6821	0.234416	0.51355	0.456463	0.648057	0.979877	none significant	kinesin heavy chain, putative	N/A	0.0340634
8681	Tb927.1.1370	0.133031	0	4.83873	0	1	1	none significant	rRNA biogenesis protein, putative	N/A	0
108	Tb927.1.1380	390.649	0.449687	0.289343	1.55417	0.120144	0.645385	none significant	serine/threonine protein phosphatase 2A regulatory subunit, putative	N/A	0.150118
109	Tb927.1.1390	324.742	0.141492	0.284448	0.497426	0.618888	0.974591	none significant	hypothetical protein, conserved	N/A	0.0395074
110	Tb927.1.1400	254.12	0.412219	0.359302	1.14728	0.251266	0.779293	none significant	Overproducer of inositol protein 10 homolog, putative	N/A	0.100531
112	Tb927.1.1420	1903.05	0.759024	0.37081	2.04694	0.0406642	0.451668	none significant	conserved protein, unknown function	N/A	0.224597
113	Tb927.1.1470	16.9283	-1.06967	0.948429	-1.12783	0.259391	0.788018	none significant	conserved protein, unknown function	N/A	-0.0636603
114	Tb927.1.1500	6625.43	-0.114319	0.517992	-0.220697	0.825328	1	none significant	conserved protein, unknown function	N/A	-0.016248
116	Tb927.1.1530	2055.33	0.013323	0.495722	0.026876	0.978559	1	none significant	STE group serine/threonine-protein kinase, putative	N/A	0.00199798
117	Tb927.1.1540	294.826	-0.053464	0.336724	-0.158777	0.873845	1	none significant	Tubulin/FtsZ family, putative	N/A	-0.0124607
118	Tb927.1.1550	310.422	-0.0387351	0.328058	-0.118074	0.906009	1	none significant	tubulin-tyrosine ligase, putative	N/A	-0.0092549
119	Tb927.1.1560	9.84938	1.3503	0.975034	1.38487	0.166091	0.70126	none significant	vesicular-fusion protein nsf, putative	N/A	0.0786012
120	Tb927.1.1580	172.945	0.622981	0.388266	1.60452	0.108599	0.630222	none significant	electron transport protein SCO1/2, putative	N/A	0.154116
121	Tb927.1.1600	332.992	0.0894556	0.303351	0.294892	0.768076	0.999861	none significant	pseudouridine synthase TruD, putative	N/A	0.0231966
8682	Tb927.1.1610	0.725671	2.03998	2.53541	0.804595	0.421053	0.886976	none significant	hypothetical protein, conserved	N/A	0.0209176
122	Tb927.1.1620	298.558	-0.175227	0.284414	-0.616099	0.537829	0.94425	none significant	ATP-dependent DEAD/H RNA helicase, putative	N/A	-0.0495266
8683	Tb927.1.1630	0.0703971	0	4.83873	0	1	1	none significant	transcription elongation factor 1 homolog	ELOF1	0
8684	Tb927.1.1640	0.0315787	0	4.83873	0	1	1	none significant	hypothetical protein, conserved	N/A	0
8685	Tb927.1.1650	0	NA	NA	NA	NA	NA	none significant	hypothetical protein, conserved	N/A	0
8686	Tb927.1.1660	0.255209	0	4.83873	0	1	1	none significant	ESCO acetyltransferase domain-containing protein	N/A	0
123	Tb927.1.1670	451.928	-0.293515	0.19113	-1.53568	0.124616	0.653416	none significant	ARM-like helical domain-containing protein	N/A	-0.133804
124	Tb927.1.1680	126.396	-0.210972	0.29534	-0.714335	0.47502	0.916585	none significant	Transcription elongation factor 1 domain-containing protein	N/A	-0.0582982
125	Tb927.1.1690	224.247	-0.0897027	0.247236	-0.362822	0.716738	0.990133	none significant	RNA-editing nuclease 1	KREN1	-0.028013
126	Tb927.1.1700	382.364	0.107185	0.392986	0.272746	0.785049	1	none significant	AATF protein, putative	N/A	0.0213238
127	Tb927.1.1710	483.547	-0.0431064	0.277669	-0.155244	0.876629	1	none significant	transmembrane protein, conserved	N/A	-0.0120519
128	Tb927.1.1720	362.446	-0.577316	0.285207	-2.0242	0.0429494	0.46177	none significant	cyclophilin 15, putative	N/A	-0.224118
129	Tb927.1.1730	413.257	0.0667241	0.205443	0.324781	0.745347	0.99682	none significant	RNA-editing substrate binding complex protein RESC15	RESC15	0.0241896
130	Tb927.1.1740	1364.64	-0.0628579	0.439993	-0.142861	0.8864	1	none significant	Microtubule-associated protein futsch, putative	N/A	-0.0109364
131	Tb927.1.1750	507.136	-0.443756	0.511706	-0.867208	0.385828	0.86914	none significant	conserved protein, unknown function	N/A	-0.067231
132	Tb927.1.1760	245.209	0.352904	0.506667	0.696521	0.486103	0.921113	none significant	hypothetical transmembrane protein	N/A	0.0532004
133	Tb927.1.1770	345.486	1.06921	0.419452	2.54906	0.0108014	0.248616	none significant	Dithiol glutaredoxin 2	GRX2	0.315169
134	Tb927.1.1790	1980.98	0.384354	0.4302	0.893432	0.371626	0.863683	none significant	hypothetical PIN domain-containing protein, conserved	N/A	0.0729889
34	Tb927.1.180	2090.75	0.254002	0.234201	1.08455	0.278123	0.80259	none significant	#N/A	#N/A	0.0909288
135	Tb927.1.1820	1814.44	-0.442842	0.514874	-0.860098	0.389735	0.871374	none significant	hypothetical PIN domain-containing protein	N/A	-0.0664802
136	Tb927.1.1840	3105.28	0.0930825	0.547098	0.170139	0.864901	1	none significant	conserved protein, unknown function	N/A	0.0122829
137	Tb927.1.1850	138.584	-0.541628	0.570592	-0.949239	0.342499	0.843347	none significant	hypothetical protein, conserved	N/A	-0.07118
138	Tb927.1.1860	434.846	-0.139187	0.379584	-0.366683	0.713855	0.990133	none significant	Uncharacterized protein	N/A	-0.0289096
139	Tb927.1.1880	396.681	-0.631053	0.280289	-2.25144	0.0243578	0.355503	none significant	WD40 repeat-containing protein	N/A	-0.267275
140	Tb927.1.1890	558.937	-0.534018	0.378453	-1.41106	0.158228	0.694881	none significant	Replication Factor C Subunit 1-related protein	N/A	-0.129957
35	Tb927.1.190	909.189	0.829212	0.309406	2.68001	0.00736194	0.209881	none significant	#N/A	#N/A	0.365136
141	Tb927.1.1910	396.222	0.582102	0.283652	2.05217	0.0401532	0.449373	none significant	MORN repeat-containing protein	N/A	0.229093
142	Tb927.1.1920	562.022	-0.102754	0.312363	-0.328957	0.742188	0.99682	none significant	conserved protein, unknown function	N/A	-0.0259663
143	Tb927.1.1930	7592.37	-0.294274	0.423357	-0.695097	0.486994	0.921587	none significant	phosphatidylinositol 3-kinase, putative	TOR4	-0.0555755
144	Tb927.1.1960	673.867	-0.121909	0.282543	-0.43147	0.666127	0.985214	none significant	chaperone protein DnaJ, putative	J16	-0.0340555
145	Tb927.1.1980	252.866	-0.472493	0.390209	-1.21087	0.225944	0.757602	none significant	protein transport protein YIF1, putative	N/A	-0.106312
146	Tb927.1.1990	94.3539	-0.207658	0.332585	-0.624376	0.532381	0.940499	none significant	Pre-mRNA-splicing factor 38, putative	N/A	-0.0506236
27	Tb927.1.20	20.7324	1.26812	1.28972	0.983257	0.325481	0.830029	none significant	#N/A	#N/A	0.0436963
147	Tb927.1.2000	83.9623	-0.427133	0.501467	-0.851767	0.394343	0.873757	none significant	hypothetical protein	N/A	-0.066369
148	Tb927.1.2040	113.577	-0.201752	0.391429	-0.515423	0.606258	0.969934	none significant	expression site-associated gene 2 (ESAG2) protein, putative	N/A	-0.0409626
8473	Cyb	1487.51	1.69777	0.456263	3.72104	0.000198402	0.0265576	upregulated	#N/A	#N/A	0.671487
150	Tb927.1.2070	4.46853	-0.573513	1.05305	-0.544622	0.586014	0.963804	none significant	expression site-associated gene (ESAG, pseudogene), putative, expression site-associated gene 11 (ESAG11), fragment	N/A	-0.0275453
151	Tb927.1.2100	2283.15	-0.35379	0.448496	-0.788835	0.430208	0.894313	none significant	Calpain-like protein 1.1	CALP1.1	-0.0629808
152	Tb927.1.2110	423.403	-0.15205	0.368678	-0.412419	0.680033	0.985394	none significant	Calpain-like protein 1.2	CALP1.2	-0.0326863
153	Tb927.1.2120	2632.29	0.074088	0.424774	0.174417	0.861537	1	none significant	Calpain-like protein CALP1.3	CALP1.3	0.0134456
154	Tb927.1.2150	1833.97	0.650031	0.464975	1.39799	0.162115	0.6984	none significant	Small kinetoplastid calpain-related protein 1-4	SKCRP1-4	0.121889
155	Tb927.1.2160	1804.22	0.637532	0.486583	1.31022	0.19012	0.72457	none significant	Small kinetoplastid calpain-related protein 1-5	SKCRP1-5	0.110537
156	Tb927.1.2190	595.037	0.678692	0.401224	1.69155	0.0907313	0.591231	none significant	Raptor N-terminal CASPase like domain containing protein, putative	N/A	0.164892
36	Tb927.1.220	1599.47	0.0588918	0.196371	0.2999	0.764253	0.999855	none significant	#N/A	#N/A	0.0220994
157	Tb927.1.2200	496.921	0.55045	0.299905	1.83541	0.0664442	0.527267	none significant	zinc finger protein family member, putative	ZC3H4	0.192405
158	Tb927.1.2210	603.415	0.86199	0.33622	2.56376	0.0103544	0.243159	none significant	nucleosome assembly protein (NAP), putative	N/A	0.335784
159	Tb927.1.2230	3471.8	-0.301232	0.489719	-0.615112	0.538481	0.944408	none significant	small myristoylated protein 1-1, Small kinetoplastid calpain-related protein 1-6	SMP1-1	-0.0471264
160	Tb927.1.2260	4073.61	0.609554	0.428664	1.42199	0.15503	0.689975	none significant	small myristoylated protein 1-2	SMP1-2	0.127764
161	Tb927.1.2310	233.652	1.08777	0.752435	1.44567	0.148269	0.678808	none significant	hypothetical protein	N/A	0.0990967
162	Tb927.1.2320	610.81	0.225869	0.471473	0.47907	0.631889	0.976971	none significant	Cardiolipin-dependent protein 35kDa	CLDP35	0.036691
8687	Tb927.1.2330	0	NA	NA	NA	NA	NA	none significant	beta tubulin	N/A	0
8688	Tb927.1.2340	0	NA	NA	NA	NA	NA	none significant	alpha tubulin	N/A	0
8689	Tb927.1.2350	0.609091	1.62864	3.00094	0.542711	0.587329	0.963804	none significant	beta tubulin	N/A	0.0122118
8690	Tb927.1.2360	0	NA	NA	NA	NA	NA	none significant	alpha tubulin	N/A	0
8691	Tb927.1.2370	0	NA	NA	NA	NA	NA	none significant	beta tubulin	N/A	0
8692	Tb927.1.2380	0	NA	NA	NA	NA	NA	none significant	alpha tubulin	N/A	0
164	Tb927.1.2390	7699.95	-0.149996	0.477995	-0.313802	0.753672	0.99829	none significant	beta tubulin	N/A	-0.0237216
37	Tb927.1.240	1364.37	0.543393	0.406689	1.33614	0.181503	0.716761	none significant	#N/A	#N/A	0.119403
165	Tb927.1.2400	23.2227	0.268873	0.851941	0.3156	0.752306	0.99829	none significant	alpha tubulin	N/A	0.0182993
166	Tb927.1.2410	22.2111	-0.494098	0.573372	-0.861742	0.38883	0.871149	none significant	beta tubulin, pseudogene	N/A	-0.0638608
167	Tb927.1.2420	170.202	-0.234613	0.310009	-0.756794	0.449173	0.904655	none significant	endonuclease/exonuclease/phosphatase family, putative	N/A	-0.0622895
8693	Tb927.1.2430	3.62213	2.88031	1.85308	1.55434	0.120104	0.645385	none significant	histone H3, putative	H3	0.0555404
8694	Tb927.1.2450	6.33864	3.44872	1.9359	1.78145	0.0748391	0.555112	none significant	histone H3, putative	N/A	0.0642881
168	Tb927.1.2470	266.327	0.160029	0.547371	0.292359	0.770012	0.999861	none significant	histone H3, putative	N/A	0.0211792
169	Tb927.1.2490	960.509	-0.0391662	0.551227	-0.0710527	0.943356	1	none significant	histone H3, putative	N/A	-0.00510804
8573	Tb927.1.2510	15.9786	0.137499	1.15205	0.119351	0.904997	1	none significant	histone H3, putative	N/A	0.00560396
8695	Tb927.1.2530	1.77864	0	2.99167	0	1	1	none significant	histone H3, putative	N/A	0
170	Tb927.1.2550	74.2973	-2.49775	0.907941	-2.75101	0.00594119	0.19533	none significant	histone H3, putative	N/A	-0.234801
171	Tb927.1.2570	970.409	-0.415576	0.283465	-1.46606	0.142633	0.674733	none significant	coatomer beta subunit	beta-coP	-0.13813
172	Tb927.1.2580	675.464	-0.183358	0.285567	-0.642086	0.520818	0.933911	none significant	exosome-associated protein 1	EAP1	-0.0517897
173	Tb927.1.2600	697.018	-0.604834	0.631114	-0.95836	0.337881	0.838568	none significant	pumilio/PUF RNA binding protein 9	PUF9	-0.068586
174	Tb927.1.2640	1288.19	0.336503	0.486094	0.692257	0.488776	0.922794	none significant	hypothetical protein, conserved	N/A	0.0535343
175	Tb927.1.2670	2106.44	-0.10948	0.564963	-0.193783	0.846346	1	none significant	paralyzed flagella 16	PF16	-0.0138338
38	Tb927.1.270	108.095	-1.00403	0.400504	-2.50691	0.0121793	0.262346	none significant	#N/A	#N/A	-0.310753
176	Tb927.1.2700	259.103	0.410353	0.41835	0.980885	0.32665	0.830957	none significant	hypothetical protein, conserved	N/A	0.0816442
177	Tb927.1.2710	706.021	0.215783	0.420584	0.513056	0.607912	0.97028	none significant	Flagella connector protein 7	FCP7	0.0403566
178	Tb927.1.2730	1095.31	0.196032	0.453574	0.432195	0.6656	0.985214	none significant	conserved protein, unknown function	N/A	0.0333011
179	Tb927.1.2740	302.411	-0.429902	0.406287	-1.05812	0.289999	0.811616	none significant	lipase-like protein, putative	N/A	-0.0896909
39	Tb927.1.275	190.678	-0.976288	0.339482	-2.87582	0.00402985	0.152208	none significant	#N/A	#N/A	-0.41331
180	Tb927.1.2750	82.8457	0.438031	0.579128	0.756364	0.449431	0.904655	none significant	hypothetical protein, conserved	N/A	0.0552363
181	Tb927.1.2760	519.366	0.23746	0.274082	0.866382	0.386281	0.86914	none significant	hypothetical protein	N/A	0.0717601
182	Tb927.1.2770	135.402	-0.761109	0.383483	-1.98473	0.0471749	0.473264	none significant	hypothetical protein, conserved	TZP46	-0.212183
183	Tb927.1.2780	3.51614	-0.38163	1.03534	-0.368603	0.712423	0.990133	none significant	hypothetical protein	N/A	-0.0187696
40	Tb927.1.280	62.7209	0.0256479	0.436316	0.0587828	0.953125	1	none significant	#N/A	#N/A	0.00450105
184	Tb927.1.2820	100.204	-0.206944	0.428139	-0.483359	0.628841	0.976971	none significant	pteridine transporter, putative	N/A	-0.0378142
185	Tb927.1.2850	28.3177	0.756921	0.732432	1.03343	0.301401	0.8175	none significant	pteridine transporter, putative	N/A	0.0686124
186	Tb927.1.2880	683.21	-0.017902	0.644502	-0.0277765	0.97784	1	none significant	pteridine transporter, putative	N/A	-0.00187134
41	Tb927.1.290	268.441	-0.075357	0.356941	-0.211119	0.832794	1	none significant	#N/A	#N/A	-0.0165787
187	Tb927.1.2970	181.931	0.00819672	0.451554	0.0181523	0.985517	1	none significant	hypothetical protein, conserved	N/A	0.00138035
188	Tb927.1.2980	222.239	-0.180581	0.325466	-0.55484	0.579004	0.96241	none significant	hypothetical protein, conserved	N/A	-0.0446493
189	Tb927.1.2985	244.749	0.0445955	0.351159	0.126995	0.898944	1	none significant	ER protein Pkr1, putative	N/A	0.00995303
190	Tb927.1.2990	340.219	-0.319039	0.285488	-1.11752	0.263771	0.789674	none significant	kinetoplast ribosomal PPR-repeat containing protein 2	KRIPP2	-0.0972549
8673	Tb927.1.30	0.456386	3.80386	4.74307	0.801983	0.422563	0.888881	none significant	hypothetical protein	N/A	0.0127523
42	Tb927.1.300	145.019	0.240926	0.389499	0.618555	0.53621	0.943178	none significant	#N/A	#N/A	0.0496692
191	Tb927.1.3000	277.081	-0.174152	0.425168	-0.409606	0.682095	0.986207	none significant	amidohydrolase, putative	N/A	-0.031917
192	Tb927.1.3010	115.668	-0.40766	0.286216	-1.42431	0.154358	0.689386	none significant	RNA-editing substrate binding complex protein RESC18	RESC18	-0.132902
193	Tb927.1.3030	170.946	-0.269029	0.24087	-1.1169	0.264036	0.789674	none significant	KREL2	KREL2	-0.0947739
194	Tb927.1.3040	63.6251	-0.224598	0.378596	-0.593239	0.553021	0.949049	none significant	hypothetical protein, conserved	N/A	-0.0476539
195	Tb927.1.3050	200.706	-0.213876	0.402473	-0.531406	0.595137	0.965856	none significant	tRNA (Uracil-5-)-methyltransferase, putative	N/A	-0.0421453
196	Tb927.1.3070	810.985	-0.0296206	0.314523	-0.0941764	0.924969	1	none significant	hypothetical protein, conserved	N/A	-0.00736925
197	Tb927.1.3110	257.651	-0.0525433	0.406931	-0.129121	0.897262	1	none significant	soluble N-ethylmaleimide sensitive factor (NSF) attachment protein, putative	N/A	-0.0100054
198	Tb927.1.3120	146.695	-0.189618	0.278428	-0.681032	0.495851	0.926174	none significant	Peptidase C50 separase, putative	N/A	-0.0550505
199	Tb927.1.3130	275.893	0.867898	0.34051	2.54882	0.0108089	0.248616	none significant	AGC/RSK family serine/threonine kinase, putative	N/A	0.331804
200	Tb927.1.3150	488.894	0.212364	0.392013	0.541728	0.588006	0.963804	none significant	hypothetical protein, conserved	N/A	0.0431457
201	Tb927.1.3170	458.236	0.881605	0.233722	3.77202	0.00016193	0.0248734	none significant	CHORD, putative	N/A	0.600122
202	Tb927.1.3180	2334.23	0.366117	0.371477	0.98557	0.324344	0.829435	none significant	40S ribosomal protein S11, putative	S11	0.083595
43	Tb927.1.320	9.24478	1.25548	0.82343	1.5247	0.127334	0.655563	none significant	#N/A	#N/A	0.0993959
203	Tb927.1.3200	288.939	0.532595	0.473751	1.12421	0.260925	0.788954	none significant	Suppressor of G2 allele of SKP1, putative	SGT1	0.0926897
204	Tb927.1.3220	415.774	0.0509792	0.305733	0.166744	0.867571	1	none significant	TBC1 domain family member 20/GTPase, putative	N/A	0.0130518
205	Tb927.1.3230	228.626	-0.234328	0.304821	-0.768739	0.442048	0.902788	none significant	cell division cycle protein, putative	N/A	-0.0633268
206	Tb927.1.3250	509.629	-0.120985	0.343305	-0.352412	0.724529	0.99223	none significant	Domain of unknown function (DUF4456), putative	N/A	-0.0278978
207	Tb927.1.3260	488.205	0.35015	0.247974	1.41204	0.157937	0.694391	none significant	hypothetical protein, conserved	N/A	0.128661
208	Tb927.1.3270	216.215	-0.285845	0.299189	-0.9554	0.339376	0.840589	none significant	hypothetical protein, conserved	N/A	-0.0809481
209	Tb927.1.3280	110.001	-0.434745	0.273251	-1.59101	0.111607	0.633411	none significant	septum formation protein MAF homologue, putative	N/A	-0.154319
210	Tb927.1.3290	374.387	0.268426	0.263889	1.01719	0.309062	0.819906	none significant	hypothetical protein, conserved	N/A	0.0860227
44	Tb927.1.330	6.72685	0.271591	0.778571	0.348833	0.727215	0.993874	none significant	#N/A	#N/A	0.0213881
211	Tb927.1.3300	1423.04	0.0830714	0.350574	0.236958	0.812689	1	none significant	Myotubularin-related protein, putative	N/A	0.0186376
212	Tb927.1.3310	1549.03	0.811035	0.459773	1.76399	0.0777335	0.563313	none significant	hypothetical protein, conserved	N/A	0.167702
213	Tb927.1.3320	111.992	0.0736612	0.266666	0.27623	0.782372	1	none significant	leucine-rich repeat protein (LRRP), putative	N/A	0.0214466
214	Tb927.1.3350	4.78836	0.690621	0.939666	0.734964	0.462362	0.911271	none significant	hypothetical protein	N/A	0.0406186
8574	Tb927.1.3360	2.88272	-0.489146	1.38614	-0.352882	0.724177	0.99223	none significant	hypothetical protein	N/A	-0.0144534
215	Tb927.1.3390	376.813	0.0736268	0.203146	0.362433	0.717028	0.990133	none significant	Eukaryotic protein of unknown function (DUF866), putative	N/A	0.0269869
216	Tb927.1.3400	232.867	0.488099	0.319589	1.52727	0.126694	0.655146	none significant	Bromodomain factor 6	BDF6	0.146925
217	Tb927.1.3410	228.245	-0.116217	0.298044	-0.389933	0.696586	0.988965	none significant	hypothetical protein, conserved	N/A	-0.0308197
218	Tb927.1.3450	272.036	0.256444	0.363288	0.705896	0.480253	0.917982	none significant	hypothetical protein, conserved	N/A	0.0576088
45	Tb927.1.350	62.1622	0.153126	0.469351	0.32625	0.744235	0.99682	none significant	#N/A	#N/A	0.0247899
219	Tb927.1.3550	1950.23	-0.17142	0.417189	-0.410892	0.681152	0.986155	none significant	hypothetical protein	N/A	-0.0321194
220	Tb927.1.3560	273.944	-0.297161	0.304889	-0.974652	0.329733	0.832612	none significant	Centrosomal protein of 164 kDa, putative	CEP164C	-0.0829431
221	Tb927.1.3670	150.354	-0.0620885	0.328981	-0.18873	0.850305	1	none significant	expression site-associated gene 8 (ESAG8) protein, putative	N/A	-0.0148226
46	Tb927.1.370	45.3794	-0.639274	0.703215	-0.909073	0.363312	0.856738	none significant	#N/A	#N/A	-0.0610869
8696	Tb927.1.3750	0.529492	2.23532	2.85778	0.782187	0.434105	0.897256	none significant	hypothetical protein, conserved	N/A	0.0184997
8697	Tb927.1.3760	0.665012	2.74794	2.57588	1.0668	0.286063	0.810015	none significant	hypothetical protein, conserved	N/A	0.0279313
47	Tb927.1.380	471.943	-0.339805	0.402944	-0.843304	0.399058	0.876018	none significant	#N/A	#N/A	-0.0692557
222	Tb927.1.3800	185.304	-0.152215	0.44813	-0.339667	0.734107	0.995201	none significant	Present in the outer mitochondrial membrane proteome 18	POMP18	-0.0260978
223	Tb927.1.3810	123.607	-0.436507	0.344527	-1.26698	0.205164	0.737757	none significant	hypothetical protein, conserved	N/A	-0.114169
224	Tb927.1.3820	249.657	0.0646179	0.344555	0.18754	0.851237	1	none significant	ATP synthase subunit, putative	N/A	0.0147286
225	Tb927.1.3830	821.189	-0.926932	0.657783	-1.40918	0.158783	0.694881	none significant	glucose-6-phosphate isomerase, glycosomal	PGI	-0.104495
226	Tb927.1.3840	255.113	-0.581846	0.391756	-1.48522	0.137484	0.669421	none significant	hypothetical protein, conserved	N/A	-0.138305
227	Tb927.1.3850	2113.78	0.393706	0.508082	0.774888	0.438406	0.899583	none significant	Sec61beta family, putative	N/A	0.0596009
228	Tb927.1.3860	199.144	0.334025	0.323259	1.0333	0.301462	0.8175	none significant	hypothetical protein, conserved	N/A	0.0890019
229	Tb927.1.3880	121.907	-0.675887	0.545629	-1.23873	0.215446	0.749065	none significant	Fusaric acid resistance protein-like, putative	N/A	-0.0985617
230	Tb927.1.3890	454.239	0.0965245	0.309154	0.312222	0.754872	0.999039	none significant	hypothetical protein	N/A	0.0246093
231	Tb927.1.3910	458.853	0.00993442	0.342769	0.0289828	0.976878	1	none significant	Anaphase-promoting complex subunit CDC23	CDC23	0.00226942
232	Tb927.1.3940	336.684	-0.170876	0.286681	-0.59605	0.551142	0.948601	none significant	hypothetical protein, conserved	N/A	-0.047844
233	Tb927.1.3950	3105.89	0.201092	0.467202	0.430418	0.666892	0.985214	none significant	alanine aminotransferase	ALAT	0.0329323
8674	Tb927.1.40	0.0209848	-0.068453	4.83873	-0.0141469	0.988713	1	none significant	hypothetical protein	N/A	-0.000216347
48	Tb927.1.400	2200	0.267438	0.497483	0.537582	0.590866	0.96386	none significant	#N/A	#N/A	0.0407383
234	Tb927.1.4010	61.8318	-0.245701	0.625565	-0.392766	0.694492	0.988904	none significant	primase 2	PRI2	-0.0270551
235	Tb927.1.4020	1562.46	0.457721	0.400898	1.14174	0.253563	0.781027	none significant	hypothetical protein	N/A	0.0984632
236	Tb927.1.4040	917.58	0.414294	0.23686	1.74911	0.080272	0.568967	none significant	hypothetical protein, conserved	N/A	0.172561
237	Tb927.1.4050	1037.92	0.0550658	0.321256	0.171408	0.863903	1	none significant	ser/thr protein phosphatase, putative	N/A	0.0134476
49	Tb927.1.410	450.55	0.356847	0.384748	0.927483	0.353676	0.847299	none significant	#N/A	#N/A	0.0776206
238	Tb927.1.4100	2015.3	0.91431	0.280145	3.2637	0.00109966	0.0684932	none significant	cytochrome oxidase subunit IV	COXIV	0.510852
239	Tb927.1.4140	180.897	0.257993	0.292463	0.88214	0.377701	0.865507	none significant	Bardet-Biedl syndrome 5 protein	BBS5	0.0737165
240	Tb927.1.4160	167.025	0.449917	0.268761	1.67404	0.0941231	0.597921	none significant	hypothetical protein, conserved	N/A	0.165792
241	Tb927.1.4180	742.616	0.158955	0.195515	0.813009	0.416213	0.883332	none significant	leucine-rich repeat protein (LRRP), putative	N/A	0.0625618
50	Tb927.1.420	351.349	0.381692	0.431452	0.884669	0.376335	0.865182	none significant	#N/A	#N/A	0.0721403
242	Tb927.1.4220	661.328	0.129036	0.272126	0.474176	0.635374	0.977227	none significant	Ydr279p protein family (RNase H2 complex component), putative	RH2B	0.0374072
243	Tb927.1.4230	951.19	0.180878	0.227722	0.794294	0.427024	0.892344	none significant	hypothetical protein, conserved	N/A	0.0631417
244	Tb927.1.4250	1154.6	0.37166	0.427642	0.869089	0.384798	0.86914	none significant	promoter binding protein 1	PBP1	0.0708518
245	Tb927.1.4280	1109.17	0.577532	0.408934	1.41229	0.157866	0.694391	none significant	hypothetical protein, conserved	N/A	0.128142
51	Tb927.1.430	225.221	-0.237749	0.404852	-0.587248	0.557037	0.952481	none significant	#N/A	#N/A	-0.0467744
246	Tb927.1.4300	2077.8	0.395663	0.417359	0.948017	0.343121	0.843347	none significant	chaperone protein DnaJ, putative	J17	0.0785498
247	Tb927.1.4310	6006.14	-0.0283033	0.488613	-0.0579259	0.953808	1	none significant	Flagellum attachment zone protein 2	FAZ2	-0.00432408
248	Tb927.1.4340	1557.9	0.0288851	0.482343	0.059885	0.952247	1	none significant	hypothetical protein, conserved	N/A	0.00448558
249	Tb927.1.4370	784.689	0.33568	0.263848	1.27225	0.203285	0.73646	none significant	Putative integral membrane protein conserved region (DUF2404), putative	N/A	0.113372
250	Tb927.1.4380	308.263	0.0146905	0.28542	0.0514697	0.958951	1	none significant	Putative integral membrane protein conserved region (DUF2404), putative	N/A	0.00399875
251	Tb927.1.4400	290.628	0.0894923	0.231402	0.38674	0.698949	0.988965	none significant	hypothetical protein, conserved	N/A	0.0295794
252	Tb927.1.4410	762.733	-0.133504	0.29191	-0.457345	0.647423	0.979877	none significant	SUMO-interacting motif-containing protein	N/A	-0.0362798
253	Tb927.1.4420	319.967	0.548516	0.29277	1.87354	0.0609942	0.521273	none significant	ABC transporter, putative	N/A	0.198438
254	Tb927.1.4450	537.957	0.184627	0.282524	0.653491	0.51344	0.930986	none significant	calcium-activated potassium channel, putative	N/A	0.0527266
255	Tb927.1.4470	443.384	-0.175335	0.268802	-0.652283	0.514219	0.931599	none significant	hypothetical protein, conserved	TZP48	-0.0523284
256	Tb927.1.4480	516.859	-0.0259168	0.357138	-0.0725681	0.94215	1	none significant	WD repeat and HMG-box DNA-binding protein, putative	N/A	-0.00567893
257	Tb927.1.4490	3027.94	-0.0593557	0.5561	-0.106736	0.914999	1	none significant	N-acetyltransferase 2, putative	NAT2	-0.00765201
52	Tb927.1.450	1108.31	-0.0852915	0.39096	-0.218159	0.827305	1	none significant	#N/A	#N/A	-0.0170272
5920	Tb927.10.12350	64.2933	1.66952	0.438005	3.81164	0.000138048	0.0226931	upregulated	hypothetical protein, conserved	N/A	0.709988
259	Tb927.1.4520	915.141	-0.158633	0.428296	-0.370381	0.711098	0.990133	none significant	Zinc finger, C3HC4 type (RING finger), putative	N/A	-0.0287543
260	Tb927.1.4540	109.283	0.65937	0.637509	1.03429	0.301	0.8175	none significant	cyclin-like F-box protein 1A	CFB1A	0.0742542
8698	Tb927.1.4560	2.55558	1.52246	2.00854	0.757993	0.448455	0.904655	none significant	cyclin-like F-box protein 1B	CFB1B	0.0235664
8699	Tb927.1.4580	0.0880364	0	4.83873	0	1	1	none significant	cyclin-like F-box protein 1C	CFB1C	0
261	Tb927.1.4600	929.489	1.14582	0.462055	2.47984	0.0131441	0.27438	none significant	cyclin-like F-box protein 1D	CFB1D	0.28808
8700	Tb927.1.4630	13.6085	2.74109	1.76347	1.55438	0.120094	0.645385	none significant	cyclin-like F-box protein 1E	CFB1E	0.0576517
262	Tb927.1.4650	20789.9	-1.01481	0.637666	-1.59145	0.111508	0.633362	none significant	cyclin-like F-box protein 2	CFB2	-0.123856
263	Tb927.1.4680	859.646	0.180812	0.485599	0.372347	0.709634	0.990133	none significant	Kinetochore interacting protein 6	KKIP6	0.0281115
264	Tb927.1.4690	1758.38	-0.18459	0.433162	-0.426146	0.670001	0.985214	none significant	Protein arginine N-methyltransferase 1 catalytic subunit	PRMT1-ENZ	-0.0331316
53	Tb927.1.470	149.712	-0.0215329	0.395022	-0.0545105	0.956528	1	none significant	#N/A	#N/A	-0.0042341
265	Tb927.1.4700	790.885	1.12233	0.57707	1.94489	0.0517888	0.489484	none significant	hypothetical protein, conserved	N/A	0.172717
266	Tb927.1.4710	238.35	-0.930249	0.325408	-2.85871	0.00425364	0.156301	none significant	hypothetical protein, conserved	N/A	-0.409948
267	Tb927.1.4720	227.967	-0.118089	0.283821	-0.41607	0.677358	0.985214	none significant	SET domain protein 3	SET3	-0.0328152
268	Tb927.1.4730	183.168	-0.536417	0.436946	-1.22765	0.219578	0.751365	none significant	Ribonuclease H2 non-catalytic subunit (Ylr154p-like), putative	RH2C	-0.105523
269	Tb927.1.4740	747.321	-0.0460421	0.326628	-0.140962	0.8879	1	none significant	FAM91 N-terminus/FAM91 C-terminus, putative	N/A	-0.0110539
270	Tb927.1.4760	502.621	-0.548556	0.304673	-1.80048	0.0717856	0.54427	none significant	Vacuolar sorting protein 39 domain 1/Vacuolar sorting protein 39 domain 2, putative	N/A	-0.186879
271	Tb927.1.4780	561.237	-0.417786	0.281027	-1.48664	0.137109	0.669421	none significant	Alpha/beta hydrolase domain-containing protein	N/A	-0.140695
54	Tb927.1.480	645.489	-0.0775139	0.430347	-0.180119	0.857059	1	none significant	#N/A	#N/A	-0.013857
272	Tb927.1.4800	286.418	-0.115565	0.347498	-0.332564	0.739464	0.99662	none significant	hypothetical protein, conserved	N/A	-0.0262889
273	Tb927.1.4810	343.621	-0.0639538	0.3782	-0.1691	0.865718	1	none significant	hypothetical protein, conserved (pseudogene)	N/A	-0.0132164
274	Tb927.1.4830	1128.8	-0.108718	0.494417	-0.219892	0.825955	1	none significant	phospholipase A1	PLA1	-0.0164139
275	Tb927.1.4860	40.8335	-0.266697	0.711377	-0.374903	0.707733	0.990133	none significant	expression site-associated gene 11 (ESAG11), pseudogene, expression site-associated gene (ESAG, pseudogene), putative	N/A	-0.0242059
276	Tb927.1.4870	279.068	-0.388887	0.34807	-1.11727	0.26388	0.789674	none significant	expression site-associated gene 1 (ESAG1) protein, putative, expression site-associated gene (ESAG) protein, putative	N/A	-0.0975649
277	Tb927.1.4890	228.223	0.0507282	0.475324	0.106723	0.915008	1	none significant	expression site-associated gene 2 (ESAG2) protein, putative	N/A	0.00802811
55	Tb927.1.490	405.106	0.372388	0.476421	0.781635	0.434429	0.897256	none significant	#N/A	#N/A	0.0613757
278	Tb927.1.4900	568.528	-0.0831981	0.35901	-0.231743	0.816737	1	none significant	expression site-associated gene 11 (ESAG11) protein, putative	N/A	-0.0182085
279	Tb927.1.4910	294.001	-0.327219	0.35507	-0.921563	0.356756	0.850934	none significant	expression site-associated gene 1 (ESAG1) protein, putative	N/A	-0.0776452
280	Tb927.1.4920	58.1202	-0.233593	0.573963	-0.406983	0.684021	0.986217	none significant	hypothetical protein	N/A	-0.0291045
281	Tb927.1.4970	381.709	-0.123585	0.228241	-0.541466	0.588186	0.963804	none significant	hypothetical protein	N/A	-0.0418255
56	Tb927.1.500	557.648	-0.134018	0.285406	-0.469567	0.638664	0.978624	none significant	#N/A	#N/A	-0.0372148
282	Tb927.1.5000	460.746	-0.0928699	0.340902	-0.272424	0.785296	1	none significant	hypothetical protein, conserved	N/A	-0.021472
283	Tb927.1.5030	225.381	-0.00847508	0.335077	-0.0252929	0.979821	1	none significant	Flagellum attachment zone protein 37	FAZ37	-0.00198059
284	Tb927.1.5080	68.3671	-0.20152	0.487228	-0.413605	0.679164	0.985214	none significant	expression site-associated gene 9 (ESAG9) protein, putative	N/A	-0.03127
285	Tb927.1.5090	511.437	-0.78133	0.397819	-1.96403	0.0495263	0.479709	none significant	expression site-associated gene 1(ESAG1), pseudogene, expression site-associated gene (ESAG, pseudogene), putative	N/A	-0.206759
286	Tb927.1.5100	937.56	0.0935282	0.347513	0.269136	0.787825	1	none significant	expression site-associated gene 2 (ESAG2) protein, putative	N/A	0.0212034
287	Tb927.1.5110	250.773	0.32909	0.428077	0.768763	0.442034	0.902788	none significant	expression site-associated gene 11 (ESAG11) protein, putative	N/A	0.061858
288	Tb927.1.5120	352.879	-0.3666	0.341865	-1.07235	0.283561	0.808081	none significant	expression site-associated gene 1 (ESAG1) protein, putative	N/A	-0.092933
8575	Tb927.1.5150	2.13912	-0.600387	1.58596	-0.378564	0.705012	0.990133	none significant	hypothetical protein	N/A	-0.0139709
289	Tb927.1.5160	420.716	-0.464428	0.271246	-1.7122	0.0868597	0.583842	none significant	hypothetical protein	N/A	-0.171644
290	Tb927.1.5180	314.766	0.105433	0.209188	0.504012	0.614253	0.972879	none significant	hypothetical protein	N/A	0.0381353
291	Tb927.1.5200	29.5247	0.215867	0.480531	0.449226	0.653269	0.980112	none significant	expression site-associated gene 1 (ESAG1) protein, putative	N/A	0.0341662
8701	Tb927.1.5220	0	NA	NA	NA	NA	NA	none significant	expression site-associated gene 9 (ESAG9) protein, putative	N/A	0
292	Tb927.1.5235	0.851495	-2.62952	1.93366	-1.35987	0.173872	0.709266	none significant	expression site-associated gene (ESAG, pseudogene), putative, expression site-associated gene 1 (ESAG1), fragment	N/A	-0.0457873
293	Tb927.1.5240	113.314	0.458169	0.343929	1.33216	0.182808	0.71696	none significant	expression site-associated gene 1 (ESAG1) protein, putative	N/A	0.121812
8702	Tb927.1.5250	0	NA	NA	NA	NA	NA	none significant	hypothetical protein	N/A	0
294	Tb927.1.5260	3.96399	0.856686	0.971091	0.882189	0.377675	0.865507	none significant	hypothetical protein	N/A	0.0480679
295	Tb927.1.5280	5.81862	-0.541657	0.88014	-0.615421	0.538277	0.944327	none significant	expression site-associated gene (ESAG, pseudogene), putative, expression site-associated gene 3 (ESAG3), pseudogene	N/A	-0.0353272
57	Tb927.1.530	413.994	0.0103219	0.419503	0.0246052	0.98037	1	none significant	#N/A	#N/A	0.00189599
8703	Tb927.1.5340	0.0218573	-0.068453	4.83873	-0.0141469	0.988713	1	none significant	expression site-associated gene 3 (ESAG3), pseudogene, expression site-associated gene (ESAG, pseudogene), putative	N/A	-0.000216347
58	Tb927.1.540	319.629	0.0356673	0.367385	0.0970844	0.922659	1	none significant	#N/A	#N/A	0.00759015
59	Tb927.1.560	279.785	0.0903544	0.300055	0.301126	0.763318	0.999855	none significant	#N/A	#N/A	0.0236785
60	Tb927.1.570	154	-0.134628	0.465663	-0.289111	0.772497	0.999861	none significant	#N/A	#N/A	-0.0219723
4387	Tb927.9.8880	1718.62	1.66571	0.455973	3.65309	0.000259102	0.0320595	upregulated	actin B	N/A	0.641129
28	Tb927.1.60	2315.69	0.222924	0.343751	0.648504	0.516659	0.932646	none significant	#N/A	#N/A	0.0527009
420	Tb927.2.2830	184.567	1.62242	0.301952	5.37313	7.73835e-08	0.000145017	upregulated	hypothetical protein, conserved	N/A	1.17739
63	Tb927.1.610	162.223	0.0339482	0.289464	0.11728	0.906638	1	none significant	hypothetical protein, conserved	N/A	0.00913231
64	Tb927.1.630	126.104	0.0249007	0.298756	0.0833481	0.933575	1	none significant	Anti-silencing function protein 1 homolog A	ASF1A	0.00650207
65	Tb927.1.640	297.75	0.0827816	0.237239	0.348938	0.727136	0.993874	none significant	BRCA2	BRCA2	0.0267385
66	Tb927.1.650	193.198	0.027583	0.533582	0.051694	0.958773	1	none significant	conserved protein, unknown function	N/A	0.00375782
67	Tb927.1.670	255.209	0.168555	0.297242	0.567065	0.57067	0.956768	none significant	conserved protein, unknown function	N/A	0.0455103
68	Tb927.1.690	208.666	0.104393	0.347768	0.30018	0.76404	0.999855	none significant	hypothetical protein, conserved	N/A	0.0236857
29	Tb927.1.70	241.865	-0.785351	0.362289	-2.16775	0.0301779	0.402682	none significant	#N/A	#N/A	-0.247942
69	Tb927.1.700	525.323	-1.40849	0.432359	-3.25768	0.00112327	0.0687909	none significant	phosphoglycerate kinase	PGKC	-0.500607
70	Tb927.1.710	167.546	0.17291	0.337618	0.512145	0.608549	0.97028	none significant	phosphoglycerate kinase	PGKB	0.0410514
71	Tb927.1.720	325.475	0.128355	0.342579	0.374672	0.707904	0.990133	none significant	phosphoglycerate kinase	PGKA	0.0297035
72	Tb927.1.730	237.046	0.528208	0.222224	2.37692	0.017458	0.309228	none significant	NADH-ubiquinone oxidoreductase complex I subunit, putative	N/A	0.27733
73	Tb927.1.740	180.891	-0.241964	0.375361	-0.644617	0.519175	0.933911	none significant	phosphatidylinositol-4-phosphate 5-kinase related	N/A	-0.0521021
74	Tb927.1.750	477.31	-0.107076	0.238984	-0.448047	0.654119	0.980112	none significant	Metal-binding domain-containing protein	N/A	-0.0346147
75	Tb927.1.760	292.377	-0.184587	0.294436	-0.626917	0.530713	0.939147	none significant	wd40 repeat domain-containing protein	N/A	-0.050608
76	Tb927.1.780	188.134	-0.215008	0.316085	-0.680221	0.496364	0.926174	none significant	leucine-rich repeat-containing protein	N/A	-0.0554716
77	Tb927.1.790	4.25623	-0.478909	1.39928	-0.342254	0.73216	0.995201	none significant	hypothetical transmembrane protein, conserved	N/A	-0.0139134
78	Tb927.1.800	94.5662	-0.224396	0.540426	-0.415221	0.67798	0.985214	none significant	hypothetical transmembrane protein	N/A	-0.0303863
79	Tb927.1.820	204.42	0.253696	0.311301	0.814952	0.4151	0.882626	none significant	kelch domain-containing protein	N/A	0.0676448
80	Tb927.1.830	9.57237	-0.441351	1.0855	-0.406586	0.684312	0.986217	none significant	hypothetical protein, conserved	N/A	-0.0200328
81	Tb927.1.840	138.581	-0.279057	0.22829	-1.22238	0.221564	0.754188	none significant	transmembrane protein, putative	N/A	-0.104745
82	Tb927.1.860	591.767	0.482652	0.320967	1.50374	0.132648	0.665112	none significant	ER membrane protein complex subunit 10	EMC10	0.143773
83	Tb927.1.870	171.395	0.0912574	0.259623	0.351499	0.725214	0.992732	none significant	deoxyhypusine synthase	DHSp	0.0273126
84	Tb927.1.880	635.604	-0.505147	0.383286	-1.31794	0.187525	0.721845	none significant	Midasin, putative	MDN1	-0.118646
85	Tb927.1.890	76.2921	-0.994071	0.437305	-2.27318	0.0230155	0.344755	none significant	hypothetical protein, conserved	N/A	-0.253879
30	Tb927.1.90	609.098	0.257287	0.351388	0.732201	0.464046	0.911271	none significant	#N/A	#N/A	0.0600647
86	Tb927.1.990	195.99	-0.450382	0.255919	-1.75986	0.0784316	0.565246	none significant	Enkuring domain-containig protein	N/A	-0.177191
4796	Tb927.10.100	28.857	-0.404025	0.505641	-0.799036	0.42427	0.890548	none significant	expression site-associated gene 2 (ESAG2), degenerate, expression site-associated gene (ESAG, pseudogene), putative	N/A	-0.0617176
4883	Tb927.10.1000	1083.04	-0.473295	0.499945	-0.946695	0.343794	0.843347	none significant	hypothetical protein	N/A	-0.0747181
5708	Tb927.10.10000	2116.58	0.988036	0.320543	3.08239	0.00205348	0.0971773	none significant	hypothetical protein, conserved	N/A	0.469755
5709	Tb927.10.10010	311.181	0.465326	0.282583	1.64669	0.099622	0.608926	none significant	mRNA turnover protein 4 homolog, putative	MRT4	0.162806
5710	Tb927.10.10020	248.01	0.243589	0.421746	0.577572	0.563553	0.955728	none significant	Rab5 GDP/GTP exchange factor (Rabex-5), putative	RABEX5	0.0456652
5711	Tb927.10.10030	140.108	-0.41064	0.415151	-0.989133	0.322598	0.828405	none significant	hypothetical protein, conserved	N/A	-0.0825623
5712	Tb927.10.10040	816.332	0.580348	0.454272	1.27753	0.201414	0.73646	none significant	hypothetical protein	N/A	0.109622
5713	Tb927.10.10050	1343.04	0.411797	0.309273	1.3315	0.183024	0.717248	none significant	hypothetical protein, conserved	N/A	0.122005
5714	Tb927.10.10070	434.205	-0.143146	0.33266	-0.430308	0.666971	0.985214	none significant	WD40 repeat-containing protein	N/A	-0.0342559
5715	Tb927.10.10080	128.65	-0.947969	0.350153	-2.7073	0.00678325	0.202486	none significant	hypothetical protein, conserved	N/A	-0.368703
5716	Tb927.10.10090	264.369	-0.461437	0.261514	-1.76448	0.0776506	0.563286	none significant	Component of motile flagella 14	CMF14	-0.178587
9091	Tb927.10.1010	2.67497	2.0941	1.9222	1.08943	0.275963	0.801294	none significant	hypothetical protein	N/A	0.0358402
5717	Tb927.10.10100	162.901	-0.988311	0.353649	-2.79461	0.00519622	0.179002	none significant	hypothetical protein, conserved	N/A	-0.390211
5718	Tb927.10.10110	76.9868	-0.0718137	0.348031	-0.206343	0.836523	1	none significant	PIG-P, putative	N/A	-0.016213
5719	Tb927.10.10120	160.977	-0.468766	0.234208	-2.00149	0.0453393	0.468212	none significant	hypothetical protein, conserved	N/A	-0.212063
5720	Tb927.10.10130	190.814	-0.572143	0.269109	-2.12606	0.0334981	0.419254	none significant	RNA-editing substrate binding complex protein RESC8	RESC8	-0.241362
5721	Tb927.10.10140	444.763	0.0262204	0.546284	0.0479977	0.961718	1	none significant	paraflagellar rod component, putative	PFC19	0.00346103
5722	Tb927.10.10150	218.313	-0.471636	0.371996	-1.26785	0.204851	0.737401	none significant	hypothetical protein, conserved	N/A	-0.113421
5723	Tb927.10.10160	201.837	-0.301542	0.261971	-1.15105	0.249711	0.777557	none significant	Kinetoplast polyadenylation factor 4	KPAF4	-0.0998098
5724	Tb927.10.10170	205.848	0.102177	0.287164	0.355813	0.721981	0.991494	none significant	pre-mRNA splicing factor 46, putative	PRP46	0.0279741
5725	Tb927.10.10180	110.809	-0.517506	0.324877	-1.59293	0.111176	0.633362	none significant	Miro-like protein, putative	N/A	-0.155862
5726	Tb927.10.10190	206.468	-0.148864	0.289442	-0.514315	0.607032	0.969934	none significant	Leucine-rich repeat domain containing protein	N/A	-0.0409769
4884	Tb927.10.1020	23.2356	-0.582808	0.57473	-1.01406	0.310556	0.822242	none significant	hypothetical protein	N/A	-0.0763875
5727	Tb927.10.10200	392.475	0.0210347	0.207021	0.101607	0.919069	1	none significant	hypothetical protein, conserved	N/A	0.00752163
5728	Tb927.10.10210	180.726	1.20758	0.786237	1.5359	0.124563	0.653416	none significant	procyclin-associated gene 4 (PAG4) protein	PAG4	0.103541
5729	Tb927.10.10220	238.28	2.42959	1.05	2.3139	0.0206732	0.32823	none significant	procyclin-associated gene 2 (PAG2) protein	PAG2	0.149209
5730	Tb927.10.10230	439.13	2.98801	1.28038	2.33368	0.0196125	0.319584	none significant	procyclin-associated gene 5 (PAG5) protein	PAG5	0.132936
5731	Tb927.10.10240	110.171	3.09728	1.09786	2.82121	0.00478427	0.167898	none significant	procyclin-associated gene 1 (PAG1) protein	PAG1	0.229911
5732	Tb927.10.10250	5699.56	2.90525	1.38061	2.10433	0.0353497	0.428287	none significant	EP2 procyclin	EP2	0.105207
5733	Tb927.10.10260	6004.02	2.29418	1.24076	1.84902	0.0644554	0.525662	none significant	EP1 procyclin	EP1	0.0938042
5734	Tb927.10.10270	182.511	-0.313225	0.390733	-0.801634	0.422765	0.888964	none significant	hypothetical protein	N/A	-0.0657536
5735	Tb927.10.10280	336.111	-0.403904	0.291241	-1.38684	0.165491	0.70126	none significant	Microtubule-associated repetitive protein 2	MARP2	-0.128392
5736	Tb927.10.10290	88.5067	-0.112296	0.622688	-0.18034	0.856886	1	none significant	hypothetical protein, conserved	N/A	-0.012364
4885	Tb927.10.1030	937.212	0.815331	0.339306	2.40294	0.0162639	0.301675	none significant	serine peptidase, Clan SC, Family S10	CBP1A	0.29895
5737	Tb927.10.10300	178.78	-0.462345	0.348542	-1.32651	0.184671	0.719345	none significant	hypothetical protein, conserved	N/A	-0.121023
9162	Tb927.10.10310	0	NA	NA	NA	NA	NA	none significant	hypothetical protein, conserved	N/A	0
5738	Tb927.10.10320	145.579	0.385774	0.29291	1.31704	0.187825	0.721845	none significant	dynein light chain Tctex-type, putative	N/A	0.119962
5739	Tb927.10.10330	29.2431	1.09184	0.640793	1.70389	0.0884022	0.588302	none significant	Anaphase-promoting complex subunit CDC27	CDC27	0.134974
5740	Tb927.10.10340	586.876	-0.467312	0.241585	-1.93436	0.0530692	0.492823	none significant	structural maintenance of chromosome 2, putative	SMC2	-0.202516
5741	Tb927.10.10350	399.588	0.345499	0.263038	1.31349	0.189018	0.723679	none significant	STE/STE11 serine/threonine-protein kinase, putative	N/A	0.118106
5742	Tb927.10.10360	839.351	-0.0272163	0.319369	-0.085219	0.932087	1	none significant	Microtubule-associated repetitive protein	MARP	-0.00667117
5743	Tb927.10.10370	518.616	-0.0103403	0.324862	-0.0318296	0.974608	1	none significant	microtubule inner protein MC6	MC6	-0.00249149
5744	Tb927.10.10380	386.77	0.451416	0.260706	1.73151	0.0833601	0.574891	none significant	ATP-dependent DEAD/H RNA helicase, putative	N/A	0.173492
5745	Tb927.10.10390	573.015	0.351923	0.378686	0.929329	0.352719	0.846799	none significant	trypanothione reductase	TR	0.0779473
4886	Tb927.10.1040	231.637	-0.649809	0.459849	-1.41309	0.157629	0.694391	none significant	serine peptidase, Clan SC, Family S10	CBP1B	-0.124047
9163	Tb927.10.10400	2.37919	2.09725	1.88799	1.11084	0.266639	0.791408	none significant	Mitochondrial ribosomal protein S11	MRPS11	0.0371228
5746	Tb927.10.10410	3.88175	-0.126886	0.972665	-0.130452	0.896209	1	none significant	DNA replication licensing factor MCM8, putative	MCM8	-0.00691039
5747	Tb927.10.10420	69.8275	-0.134596	0.417171	-0.322641	0.746967	0.99682	none significant	monothiol glutaredoxin, putative	N/A	-0.0250903
5748	Tb927.10.10430	68.9474	-0.328378	0.348777	-0.941513	0.346442	0.843347	none significant	hypothetical protein, conserved	N/A	-0.079664
5749	Tb927.10.10440	298.017	0.635434	0.387349	1.64047	0.100908	0.610003	none significant	mitochondrial carrier protein	MCP8	0.159098
5750	Tb927.10.10445	5.10517	-0.952334	1.01115	-0.941828	0.346281	0.843347	none significant	Core histone H2A/H2B/H3/H4, putative	N/A	-0.0500553
5751	Tb927.10.10460	45.5717	0.375205	0.647798	0.579201	0.562454	0.955728	none significant	histone H2B, putative	N/A	0.0396339
9164	Tb927.10.10470	1.58773	2.97511	2.14004	1.39021	0.164466	0.70126	none significant	histone H2B, putative	N/A	0.0434941
5752	Tb927.10.10480	7.56118	-2.35479	1.18056	-1.99465	0.0460816	0.470149	none significant	histone H2B, putative	N/A	-0.10826
9165	Tb927.10.10490	0	NA	NA	NA	NA	NA	none significant	histone H2B, putative	N/A	0
4887	Tb927.10.1050	80.785	-1.14306	0.451592	-2.53118	0.011368	0.252413	none significant	serine peptidase, Clan SC, Family S10	CBP1C	-0.301961
9166	Tb927.10.10500	0.380477	0	4.67253	0	1	1	none significant	histone H2B, putative	N/A	0
9167	Tb927.10.10510	0	NA	NA	NA	NA	NA	none significant	histone H2B, putative	N/A	0
9168	Tb927.10.10520	0.358969	0	4.83873	0	1	1	none significant	histone H2B, putative	N/A	0
5753	Tb927.10.10530	11.9169	-0.103744	1.18148	-0.0878084	0.930029	1	none significant	histone H2B, putative	N/A	-0.00404594
9169	Tb927.10.10540	0	NA	NA	NA	NA	NA	none significant	histone H2B, putative	N/A	0
5754	Tb927.10.10550	0.429712	-3.90665	3.82983	-1.02006	0.307702	0.818991	none significant	histone H2B, putative	N/A	-0.0195045
9170	Tb927.10.10560	0	NA	NA	NA	NA	NA	none significant	histone H2B, putative	N/A	0
9171	Tb927.10.10570	0	NA	NA	NA	NA	NA	none significant	histone H2B, putative	N/A	0
5755	Tb927.10.10580	369.651	-1.20816	0.675268	-1.78916	0.0735896	0.549044	none significant	histone H2B, putative	N/A	-0.139365
5756	Tb927.10.10590	660.582	-0.632942	0.683151	-0.926504	0.354184	0.847299	none significant	histone H2B, putative	N/A	-0.063377
4888	Tb927.10.1060	2266.29	0.607871	0.417226	1.45694	0.145134	0.676912	none significant	T-complex protein 1, delta subunit, putative	TCP-1-delta	0.132864
5757	Tb927.10.10600	71.7596	0.54815	0.634884	0.863386	0.387925	0.870633	none significant	ARP2/3 complex 16kDa subunit, putative	N/A	0.0610182
5758	Tb927.10.10610	346.034	1.12475	0.413033	2.72314	0.0064664	0.20063	none significant	protein tyrosine phosphatase, putative	N/A	0.357776
5759	Tb927.10.10620	229.281	-0.573299	0.529393	-1.08294	0.278836	0.803855	none significant	hypothetical protein, conserved	N/A	-0.0852543
5760	Tb927.10.10630	188.463	-0.748807	0.476587	-1.57119	0.116139	0.636386	none significant	hypothetical protein, conserved	N/A	-0.140809
5761	Tb927.10.10640	134.493	0.0205743	0.288716	0.0712613	0.94319	1	none significant	hypothetical protein, conserved	N/A	0.00554333
5762	Tb927.10.10650	182.781	-0.215037	0.567	-0.379253	0.7045	0.990133	none significant	cytosolic Fe-S cluster assembly factor NAR1, putative	NAR1	-0.0272153
5763	Tb927.10.10670	216.765	0.198025	0.288209	0.687087	0.492028	0.923987	none significant	kinetoplastid-specific dual specificity phosphatase, putative	N/A	0.0557695
5764	Tb927.10.10680	144.453	0.288424	0.345685	0.834355	0.404081	0.878274	none significant	zinc finger protein, RanBP2-type, putative	N/A	0.0694585
5765	Tb927.10.10690	179.399	-0.23465	0.301065	-0.7794	0.435744	0.898135	none significant	CEP19-like protein, putative	CEP19	-0.0642562
4889	Tb927.10.1070	487.88	0.739234	0.267347	2.76507	0.00569107	0.189282	none significant	cdc2-related kinase 1	CRK1	0.380294
5766	Tb927.10.10700	164.39	-0.139093	0.476061	-0.292174	0.770154	0.999861	none significant	splicing factor Prp31	PRP31	-0.0220885
5767	Tb927.10.10710	322.385	-0.481144	0.253522	-1.89784	0.0577173	0.508638	none significant	hypothetical protein, conserved	N/A	-0.198687
5768	Tb927.10.10720	505.813	0.162147	0.301254	0.53824	0.590411	0.963804	none significant	Tetraspanin family, putative	N/A	0.0431102
5769	Tb927.10.10730	369.716	0.0930916	0.355338	0.26198	0.793337	1	none significant	RNA Interference Factor 5	RIF5	0.0206195
5770	Tb927.10.10740	164.184	-0.26308	0.443596	-0.593062	0.553139	0.949078	none significant	hypothetical protein, conserved	N/A	-0.0464986
5771	Tb927.10.10750	371.214	0.232758	0.380057	0.61243	0.540253	0.94639	none significant	metallo-peptidase, Clan MC, Family M14, putative	N/A	0.0492741
5772	Tb927.10.10770	242.705	-0.228964	0.453048	-0.505385	0.613289	0.972386	none significant	Generative cell specific 1 protein, putative	GCS1	-0.0391531
5773	Tb927.10.10780	210.862	0.0368169	0.287161	0.12821	0.897983	1	none significant	hypothetical protein, conserved	N/A	0.00997886
5774	Tb927.10.10790	182.466	0.269941	0.416218	0.648557	0.516625	0.932646	none significant	hypothetical protein	N/A	0.0517519
4890	Tb927.10.1080	756.218	0.308036	0.421468	0.730866	0.464861	0.911271	none significant	40S ribosomal protein S23, putative	RPS23	0.0587205
5775	Tb927.10.10800	2.37579	0.176208	1.19407	0.14757	0.882682	1	none significant	palmitoyl acyltransferase 2, putative	N/A	0.00674901
5776	Tb927.10.10810	203.871	-0.422815	0.452206	-0.935005	0.349786	0.846034	none significant	adenosine deaminase-like protein	N/A	-0.075928
5777	Tb927.10.10820	251.118	-0.092713	0.289656	-0.32008	0.748908	0.997959	none significant	hypothetical protein, conserved	N/A	-0.0251282
5778	Tb927.10.10830	164.42	0.208216	0.389184	0.535008	0.592645	0.964026	none significant	RNA-editing substrate binding complex protein RESC13	RESC13	0.0426197
5779	Tb927.10.10840	411.74	0.315707	0.353322	0.893537	0.37157	0.863683	none significant	Enriched in surface-labeled proteome protein 15	ESP15	0.0749747
5780	Tb927.10.10850	504.032	0.289063	0.346349	0.834601	0.403942	0.878274	none significant	Protein argonaute-1	AGO1	0.0694764
5781	Tb927.10.10870	217.084	-0.178907	0.251154	-0.712342	0.476253	0.916721	none significant	MAP kinase-like kinase	MAPKLK1	-0.0570184
5782	Tb927.10.10880	507.379	0.00244949	0.297854	0.00822379	0.993438	1	none significant	ATP-binding cassette sub-family F member 1, putative	ABCF1	0.000641007
5783	Tb927.10.10890	818.954	-0.398501	0.481741	-0.827211	0.408118	0.879584	none significant	heat shock protein, putative	N/A	-0.0650868
4891	Tb927.10.1090	1293.64	-0.0635099	0.454884	-0.139618	0.888962	1	none significant	40S ribosomal protein S23, putative	RPS23	-0.0106159
9172	Tb927.10.10900	0	NA	NA	NA	NA	NA	none significant	heat shock protein, putative	N/A	0
5784	Tb927.10.10910	1122.71	-0.782074	0.585852	-1.33493	0.181898	0.716761	none significant	heat shock protein, putative	N/A	-0.104267
5785	Tb927.10.10920	1300.2	-0.657829	0.56293	-1.16858	0.242572	0.773886	none significant	heat shock protein, putative	N/A	-0.0907181
5786	Tb927.10.10930	30.099	-1.07426	0.78426	-1.36978	0.170755	0.704702	none significant	heat shock protein, putative	N/A	-0.0904385
5787	Tb927.10.10940	47.7865	-0.746968	0.629902	-1.18585	0.235682	0.766184	none significant	heat shock protein, putative	N/A	-0.0872843
5788	Tb927.10.10950	30.3488	-0.799183	0.655984	-1.2183	0.223111	0.756899	none significant	heat shock protein, putative	N/A	-0.0880788
9173	Tb927.10.10960	0	NA	NA	NA	NA	NA	none significant	heat shock protein, putative	N/A	0
9174	Tb927.10.10970	0.777389	1.29774	2.73171	0.475066	0.63474	0.977156	none significant	heat shock protein, putative	N/A	0.0114766
5789	Tb927.10.10980	44.9622	-0.563026	0.540022	-1.0426	0.297135	0.8175	none significant	heat shock protein 90, putative	N/A	-0.0809681
5790	Tb927.10.10990	462.713	0.322797	0.356155	0.906338	0.364757	0.857077	none significant	predicted WD40 repeat protein	N/A	0.0761637
4797	Tb927.10.110	188.956	-0.0899909	0.287927	-0.312548	0.754624	0.998987	none significant	retrotransposon hot spot protein 2 (RHS2), pseudogene	N/A	-0.0245135
4892	Tb927.10.1100	1534.74	-0.0657957	0.421307	-0.15617	0.875899	1	none significant	60S ribosomal protein L9, putative	N/A	-0.0120489
5791	Tb927.10.11000	156.57	-0.0919017	0.262714	-0.349816	0.726477	0.993874	none significant	hypothetical protein, conserved	N/A	-0.0272218
5792	Tb927.10.11010	174.812	-0.260986	0.302905	-0.86161	0.388902	0.871149	none significant	hypothetical protein, conserved	N/A	-0.0719347
5793	Tb927.10.11020	85.6952	-0.611381	0.330404	-1.8504	0.0642554	0.525662	none significant	DNA mismatch repair protein MSH2, putative	MSH2	-0.194525
5794	Tb927.10.11030	438.665	0.132408	0.330697	0.40039	0.688869	0.98753	none significant	Archaic translocase of outer membrane 11 kDa subunit	ATOM11	0.0318021
5795	Tb927.10.11040	189.312	0.373319	0.384055	0.972047	0.331027	0.834245	none significant	hypothetical protein, conserved	N/A	0.0819451
5796	Tb927.10.11050	135.151	0.292038	0.466768	0.62566	0.531538	0.939719	none significant	LSU ribosomal protein, mitochondrial, putative	N/A	0.0486158
5797	Tb927.10.11060	127.902	-0.147258	0.374951	-0.392741	0.694511	0.988904	none significant	hypothetical protein, conserved	N/A	-0.0310471
5798	Tb927.10.11070	95.6694	0.0298534	0.463983	0.0643417	0.948698	1	none significant	hypothetical protein, conserved	N/A	0.00486527
5799	Tb927.10.11080	1301.03	-0.687448	0.545326	-1.26062	0.207446	0.738463	none significant	paraflagellar rod protein	N/A	-0.100678
5800	Tb927.10.11090	132.661	0.18287	0.284239	0.643365	0.519987	0.933911	none significant	hypothetical protein, conserved	N/A	0.0518779
4893	Tb927.10.1110	488.17	0.207156	0.227628	0.910065	0.362788	0.856685	none significant	kinesin, putative	N/A	0.0735821
5801	Tb927.10.11100	323.974	0.120406	0.311143	0.386979	0.698772	0.988965	none significant	deoxyribodipyrimidine photo-lyase, putative	N/A	0.0306564
5802	Tb927.10.11110	243.909	0.237563	0.315886	0.752054	0.452019	0.906975	none significant	hypothetical protein, conserved	N/A	0.061901
5803	Tb927.10.11120	135.266	-0.579065	0.293059	-1.97593	0.0481626	0.476158	none significant	hypothetical protein, conserved	N/A	-0.215937
5804	Tb927.10.11130	128.333	-0.151537	0.312862	-0.484357	0.628132	0.976766	none significant	SET domain protein 4	SET4	-0.0386768
5805	Tb927.10.11140	406.591	0.393599	0.270309	1.45611	0.145363	0.676912	none significant	hypothetical protein, conserved	N/A	0.136099
5806	Tb927.10.11150	385.964	0.362293	0.246417	1.47024	0.141496	0.672984	none significant	hypothetical protein, conserved	N/A	0.135751
5807	Tb927.10.11160	167.771	-0.178769	0.272436	-0.656189	0.511702	0.929723	none significant	NFU2 iron-sulfur cluster scaffold homolog, mitochondrial	NFU2	-0.0527524
5808	Tb927.10.11170	257.682	0.0999257	0.3347	0.298553	0.765281	0.999855	none significant	hypothetical protein, conserved	N/A	0.0235643
5809	Tb927.10.11180	236.574	-0.0816345	0.363849	-0.224363	0.822475	1	none significant	Ubiquitin-like modifier-activating enzyme ATG7, putative	ATG7	-0.0176124
5810	Tb927.10.11190	186.357	-0.00741117	0.324394	-0.0228462	0.981773	1	none significant	tRNA-splicing ligase RtcB, putative	N/A	-0.00178817
4894	Tb927.10.1120	567.222	-0.350889	0.221807	-1.58195	0.113661	0.63487	none significant	hypothetical protein, conserved	N/A	-0.146455
5811	Tb927.10.11200	106.655	-0.140776	0.475486	-0.296067	0.767179	0.999855	none significant	zinc finger protein, FYVE/PHD-type, putative	N/A	-0.0223933
5812	Tb927.10.11210	202.927	0.031979	0.271927	0.117601	0.906384	1	none significant	hypothetical protein, conserved	N/A	0.0091001
5813	Tb927.10.11220	418.08	0.16665	0.408343	0.408114	0.68319	0.986217	none significant	procyclic form surface phosphoprotein	PSSA-2	0.0319982
5814	Tb927.10.11230	127.992	-0.475801	0.480976	-0.989239	0.322546	0.828405	none significant	Ras-induced vulval development antagonist, putative	N/A	-0.0795292
5815	Tb927.10.11240	66.746	-0.7133	0.506637	-1.40791	0.159158	0.694881	none significant	hypothetical protein, conserved	N/A	-0.119079
5816	Tb927.10.11250	612.477	-0.595553	0.332876	-1.78911	0.0735965	0.549044	none significant	Coiled-coil domain-containing protein 40 homolog	CCDC40	-0.184655
5817	Tb927.10.11260	170.179	0.089358	0.3604	0.247941	0.80418	1	none significant	SSU ribosomal protein, mitochondrial, putative	mS41	0.0194911
5818	Tb927.10.11270	91.5469	-0.174141	0.484498	-0.359425	0.719277	0.990133	none significant	RNA-binding protein, putative	RBP23	-0.0271342
5819	Tb927.10.11280	132.467	-0.424503	0.626904	-0.677142	0.498316	0.926248	none significant	hypothetical protein	N/A	-0.0473939
5820	Tb927.10.11290	194.652	-0.0885399	0.417621	-0.21201	0.832099	1	none significant	hypothetical protein, conserved	N/A	-0.0164062
4895	Tb927.10.1130	186.673	-0.00729068	0.388263	-0.0187777	0.985018	1	none significant	dynein arm light chain, axonemal, putative	N/A	-0.00146079
5821	Tb927.10.11300	1020.98	0.21526	0.585466	0.367672	0.713118	0.990133	none significant	paraflagellar rod component, putative	PFC16	0.0260356
5822	Tb927.10.11310	283.18	0.348543	0.313729	1.11097	0.266581	0.791408	none significant	intraflagellar transport protein 57/55	IFT57/55	0.0970859
5823	Tb927.10.11330	378.125	-0.383725	0.365152	-1.05086	0.293321	0.815646	none significant	EF-hand domain pair, putative	N/A	-0.0902997
5824	Tb927.10.11340	444.717	0.132336	0.283475	0.466834	0.640619	0.979739	none significant	hypothetical protein, conserved	N/A	0.0369657
5825	Tb927.10.11350	169.199	-0.195396	0.545164	-0.358417	0.720032	0.990559	none significant	LSU ribosomal protein, mitochondrial, putative	N/A	-0.0260739
8615	Tb927.10.11360	5.45189	2.10508	1.16908	1.80063	0.0717615	0.54427	none significant	Flagellum attachment zone protein 33	FAZ33	0.094609
5826	Tb927.10.11370	57.014	-0.727804	0.512927	-1.41892	0.155922	0.691141	none significant	hypothetical protein, conserved	N/A	-0.119643
5827	Tb927.10.11380	179.331	-0.0201986	0.403054	-0.0501139	0.960032	1	none significant	hypothetical protein, conserved	N/A	-0.00388344
5828	Tb927.10.11390	2463.63	0.647413	0.400752	1.6155	0.106203	0.621477	none significant	60S ribosomal protein L6, putative	N/A	0.154503
9092	Tb927.10.1140	2.36545	2.63853	1.99781	1.32071	0.186597	0.720403	none significant	epsilon tubulin	TUBE1	0.0431702
5829	Tb927.10.11400	172.165	0.0384168	0.368061	0.104376	0.916871	1	none significant	WD domain, G-beta repeat, putative	N/A	0.00816041
5830	Tb927.10.11410	144.257	-0.081382	0.455035	-0.178848	0.858057	1	none significant	hypothetical protein, conserved	N/A	-0.0136107
5831	Tb927.10.11420	271.77	-0.206597	0.264497	-0.781094	0.434747	0.897458	none significant	hypothetical protein, conserved	N/A	-0.0635876
5832	Tb927.10.11430	134.889	-0.480019	0.368078	-1.30412	0.192192	0.725056	none significant	hypothetical protein, conserved	N/A	-0.117735
5833	Tb927.10.11440	1314.12	0.806751	0.307997	2.61935	0.00880975	0.226157	none significant	G1 cyclin CycE4, putative	CYC5	0.350433
5834	Tb927.10.11450	349.769	-0.47435	0.500425	-0.947894	0.343183	0.843347	none significant	TFIIF-stimulated CTD phosphatase, putative	N/A	-0.0748
5835	Tb927.10.11460	354.6	0.441342	0.478607	0.922139	0.356456	0.850738	none significant	hypothetical protein	N/A	0.073569
5836	Tb927.10.11470	128.777	0.0287934	0.408731	0.070446	0.943839	1	none significant	hypothetical protein, conserved	N/A	0.00545038
5837	Tb927.10.11480	166.97	-0.344342	0.318165	-1.08227	0.279131	0.803855	none significant	hypothetical protein, conserved	N/A	-0.0940722
9093	Tb927.10.1150	0	NA	NA	NA	NA	NA	none significant	hypothetical protein, conserved	N/A	0
5838	Tb927.10.11500	375.448	-0.0693206	0.278947	-0.248508	0.803741	1	none significant	conserved protein	N/A	-0.0193678
5839	Tb927.10.11510	326.316	0.438491	0.290722	1.50828	0.131482	0.662717	none significant	hypothetical protein, conserved	N/A	0.143977
5840	Tb927.10.11520	172.418	-0.180281	0.443361	-0.406623	0.684285	0.986217	none significant	mitochondrial import inner membrane translocase subunit tim13	TIM13	-0.0314313
5841	Tb927.10.11530	164.19	0.463429	0.356777	1.29893	0.193967	0.7267	none significant	hypothetical protein, conserved	N/A	0.11754
5842	Tb927.10.11540	2202.79	-0.172762	0.392973	-0.439629	0.660206	0.982415	none significant	40S ribosomal protein S3, putative	RPS3	-0.0347134
5843	Tb927.10.11550	312.002	0.367141	0.269946	1.36005	0.173813	0.709266	none significant	hypothetical protein, conserved	N/A	0.124109
5844	Tb927.10.11560	218.02	-0.0608017	0.299132	-0.20326	0.838932	1	none significant	hypothetical protein, conserved	N/A	-0.0159078
5845	Tb927.10.11570	332.662	0.0304731	0.285293	0.106813	0.914937	1	none significant	hypothetical protein, conserved	N/A	0.00830477
5846	Tb927.10.11580	388.615	0.00917566	0.237811	0.0385838	0.969222	1	none significant	predicted WD40 repeat protein	N/A	0.00292681
5847	Tb927.10.11590	252.506	0.210037	0.406278	0.516979	0.605171	0.969934	none significant	nicotinate phosphoribosyltransferase, putative	N/A	0.040897
4896	Tb927.10.1160	53.0092	-0.431628	0.429394	-1.0052	0.314799	0.82439	none significant	NADH dehydrogenase (ubiquinone) 1 beta subcomplex subunit, putative	N/A	-0.083522
5848	Tb927.10.11600	405.048	-0.113134	0.306246	-0.369421	0.711814	0.990133	none significant	hypothetical protein, conserved	N/A	-0.0292067
5849	Tb927.10.11610	151.002	0.0470373	0.425539	0.110536	0.911984	1	none significant	SKP1-like protein	N/A	0.00850625
5850	Tb927.10.11620	527.018	-0.00898869	0.281615	-0.0319184	0.974537	1	none significant	calcium-transporting ATPase, putative	N/A	-0.00247623
5851	Tb927.10.11630	3211.63	0.0241758	0.495775	0.0487638	0.961108	1	none significant	PSP1 C-terminal conserved region, putative	N/A	0.00362545
5852	Tb927.10.11640	299.266	0.773477	0.354389	2.18257	0.0290676	0.394158	none significant	Protein prenyltransferase alpha subunit repeat, putative	N/A	0.251775
3920	Tb927.8.7780	1814.33	1.61303	0.465983	3.46157	0.000537042	0.0479246	upregulated	hypothetical protein, conserved	N/A	0.561927
5854	Tb927.10.11660	174.708	-0.521318	0.382644	-1.36241	0.173069	0.709266	none significant	hypothetical protein, conserved	N/A	-0.123882
5855	Tb927.10.11670	157.546	-0.163952	0.327078	-0.501263	0.616186	0.974075	none significant	hypothetical protein, conserved	N/A	-0.040136
5856	Tb927.10.11680	437.82	0.245718	0.238136	1.03184	0.302148	0.8175	none significant	Voltage-gated Chloride channel Like 2	VCL2	0.0859629
5857	Tb927.10.11690	292.096	-0.525969	0.35356	-1.48764	0.136847	0.669421	none significant	YEATS family, putative	N/A	-0.140816
4897	Tb927.10.1170	247.324	-0.0128273	0.336971	-0.0380664	0.969635	1	none significant	intraflagellar transport protein 172	IFT172	-0.00298108
5858	Tb927.10.11700	116.648	0.163269	0.531512	0.307179	0.758707	0.999764	none significant	guanylate kinase, putative	N/A	0.0224942
5859	Tb927.10.11710	284.592	0.37174	0.277164	1.34122	0.179848	0.715268	none significant	hypothetical protein	N/A	0.12224
5860	Tb927.10.11720	557.286	-0.0227986	0.241599	-0.0943653	0.924819	1	none significant	Zinc finger CW-type protein 1	ZCW1	-0.00718104
5861	Tb927.10.11730	343.015	-0.184022	0.327965	-0.561104	0.574727	0.957907	none significant	zinc finger protein family member, putative	ZC3H33	-0.0451861
5862	Tb927.10.11750	271.421	-0.335332	0.312149	-1.07427	0.282702	0.806692	none significant	hypothetical protein, conserved	N/A	-0.0931965
5863	Tb927.10.11760	7701.07	0.177755	0.563271	0.315575	0.752325	0.99829	none significant	pumilio/PUF RNA binding protein 6	PUF6	0.022641
5864	Tb927.10.11770	2550.21	-0.0325915	0.452111	-0.0720875	0.942532	1	none significant	succinate dehydrogenase cytochrome B subunit	SDH4	-0.00548237
5865	Tb927.10.11780	654.972	-0.171736	0.408463	-0.420445	0.674161	0.985214	none significant	hypothetical protein, conserved	N/A	-0.032991
4898	Tb927.10.1180	158.217	0.01402	0.371522	0.0377365	0.969898	1	none significant	hypothetical protein, conserved	N/A	0.00294625
5866	Tb927.10.11800	251.477	-0.607958	0.357139	-1.7023	0.0886995	0.588565	none significant	Axonemal inner arm dynein light chain, putative	N/A	-0.170205
5867	Tb927.10.11810	171.213	-0.0445728	0.261	-0.170777	0.864399	1	none significant	hypothetical protein, conserved	N/A	-0.0131665
5868	Tb927.10.11820	186.021	-0.739796	0.361336	-2.04739	0.04062	0.451668	none significant	kinetoplast ribosomal PPR-repeat containing protein 17	KRIPP17	-0.225804
5869	Tb927.10.11830	259.458	-0.465648	0.333514	-1.39619	0.162658	0.698822	none significant	hypothetical protein, conserved	N/A	-0.129816
5870	Tb927.10.11840	116.614	-0.541394	0.39799	-1.36032	0.173728	0.709266	none significant	WD domain, G-beta repeat, putative	TZP50	-0.122748
5871	Tb927.10.11850	120.518	0.432271	0.418447	1.03304	0.301587	0.8175	none significant	WD domain, G-beta repeat, putative	TZP112	0.0866981
5872	Tb927.10.11860	323.216	-0.140509	0.335527	-0.418772	0.675383	0.985214	none significant	Cornifin (SPRR) family, putative	N/A	-0.0333086
5873	Tb927.10.11870	147.526	-0.804802	0.390752	-2.05963	0.0394344	0.447879	none significant	RNA-editing substrate binding complex protein RESC5	RESC5	-0.224055
5874	Tb927.10.11880	231.732	-0.306175	0.244008	-1.25478	0.209559	0.741524	none significant	hypothetical protein, conserved	N/A	-0.109863
5875	Tb927.10.11890	61.3761	-0.657714	0.413532	-1.59048	0.111727	0.633708	none significant	hypothetical protein, conserved	N/A	-0.149984
4899	Tb927.10.1190	129.675	-0.194996	0.351552	-0.554672	0.579119	0.96241	none significant	hypothetical protein, conserved	N/A	-0.0445986
5876	Tb927.10.11900	74.4639	-0.697149	0.369905	-1.88467	0.059474	0.516636	none significant	MICOS complex subunit MIC20	MIC20	-0.197221
5877	Tb927.10.11910	90.3313	-0.391836	0.382254	-1.02507	0.305331	0.818048	none significant	major facilitator superfamily, putative	N/A	-0.0872341
5878	Tb927.10.11920	199.998	-0.230324	0.31322	-0.735344	0.46213	0.911271	none significant	hypothetical protein, conserved	N/A	-0.0603731
5879	Tb927.10.11930	260.276	0.434898	0.349804	1.24326	0.213771	0.746011	none significant	beta-D-hydroxybutyrate dehydrogenase	N/A	0.111344
5880	Tb927.10.11940	271.544	-0.548759	0.295715	-1.8557	0.063496	0.525662	none significant	ABC1 protein, putative	N/A	-0.195602
5881	Tb927.10.11950	303.515	-0.38099	0.37083	-1.0274	0.304233	0.8175	none significant	hypothetical protein, conserved	N/A	-0.0877823
5882	Tb927.10.11960	332.777	-0.448274	0.342831	-1.30757	0.19102	0.72457	none significant	Serine/threonine-protein phosphatase 1 regulatory subunit, putative	PNUTS	-0.118926
5883	Tb927.10.11970	540.634	0.473987	0.35218	1.34587	0.178346	0.714643	none significant	glutamine aminotransferase (GlnAT)	GlnAT	0.123221
5884	Tb927.10.11980	146.077	-1.00311	0.302362	-3.31758	0.00090801	0.064947	none significant	QA-SNARE protein putative	N/A	-0.531988
5885	Tb927.10.11990	132.008	0.0638332	0.372874	0.171192	0.864073	1	none significant	60S ribosome subunit biogenesis protein NIP7, putative	N/A	0.0133946
4798	Tb927.10.120	48.5916	0.878066	0.469963	1.86837	0.0617103	0.522391	none significant	hypothetical protein	N/A	0.180761
9094	Tb927.10.1200	0.63667	2.42535	2.84138	0.85358	0.393338	0.872945	none significant	Programmed cell death protein 2, C-terminal putative domain containing protein, putative	N/A	0.0203699
5886	Tb927.10.12000	303.012	-0.181267	0.346662	-0.522892	0.601049	0.969598	none significant	iron-sulfur cluster assembly protein, putative	N/A	-0.0419353
5887	Tb927.10.12010	358.069	0.342155	0.299416	1.14274	0.253146	0.780875	none significant	hypothetical protein, conserved	N/A	0.100318
5888	Tb927.10.12020	104.28	-0.720912	0.353059	-2.0419	0.0411614	0.452971	none significant	recA bacterial DNA recombination protein, putative	N/A	-0.225691
5889	Tb927.10.12030	3460.06	-0.198431	0.491904	-0.403394	0.686658	0.987111	none significant	hypothetical protein, conserved	N/A	-0.0303988
5890	Tb927.10.12040	1040.39	0.0698733	0.353249	0.197802	0.8432	1	none significant	mitogen-activated protein kinase 11, putative	MAPK11	0.0155311
5891	Tb927.10.12050	554.776	-0.560518	0.327564	-1.71117	0.0870495	0.584698	none significant	LSU ribosomal protein, mitochondrial, putative	N/A	-0.172901
5892	Tb927.10.12060	150.009	-0.00570632	0.558711	-0.0102134	0.991851	1	none significant	F-box protein, putative	N/A	-0.000730435
5893	Tb927.10.12070	418.323	0.243159	0.366242	0.663932	0.506734	0.928229	none significant	hypothetical protein	N/A	0.0538857
5894	Tb927.10.12080	314.648	-0.407507	0.370204	-1.10076	0.271	0.794018	none significant	hypothetical protein, conserved	N/A	-0.0953168
5895	Tb927.10.12090	886.669	-0.0986842	0.449536	-0.219525	0.826241	1	none significant	RNA-binding protein, putative	RBP7A	-0.0167698
4900	Tb927.10.1210	18.5246	-0.546006	0.585304	-0.93286	0.350892	0.846404	none significant	katanin, putative	N/A	-0.0690329
5896	Tb927.10.12100	229.025	-1.18453	0.437481	-2.70761	0.00677686	0.202486	none significant	RNA-binding protein 7B	RBP7B	-0.346391
5897	Tb927.10.12110	382.368	0.113154	0.262946	0.43033	0.666956	0.985214	none significant	hypothetical protein, conserved	N/A	0.0336821
5898	Tb927.10.12120	425.152	0.0845595	0.268906	0.314457	0.753174	0.99829	none significant	hypothetical protein, conserved	N/A	0.0244898
5899	Tb927.10.12130	199.105	0.0537068	0.42926	0.125115	0.900433	1	none significant	Ubiquitin family, putative	TZP88	0.00961681
5900	Tb927.10.12140	117.094	-0.465286	0.395002	-1.17793	0.238824	0.770461	none significant	hypothetical protein, conserved	N/A	-0.102547
5901	Tb927.10.12150	82.9409	-0.630251	0.443046	-1.42254	0.15487	0.689975	none significant	hypothetical protein, conserved	N/A	-0.126615
5902	Tb927.10.12160	139.824	-0.174342	0.385833	-0.451859	0.65137	0.979877	none significant	hypothetical protein, conserved	N/A	-0.0357815
5903	Tb927.10.12170	744.411	0.68238	0.316726	2.15448	0.0312022	0.404575	none significant	RAB-interacting protein, putative	N/A	0.249153
5904	Tb927.10.12180	136.829	-0.695668	0.401974	-1.73063	0.0835175	0.575411	none significant	hypothetical protein, conserved	N/A	-0.17035
5905	Tb927.10.12190	72.0214	-0.839706	0.382322	-2.19633	0.0280682	0.386988	none significant	RAB-interacting protein, putative	N/A	-0.250432
4901	Tb927.10.1220	262.823	-0.148176	0.23075	-0.642149	0.520776	0.933911	none significant	hypothetical protein	N/A	-0.0502202
5906	Tb927.10.12200	202.817	-0.134706	0.397875	-0.338564	0.734938	0.995201	none significant	hypothetical protein, conserved	N/A	-0.0265212
5907	Tb927.10.12210	205.93	-0.394262	0.326864	-1.2062	0.227741	0.758692	none significant	ribulose-5-phosphate 3-epimerase, putative	N/A	-0.107504
5908	Tb927.10.12220	294.38	-0.216443	0.502319	-0.430887	0.666551	0.985214	none significant	hypothetical protein, conserved	N/A	-0.0323249
2797	Tb927.7.3180	592.89	1.56652	0.249296	6.28379	3.30427e-10	3.0961e-06	upregulated	adaptor complex AP-1 medium subunit, putative, Mu-adaptin 1, putative	N/A	1.26858
5910	Tb927.10.12240	242.433	-0.122141	0.291986	-0.418313	0.675718	0.985214	none significant	3-ketoacyl-CoA reductase, putative	N/A	-0.0330807
5911	Tb927.10.12250	245.183	-0.341148	0.329262	-1.0361	0.300156	0.8175	none significant	hypothetical protein, conserved	N/A	-0.0892813
5912	Tb927.10.12260	1377.35	0.403724	0.37373	1.08026	0.280028	0.804436	none significant	cytosolic nonspecific dipeptidase, putative	N/A	0.0930889
8616	Tb927.10.12270	2.85732	1.01191	1.25549	0.805988	0.420249	0.886479	none significant	methyltransferase domain containing protein, putative	N/A	0.0361856
5913	Tb927.10.12280	7.13995	0.564553	0.819132	0.689209	0.490692	0.923931	none significant	hypothetical protein	N/A	0.0415953
5914	Tb927.10.12290	169.042	1.01271	0.302709	3.3455	0.000821354	0.0615687	none significant	UDP-Gal or UDP-GlcNAc-dependent glycosyltransferase, putative	N/A	0.539705
4902	Tb927.10.1230	551.795	0.697874	0.307021	2.27305	0.0230232	0.344755	none significant	Enriched in surface-labeled proteome protein 23	ESP23	0.273038
5915	Tb927.10.12300	138.252	0.352763	0.354595	0.994832	0.319818	0.82675	none significant	Cardiolipin-dependent protein 15kDa	CLDP15	0.0848506
5916	Tb927.10.12310	156.928	0.0674182	0.279519	0.241193	0.809405	1	none significant	helicase-like protein	N/A	0.0187956
5917	Tb927.10.12320	135.311	-0.539307	0.426765	-1.26371	0.206335	0.738355	none significant	hypothetical protein	TZP44	-0.110038
5918	Tb927.10.12330	237.75	0.48748	0.2649	1.84024	0.0657328	0.527267	none significant	zinc finger protein family member, putative	ZC3H34	0.190869
5919	Tb927.10.12340	102.396	0.315043	0.507732	0.620491	0.534935	0.942706	none significant	zinc finger protein, RanBP2-type, putative	N/A	0.0470367
6275	Tb927.10.16190	271.677	1.5624	0.410688	3.80434	0.000142183	0.0228216	upregulated	procyclic-enriched flagellar receptor adenylate cyclase 2	ACP2	0.700618
5921	Tb927.10.12360	385.993	-0.381391	0.255419	-1.4932	0.135386	0.668875	none significant	hypothetical protein, conserved	N/A	-0.139649
5922	Tb927.10.12370	295.441	-0.314767	0.309327	-1.01759	0.308875	0.81967	none significant	gamma-glutamylcysteine synthetase	GCS	-0.0873198
5923	Tb927.10.12380	311.165	-0.398064	0.24942	-1.59596	0.110499	0.633362	none significant	chaperone protein DnaJ, putative	J42	-0.152679
5924	Tb927.10.12390	630.693	0.233418	0.347525	0.671659	0.501801	0.927894	none significant	cAMP response protein 6	CARP6	0.0547124
4903	Tb927.10.1240	203.942	0.364405	0.378338	0.963173	0.335461	0.838059	none significant	hypothetical protein, conserved	N/A	0.0812307
5925	Tb927.10.12400	345.345	-0.232945	0.397024	-0.586727	0.557387	0.952481	none significant	membrane transporter protein, putative	N/A	-0.0468544
5926	Tb927.10.12410	149.209	-0.211122	0.302352	-0.698265	0.485012	0.920697	none significant	hypothetical protein, conserved	N/A	-0.0569573
5927	Tb927.10.12420	72.9715	0.391978	0.455043	0.861409	0.389013	0.871155	none significant	predicted S. cerevisiae Got1 homologue	N/A	0.0691501
5928	Tb927.10.12430	593.967	0.509701	0.26411	1.92988	0.0536219	0.494763	none significant	Noc2p family, putative	N/A	0.205558
5929	Tb927.10.12440	162.874	0.00853647	0.281852	0.0302871	0.975838	1	none significant	kinesin, putative	N/A	0.00234985
5930	Tb927.10.12450	158.212	0.491424	0.317913	1.54578	0.122157	0.648874	none significant	SNARE domain-containing protein, putative	N/A	0.149438
5931	Tb927.10.12460	172.617	-0.132262	0.31777	-0.416218	0.67725	0.985214	none significant	Zinc finger, C3HC4 type (RING finger), putative	N/A	-0.0330705
5932	Tb927.10.12470	146.748	-0.431506	0.33113	-1.30313	0.192531	0.725056	none significant	Flagellum attachment zone protein 40	FAZ40	-0.118599
5933	Tb927.10.12480	190.976	0.0274789	0.443708	0.0619301	0.950619	1	none significant	UAA transporter family, putative	N/A	0.00472722
5934	Tb927.10.12490	436.871	-0.333717	0.318945	-1.04631	0.295417	0.817043	none significant	kinesin, putative	N/A	-0.0903306
4904	Tb927.10.1250	291.049	0.308637	0.198163	1.55749	0.119353	0.643834	none significant	Aminoacyl-tRNA editing domain containing protein, putative	N/A	0.138193
5935	Tb927.10.12500	551.158	0.108856	0.300174	0.362643	0.716871	0.990133	none significant	P-type H+-ATPase, putative	N/A	0.028623
5936	Tb927.10.12510	466.659	0.490869	0.341283	1.4383	0.150348	0.682653	none significant	P-type H+-ATPase, putative	N/A	0.134923
5937	Tb927.10.12520	443.05	-0.182732	0.217537	-0.840005	0.400906	0.876018	none significant	hypothetical protein, conserved	N/A	-0.0665495
5938	Tb927.10.12530	19.9416	-0.198762	0.523097	-0.379972	0.703967	0.990133	none significant	chaperone protein DnaJ, putative	J13	-0.0280657
5939	Tb927.10.12540	358.721	-0.350693	0.269527	-1.30114	0.19321	0.725893	none significant	NADH-ubiquinone oxidoreductase complex I subunit, putative	NDUFS1	-0.117069
5940	Tb927.10.12550	388.835	-0.123385	0.322314	-0.38281	0.70186	0.990128	none significant	hypothetical protein, conserved	N/A	-0.0303552
8617	Tb927.10.12560	2.76715	-0.172608	1.38967	-0.124208	0.901151	1	none significant	hypothetical protein	N/A	-0.00506149
5941	Tb927.10.12570	28.6461	-1.67055	0.659203	-2.53419	0.0112706	0.251442	none significant	hypothetical protein	N/A	-0.24233
5942	Tb927.10.12580	83.6473	0.438826	0.596362	0.735839	0.461829	0.911271	none significant	hypothetical protein	N/A	0.0529546
5943	Tb927.10.12590	1205.51	-0.15837	0.314185	-0.504068	0.614214	0.972879	none significant	WD40 repeat-containing protein	N/A	-0.0403287
4905	Tb927.10.1260	107.51	0.0711597	0.311889	0.228157	0.819524	1	none significant	aspartyl-tRNA synthetase, putative	N/A	0.0179168
5944	Tb927.10.12600	385.025	-0.41085	0.357064	-1.15063	0.249883	0.777557	none significant	Small RNA 2'-O-methyltransferase	HEN1	-0.100947
5945	Tb927.10.12610	259.055	-0.0269631	0.357076	-0.0755107	0.939808	1	none significant	hypothetical protein	N/A	-0.00590947
5946	Tb927.10.12620	96.1388	-0.479406	0.577762	-0.829765	0.406672	0.879584	none significant	Protein of unknown function (DUF3648), putative	N/A	-0.0610871
5947	Tb927.10.12630	187.099	-0.0482838	0.23894	-0.202075	0.839858	1	none significant	Flagellum attachment zone protein 34	FAZ34	-0.0153934
5948	Tb927.10.12640	326.583	-0.329571	0.309012	-1.06653	0.286183	0.810015	none significant	chaperone protein DnaJ, putative	J37	-0.0923588
5949	Tb927.10.12650	1311.41	-0.402492	0.460989	-0.873105	0.382606	0.86914	none significant	hypothetical protein, conserved	N/A	-0.0699564
5950	Tb927.10.12660	253.337	-0.337575	0.497406	-0.678672	0.497346	0.926174	none significant	pumilio/PUF RNA binding protein 2	PUF2	-0.0520529
5951	Tb927.10.12670	1198.52	-0.341967	0.366304	-0.933561	0.350531	0.846034	none significant	hypothetical protein, conserved	N/A	-0.0786204
5952	Tb927.10.12680	1274.38	0.39191	0.419054	0.935224	0.349673	0.846034	none significant	60S ribosomal protein L34, putative	N/A	0.0772803
5953	Tb927.10.12690	248.98	-0.187679	0.283965	-0.660923	0.508662	0.928229	none significant	hypothetical protein, conserved	N/A	-0.0534004
4906	Tb927.10.1270	180.886	0.135792	0.220629	0.615478	0.538239	0.944327	none significant	mismatch repair protein, putative	N/A	0.0475758
5954	Tb927.10.12700	2197.04	-0.0357058	0.551662	-0.0647241	0.948394	1	none significant	pyruvate dehydrogenase E1 alpha subunit, putative	N/A	-0.0046515
5955	Tb927.10.12710	1356.43	-0.412366	0.481114	-0.857107	0.391386	0.87219	none significant	heat shock protein 110, putative	HSP110	-0.067709
5956	Tb927.10.12720	531.08	-0.370474	0.231567	-1.59986	0.109631	0.632536	none significant	Bait On Hook 1	BOH1	-0.150587
5957	Tb927.10.12730	1456.33	0.0406797	0.437233	0.0930388	0.925873	1	none significant	hypothetical protein	N/A	0.00712421
5958	Tb927.10.12740	2598.75	-0.193944	0.425223	-0.456098	0.648319	0.979877	none significant	Zinc finger CCCH domain-containing protein 35	ZC3H35	-0.0356525
5959	Tb927.10.12750	759.483	0.82617	0.426056	1.93911	0.0524882	0.491804	none significant	hypothetical protein	N/A	0.198472
5960	Tb927.10.12760	1822.09	0.393246	0.369319	1.06479	0.286973	0.810015	none significant	zinc finger protein family member, putative	ZC3H36	0.0916204
5961	Tb927.10.12780	1554.94	-0.50948	0.406549	-1.25318	0.210139	0.741901	none significant	Zinc finger CCCH domain-containing protein 37	ZC3H37	-0.110108
4907	Tb927.10.1280	179.353	0.134228	0.333813	0.402105	0.687607	0.98753	none significant	Domain of unknown function (DUF4499), putative	N/A	0.0319438
5962	Tb927.10.12800	8329.76	-0.668729	0.590983	-1.13155	0.257822	0.787605	none significant	Zinc finger CCCH domain-containing protein 38	ZC3H38	-0.085416
5963	Tb927.10.12810	681.622	0.475147	0.412568	1.15168	0.249452	0.777557	none significant	cholinephosphate cytidylyltransferase A, putative	N/A	0.0989473
5964	Tb927.10.12820	1428.21	-0.617301	0.509641	-1.21125	0.225801	0.757602	none significant	hypothetical protein, conserved	N/A	-0.0987108
5965	Tb927.10.12830	105.153	-0.56168	0.303896	-1.84826	0.0645643	0.525662	none significant	N-acetyltransferase 3, putative	NAT3	-0.194566
5966	Tb927.10.12840	2884.07	0.270007	0.374792	0.720419	0.471267	0.915048	none significant	mitochondrial carrier protein	MCP12	0.0587519
5967	Tb927.10.12850	1212.44	-1.5641	0.48151	-3.24833	0.00116084	0.0706306	none significant	ttaggg binding factor	TRF	-0.481389
5968	Tb927.10.12860	274.021	0.428101	0.295488	1.44879	0.147396	0.678687	none significant	pre-RNA processing PIH1/Nop17, putative	N/A	0.136342
5969	Tb927.10.12870	567.685	0.00702701	0.261936	0.0268272	0.978598	1	none significant	Basal body protein	BBP120	0.00206398
5970	Tb927.10.12880	262.61	0.0341021	0.378172	0.0901761	0.928147	1	none significant	SET domain protein 5	SET5	0.00703568
5971	Tb927.10.12890	629.556	0.240172	0.341194	0.703915	0.481486	0.918369	none significant	bifunctional aminoacyl-tRNA synthetase, putative	N/A	0.0575944
4908	Tb927.10.1290	135.654	0.348403	0.420187	0.829162	0.407013	0.879584	none significant	hypothetical protein, conserved	N/A	0.0674719
5972	Tb927.10.12900	15.0842	0.308787	0.650948	0.474365	0.635239	0.977211	none significant	Complex 1 protein (LYR family), putative	N/A	0.0321922
5973	Tb927.10.12910	7.28351	-0.320753	0.827978	-0.387393	0.698465	0.988965	none significant	hypothetical protein, conserved	N/A	-0.0229133
5974	Tb927.10.12920	194.934	-0.758223	0.321972	-2.35494	0.0185259	0.314102	none significant	Flagellum attachment zone protein 18	FAZ18	-0.289908
5975	Tb927.10.12930	286.551	0.378736	0.446005	0.849173	0.395785	0.873934	none significant	hypothetical protein, conserved	N/A	0.0683998
[truncated: 7,895 more rows]

## Sheet: cow vs BHI
Differentail expression results of DESeq2 analysis of pseudobulk scRNA-seq data.
positive = cow, negative = BHI
order	gene	baseMean	log2FoldChange	lfcSE	stat	pvalue	padj	diffexpressed	Product Description	Gene Name or Symbol	log2FC shrink
3385	Tb927.8.2310	430.746	0.784775	0.393675	1.99346	0.0462112	0.0995038	none significant	(H+)-ATPase G subunit, putative	N/A	0.638672
8206	Tb927.11.15150	341.692	0.562235	0.258539	2.17466	0.0296557	0.0711226	none significant	1-acyl-sn-glycerol-3-phosphate acyltransferase, putative	N/A	0.51017
6855	Tb927.11.1560	1081.96	0.51399	0.221536	2.32011	0.0203347	0.0532427	none significant	1,2-Dihydroxy-3-keto-5-methylthiopentene dioxygenase, putative	N/A	0.47791
1144	Tb927.4.360	543.833	-0.664578	0.234983	-2.82819	0.00468121	0.0173453	none significant	1,2-Dihydroxy-3-keto-5-methylthiopentene dioxygenase, putative	N/A	-0.61331
2626	Tb927.7.1320	805.179	-0.372785	0.403458	-0.923975	0.355499	0.467716	none significant	10 kDa heat shock protein, putative	HSP10	-0.298808
2628	Tb927.7.1340	254.387	0.471289	0.612515	0.769432	0.441637	0.552878	none significant	10 kDa heat shock protein, putative	HSP10	0.303659
6089	Tb927.10.14110	244.26	-0.794986	0.580908	-1.36852	0.171148	0.268606	none significant	13 kDa deflagellation-inducible protein, putative	DIP13	-0.533737
4192	Tb927.9.5150	1221.94	-0.29357	0.245409	-1.19625	0.2316	0.338255	none significant	13 kDa ribonucleoprotein-associated protein, putative	SNU13	-0.268396
7638	Tb927.11.9530	1995.22	0.609203	0.516867	1.17865	0.238539	0.344867	none significant	14-3-3 protein 1	14-3-3-I	0.436665
7388	Tb927.11.6870	3294.39	1.23204	0.428383	2.87602	0.00402718	0.0154814	upregulated	14-3-3 protein 2	14-3-3-II	0.981564
9406	Tb11.v5.0728	0.733672	3.26007	2.74111	1.18932	0.234313	0.341001	none significant	14-3-3 protein, putative	N/A	0.307507
9447	Tb11.v5.0846	1.02956	3.91064	2.23257	1.75163	0.0798375	0.149097	none significant	14-3-3 protein, putative	N/A	0.535954
6007	Tb927.10.13260	353.363	0.391767	0.279931	1.39951	0.161659	0.257028	none significant	14-3-3 protein, putative	N/A	0.349502
4447	Tb927.9.9860	1104	-0.328599	0.217858	-1.50832	0.131474	0.219334	none significant	170 kDa glucose-regulated protein, putative	GRP170	-0.305959
8336	Tb927.11.16430	133.123	0.57507	0.330287	1.74112	0.0816621	0.151718	none significant	18 kDa ER-associated protein	ERAP18	0.493531
6130	Tb927.10.14530	677.977	-0.173957	0.201321	-0.864076	0.387546	0.49963	none significant	19S proteasome non-atpase subunit 8	Rpn8	-0.163539
3746	Tb927.8.6060	939.279	0.47293	0.352106	1.34315	0.179225	0.278036	none significant	2-amino-3-ketobutyrate coenzyme A ligase	AKCT	0.39784
2166	Tb927.6.1570	255.682	0.0201613	0.365374	0.0551798	0.955995	0.969886	none significant	2-hydroxy-3-oxopropionate reductase, putative	N/A	0.0167174
8806	Tb927.5.300b	0.309623	2.80393	4.46257	0.628322	0.529793	NA	none significant	2-oxoglutarate (2OG) and Fe(II)-dependent oxygenase superfamily protein, putative	N/A	0.107647
7684	Tb927.11.9980	2842.89	0.748754	0.483368	1.54904	0.121373	0.205799	none significant	2-oxoglutarate dehydrogenase E1 component, putative	N/A	0.557396
6844	Tb927.11.1450	3094.4	1.15126	0.348953	3.29918	0.000969676	0.00524242	upregulated	2-oxoglutarate dehydrogenase E1 component, putative	N/A	0.982903
7857	Tb927.11.11680	7905.99	0.731857	0.39861	1.83602	0.0663544	0.129684	none significant	2-oxoglutarate dehydrogenase E2 component, putative	N/A	0.592271
6424	Tb11.v5.0500	120.768	0.468975	0.359642	1.304	0.192232	0.293066	none significant	2-oxoisovalerate dehydrogenase alpha subunit, putative	N/A	0.391863
4850	Tb927.10.660	5.06552	0.910657	0.970783	0.938064	0.348211	0.460414	none significant	2-oxoisovalerate dehydrogenase alpha subunit, putative	N/A	0.39363
6682	Tb11.v5.1012	7.49956	1.67958	0.911664	1.84232	0.0654283	0.128251	none significant	2-oxoisovalerate dehydrogenase beta subunit, mitochondrial precursor, putative	N/A	0.794828
9100	Tb927.10.4330	0.0212613	0	4.47027	0	1	NA	none significant	2-oxoisovalerate dehydrogenase beta subunit, mitochondrial precursor, putative	N/A	0
5507	Tb927.10.7930	977.745	1.61797	0.459248	3.52308	0.000426567	0.00281265	upregulated	2,3-bisphosphoglycerate-independent phosphoglycerate mutase	PGAM	1.26914
7839	Tb927.11.11490	237.906	-0.717787	0.257634	-2.78608	0.00533499	0.0191063	none significant	2,3-bisphosphoglycerate-independent phosphoglycerate mutase-like protein, putative	N/A	-0.652703
2999	Tb927.7.5540	243.818	-0.21928	0.253791	-0.864018	0.387578	0.49963	none significant	2,4-dienoyl-coa reductase-like protein	N/A	-0.199251
502	Tb927.2.4550	752.955	-0.770121	0.309968	-2.48452	0.0129728	0.0376558	none significant	2'-O-ribose RNA methyltransferase SPB1 homolog	SPB1	-0.673807
7771	Tb927.11.10860	490.086	-0.0647858	0.470485	-0.1377	0.890477	0.921476	none significant	20S-pre-rRNA D-site endonuclease NOB1	NOB1	-0.0484906
8997	Tb927.8.5465	0	NA	NA	NA	NA	NA	none significant	24 kDa calcimedin, 24 kDa calflagin, flagellar calcium-binding 24 kDa protein	Tb-24	0
1091	Tb927.3.5520	1337.18	0.239558	0.264793	0.904698	0.365626	0.477689	none significant	26S proteasome regulatory non-ATPase subunit	RPN1	0.215972
5367	Tb927.10.6450	179.846	-0.97775	0.272056	-3.59393	0.000325733	0.00227652	none significant	2OG-Fe(II) oxygenase superfamily, putative	N/A	-0.883111
7782	Tb927.11.10960	440.898	-0.55006	0.262478	-2.09564	0.0361142	0.082412	none significant	2OG-Fe(II) oxygenase superfamily, putative	N/A	-0.497673
7826	Tb927.11.11390	434.471	0.745844	0.376757	1.97964	0.0477441	0.102024	none significant	2OG-Fe(II) oxygenase superfamily, putative	N/A	0.616065
651	Tb927.3.950	194.717	-0.339085	0.25651	-1.32192	0.186196	0.286238	none significant	2OG-Fe(II) oxygenase superfamily, putative	N/A	-0.307668
1988	Tb927.5.3950	101.899	-0.176945	0.351951	-0.502755	0.615137	0.704186	none significant	2OG-Fe(II) oxygenase superfamily, putative	N/A	-0.148554
1692	Tb927.5.980	231.111	-0.773453	0.368429	-2.09932	0.0357883	0.081855	none significant	2OG-Fe(II) oxygenase superfamily, putative	N/A	-0.644006
2647	Tb927.7.1530	178.02	-0.981523	0.341113	-2.87741	0.00400951	0.015463	none significant	2OG-Fe(II) oxygenase superfamily, putative	N/A	-0.840274
4203	Tb927.9.5370	203.098	-0.0895452	0.333859	-0.268213	0.788536	0.846726	none significant	2OG-Fe(II) oxygenase superfamily, putative	N/A	-0.0763588
4490	Tb927.9.10580	268.181	0.13384	0.257517	0.519732	0.603251	0.693665	none significant	3-demethylubiquinone-9 3-methyltransferase, putative	N/A	0.121265
2451	Tb927.6.4540	208.627	-1.32193	0.475948	-2.77747	0.00547831	0.0194341	downregulated	3-hydroxy-3-methylglutaryl-CoA reductase, putative	N/A	-1.00823
3751	Tb927.8.6110	866.235	0.664117	0.26813	2.47685	0.0132547	0.0382891	none significant	3-hydroxy-3-methylglutaryl-CoA synthase, putative	HMGS	0.599072
5174	Tb927.10.4040	233.761	0.257063	0.362243	0.709641	0.477927	0.585114	none significant	3-keto-dihydrosphingosine reductase	N/A	0.213919
5910	Tb927.10.12240	242.433	-0.0678802	0.277196	-0.244882	0.806548	0.86063	none significant	3-ketoacyl-CoA reductase, putative	N/A	-0.0606081
3409	Tb927.8.2540	508.9	0.416456	0.371097	1.12223	0.261764	0.369965	none significant	3-ketoacyl-CoA thiolase	SCP2	0.344212
7364	Tb927.11.6630	287.245	-1.01531	0.339411	-2.99139	0.00277711	0.0118099	downregulated	3-methylcrotonoyl-CoA carboxylase beta subunit, putative	N/A	-0.87106
3839	Tb927.8.6970	284.635	-0.86749	0.239232	-3.62615	0.000287681	0.00207957	none significant	3-methylcrotonyl-CoA carboxylase alpha subunit, putative	N/A	-0.799995
1612	Tb927.4.5350	116.861	-0.840715	0.340019	-2.47256	0.013415	0.038653	none significant	3-methylcrotonyl-CoA carboxylase, pseudogene, putative (pseudogene)	N/A	-0.718431
3402	Tb927.8.2480	431.585	1.93126	0.410942	4.69959	2.61e-06	5.59e-05	upregulated	3-oxo-5-alpha-steroid 4-dehydrogenase-like, putative	N/A	1.60435
736	Tb927.3.1840	2880.44	2.12287	0.456726	4.64801	3.35e-06	6.78e-05	upregulated	3-oxo-5-alpha-steroid 4-dehydrogenase, putative	N/A	1.70665
4181	Tb927.9.4910	187.837	-1.42109	0.252163	-5.63562	1.74e-08	1.09e-06	downregulated	3-phosphoinositide-dependent protein kinase 1, putative	PDK1	-1.31076
1102	Tb927.3.5630	212.589	1.17335	0.678752	1.72869	0.083865	0.154536	none significant	3,2-trans-enoyl-CoA isomerase, mitochondrial precursor, putative	N/A	0.713711
1573	Tb927.4.4910	437.356	-0.522425	0.241151	-2.16638	0.0302819	0.0722513	none significant	3,2-trans-enoyl-CoA isomerase, mitochondrial precursor, putative	N/A	-0.479624
3893	Tb927.8.7530	396.118	-0.56918	0.417463	-1.36343	0.172748	0.270363	none significant	3,2-trans-enoyl-CoA isomerase, mitochondrial precursor, putative	N/A	-0.451186
3525	Tb927.8.3710	368.135	-0.781725	0.239659	-3.26182	0.00110698	0.00580361	none significant	3'-5' exonuclease	SNIP	-0.720024
885	Tb927.3.3340	637.456	1.22252	0.370379	3.30073	0.000964345	0.00522949	upregulated	3', 5'-cyclic nucleotide phosphodiesterase, putative	PDED	1.0267
858	Tb927.3.3070	243.915	0.2626	0.253409	1.03627	0.300077	0.411572	none significant	3', 5'-cyclic nucleotide phosphodiesterase, putative	PDEC	0.238714
7772	Tb927.11.10870	186.498	-0.245163	0.280786	-0.87313	0.382592	0.494619	none significant	32 kDa ER-associated protein	ERAP32	-0.218401
2094	Tb927.6.720	1001.56	0.651487	0.404518	1.61052	0.107283	0.186776	none significant	40S ribosomal protein L14, putative	N/A	0.523561
5278	Tb927.10.5370	98.5264	1.81822	0.535742	3.39383	0.000689227	0.00407918	upregulated	40S ribosomal protein S10, putative	N/A	1.33217
9124	Tb927.10.5360	0.655727	3.59343	2.5483	1.41013	0.158502	0.253305	none significant	40S ribosomal protein S10, putative	N/A	0.387558
202	Tb927.1.3180	2334.23	0.476233	0.344956	1.38056	0.167413	0.264079	none significant	40S ribosomal protein S11, putative	S11	0.403153
8481	RPS12	5652.84	1.61171	0.621397	2.59369	0.0094953	0.0294708	upregulated	40S ribosomal protein S12	RPS12	1.06503
9150	Tb927.10.8430	0.70999	3.86807	2.40253	1.61	0.107398	0.186924	none significant	40S ribosomal protein S12, putative	N/A	0.465172
6182	Tb927.10.15120	883.217	0.806998	0.370086	2.18057	0.0292153	0.0702648	none significant	40S ribosomal protein S13, putative	N/A	0.671355
587	Tb927.2.5910	1111.45	0.878802	0.411617	2.135	0.032761	0.0766636	none significant	40S ribosomal protein S13, putative	N/A	0.704608
2487	Tb927.6.4980	1116.49	1.27673	0.385067	3.3156	0.000914474	0.00504681	upregulated	40S ribosomal protein S14	RPS14	1.06011
9713	Tb11.0290	0.286788	3.42919	4.45568	0.769622	0.441524	NA	none significant	40S ribosomal protein S14, putative, chrXI additional, unordered contigs	RPS14	0.132294
2723	Tb927.7.2340	1761.76	1.16365	0.403604	2.88315	0.00393717	0.0152854	upregulated	40S ribosomal protein S15, putative	N/A	0.946953
2726	Tb927.7.2370	544.414	0.737552	0.38159	1.93284	0.0532563	0.109917	none significant	40S ribosomal protein S15, putative	N/A	0.606446
7313	Tb927.11.6140	1004.6	0.676252	0.3256	2.07694	0.0378071	0.08526	none significant	40S ribosomal protein S15A, putative	N/A	0.583406
981	Tb927.3.4360	461.401	1.13515	0.413311	2.74648	0.00602391	0.0207882	upregulated	40S ribosomal protein S15A, putative	N/A	0.914686
2598	Tb927.7.1040	885.007	1.51518	0.484426	3.12778	0.0017613	0.00833631	upregulated	40S ribosomal protein S16, putative	N/A	1.15439
2599	Tb927.7.1050	1467.21	0.29091	0.44183	0.658421	0.510267	0.614271	none significant	40S ribosomal protein S16, putative	N/A	0.224419
7872	Tb927.11.11820	599.929	0.602067	0.40346	1.49226	0.135631	0.225143	none significant	40S ribosomal protein S17, putative	N/A	0.483953
7873	Tb927.11.11830	896.204	0.867788	0.378152	2.29481	0.0217438	0.0561164	none significant	40S ribosomal protein S17, putative	N/A	0.717561
9252	Tb11.v5.0243	0.755431	4.1847	2.48502	1.68397	0.0921874	0.166399	none significant	40S ribosomal protein S18, putative	N/A	0.47633
9251	Tb11.v5.1060	0	NA	NA	NA	NA	NA	none significant	40S ribosomal protein S18, putative	N/A	0
9123	Tb927.10.5330	0.621033	3.83267	2.59954	1.47437	0.140383	0.230904	none significant	40S ribosomal protein S18, putative	N/A	0.400147
5276	Tb927.10.5340	1146.52	1.43289	0.364701	3.92895	8.53e-05	0.000838805	upregulated	40S ribosomal protein S18, putative	RPS18	1.2167
6148	Tb927.10.14710	1018.06	1.77323	0.525275	3.37582	0.000735969	0.00430726	upregulated	40S ribosomal protein S2, putative	RPS2	1.31062
6137	Tb927.10.14600	1247.68	1.43643	0.505897	2.83937	0.00452025	0.0168877	upregulated	40S ribosomal protein S2, putative	RPS2	1.06724
7349	Tb927.11.6500	1135.63	0.966438	0.356887	2.70797	0.00676965	0.0227601	none significant	40S ribosomal protein S21, putative	N/A	0.816037
7350	Tb927.11.6510	673.541	0.816969	0.367622	2.22231	0.0262625	0.0647299	none significant	40S ribosomal protein S21, putative	N/A	0.681277
4891	Tb927.10.1090	1293.64	1.62549	0.422145	3.85054	0.00011786	0.00106156	upregulated	40S ribosomal protein S23, putative	RPS23	1.3209
4890	Tb927.10.1080	756.218	1.444	0.39218	3.68199	0.000231419	0.00176943	upregulated	40S ribosomal protein S23, putative	RPS23	1.19776
5447	Tb927.10.7340	1563.84	1.23127	0.419583	2.93451	0.00334072	0.0134811	upregulated	40S ribosomal protein S24E, putative	N/A	0.989149
5446	Tb927.10.7330	670.401	1.33013	0.505392	2.63188	0.00849132	0.0271114	upregulated	40S ribosomal protein S24E, putative	N/A	0.984693
692	Tb927.3.1370	962.34	0.812062	0.376426	2.1573	0.0309825	0.0734947	none significant	40S ribosomal protein S25, putative	N/A	0.671785
6032	Tb927.10.13517	434.511	0.466013	0.356697	1.30647	0.191394	0.292084	none significant	40S ribosomal protein S27-like, putative	N/A	0.390401
7658	Tb927.11.9720	1384.55	0.715587	0.434479	1.647	0.0995584	0.176519	none significant	40S ribosomal protein S27, putative	N/A	0.559279
5842	Tb927.10.11540	2202.79	0.446455	0.364739	1.22404	0.220937	0.326709	none significant	40S ribosomal protein S3, putative	RPS3	0.371254
4231	Tb927.9.6070	1265.83	1.25667	0.351038	3.57986	0.000343776	0.00237818	upregulated	40S ribosomal protein S3, putative	RPS3	1.07393
2221	Tb927.6.2100	878.307	-0.101402	0.392183	-0.258557	0.795977	0.852582	none significant	40S ribosomal protein S30, putative	N/A	-0.0820239
2222	Tb927.6.2110	2058.44	-0.679377	0.337604	-2.01235	0.0441833	0.0960162	none significant	40S ribosomal protein S30, putative	N/A	-0.580236
2518	Tb927.7.230	401.076	1.0514	0.534113	1.9685	0.0490105	0.103843	none significant	40S ribosomal protein S33, putative	N/A	0.747927
2519	Tb927.7.240	692.347	0.708998	0.471253	1.5045	0.132454	0.220683	none significant	40S ribosomal protein S33, putative	N/A	0.533975
6425	Tb11.v5.0501	186.384	1.02948	0.613535	1.67795	0.0933561	0.168104	none significant	40S ribosomal protein S3A, putative	N/A	0.670906
5165	Tb927.10.3930	2308.2	0.701461	0.382392	1.8344	0.0665947	0.129972	none significant	40S ribosomal protein S3A, putative	N/A	0.575986
5166	Tb927.10.3940	603.542	0.813531	0.468178	1.73765	0.0822718	0.152317	none significant	40S ribosomal protein S3A, putative	N/A	0.616002
6705	Tb11.v5.1059	1.72664	2.29101	1.57965	1.45033	0.146966	0.238961	none significant	40S ribosomal protein S4, putative	N/A	0.537541
9557	Tb927.11.3600	1.06277	3.98686	2.07998	1.91678	0.055266	0.112773	none significant	40S ribosomal protein S4, putative	N/A	0.619819
7064	Tb927.11.3590	1938.4	1.17603	0.4319	2.72293	0.00647065	0.0219185	upregulated	40S ribosomal protein S4, putative	N/A	0.932156
7328	Tb927.11.6300	1.62015	1.52109	1.64621	0.923993	0.35549	0.467716	none significant	40S ribosomal protein S5, putative	N/A	0.330682
4752	Tb927.9.15360	1499.13	1.58561	0.490118	3.23516	0.00121574	0.00623806	upregulated	40S ribosomal protein S6, putative	N/A	1.20467
4805	Tb927.10.190	1047.32	1.18289	0.442686	2.67207	0.00753842	0.0247444	upregulated	40S ribosomal protein S6, putative	N/A	0.928045
5485	Tb927.10.7710	457.485	-0.839416	0.401858	-2.08884	0.0367224	0.0833984	none significant	40S ribosomal protein S8, putative	N/A	-0.678682
3756	Tb927.8.6150	1322.23	1.19899	0.422193	2.83992	0.00451243	0.0168853	upregulated	40S ribosomal protein S8, putative	N/A	0.959886
3757	Tb927.8.6160	803.377	0.957445	0.395534	2.42064	0.0154933	0.043137	none significant	40S ribosomal protein S8, putative	N/A	0.780749
5301	Tb927.10.5610	1487.11	0.626312	0.37635	1.66417	0.0960778	0.171701	none significant	40S ribosomal protein S9, putative	N/A	0.516517
3267	Tb927.8.1110	2369.32	1.30381	0.449674	2.89946	0.00373801	0.0146639	upregulated	40S ribosomal protein S9, putative	N/A	1.02003
7776	Tb927.11.10910	30.1683	2.25398	0.627875	3.58985	0.000330867	0.00230303	upregulated	40S ribosomal protein SA, putative	N/A	1.53075
9596	Tb927.11.10790	1.00746	4.24782	2.22966	1.90514	0.0567615	0.114991	none significant	40S ribosomal protein SA, putative	N/A	0.58793
4840	Tb927.10.560	1347.89	0.92742	0.401408	2.31042	0.020865	0.0543625	none significant	40S ribosomal proteins S11, putative	N/A	0.751616
4516	Tb927.9.11050	3093.95	1.67544	0.48149	3.47971	0.000501956	0.00321102	upregulated	4E-interacting protein, putative	4EIP	1.28897
4102	Tb927.9.3290	203.485	-0.803774	0.300344	-2.67618	0.00744666	0.0245416	none significant	4F5 protein family, putative	N/A	-0.708959
4708	Tb927.9.14300	156.879	-0.565287	0.314666	-1.79647	0.0724202	0.138373	none significant	5-azacytidine-induced protein 1, putative	AZI1	-0.491416
3455	Tb927.8.2990	171.439	-0.140675	0.294373	-0.477879	0.632736	0.719396	none significant	5-formyltetrahydrofolate cyclo-ligase family, putative	N/A	-0.123958
1032	Tb927.3.4940	272.342	-0.10724	0.322525	-0.332503	0.739509	0.807365	none significant	5-histidylcysteine sulfoxide synthase, putative	N/A	-0.092339
3417	Tb927.8.2610	145.172	0.0560253	0.382067	0.146637	0.883418	0.916066	none significant	5-methyltetrahydropteroyltriglutamate-homocysteine S-methyltransferase, putative	N/A	0.0457477
6292	Tb11.v5.0171	865.127	1.81814	0.430015	4.22808	2.36e-05	0.000308557	upregulated	5'-3' exonuclease XRNA, putative	N/A	1.47816
2949	Tb927.7.4900	233.017	1.67126	0.351281	4.75762	1.96e-06	4.55e-05	upregulated	5'-3' exoribonuclease A	XRNA	1.44552
1834	Tb927.5.2450	472.176	-0.258397	0.250617	-1.03104	0.302521	0.413853	none significant	5'-3' exoribonuclease B, putative (pseudogene)	XRNB	-0.235352
3437	Tb927.8.2810	278	-0.312198	0.276779	-1.12797	0.259334	0.367557	none significant	5'-3' exoribonuclease C	XRNC	-0.279053
5351	Tb927.10.6220	450.088	-1.10704	0.332857	-3.32589	0.000881363	0.00493987	downregulated	5'-3' exoribonuclease D	XRND	-0.95684
1000	Tb927.3.4560	1679.27	1.30364	0.353894	3.6837	0.000229877	0.00176525	upregulated	5'-AMP-activated protein kinase catalytic subunit alpha, putative	N/A	1.11283
3400	Tb927.8.2450	1130.19	0.700991	0.407419	1.72056	0.0853302	0.156468	none significant	5'-AMP-activated protein kinase subunit beta	AMPKB	0.562269
1181	Tb927.4.750	657.129	-0.278633	0.286306	-0.9732	0.330454	0.442982	none significant	50S ribosomal protein L7Ae, putative	N/A	-0.247203
6378	Tb11.v5.0405	10.8476	1.17859	0.755457	1.5601	0.118736	0.202165	none significant	50S ribosome-binding GTPase, putative	N/A	0.656554
8872	Tb927.6.2290	0	NA	NA	NA	NA	NA	none significant	50S ribosome-binding GTPase, putative	N/A	0
8876	Tb927.6.2350	0	NA	NA	NA	NA	NA	none significant	50S ribosome-binding GTPase, putative	N/A	0
2751	Tb927.7.2630	352.274	-0.678599	0.269754	-2.51562	0.0118824	0.0352511	none significant	50S ribosome-binding GTPase, putative	N/A	-0.61151
3432	Tb927.8.2760	166.812	-1.25759	0.365758	-3.43832	0.000585327	0.00361346	downregulated	50S ribosome-binding GTPase, putative	N/A	-1.06142
4637	Tb927.9.13010	287.782	-0.752421	0.2645	-2.8447	0.00444539	0.016725	none significant	50S ribosome-binding GTPase, putative	N/A	-0.68116
822	Tb927.3.2710	390.52	0.465323	0.275607	1.68836	0.0913428	0.165107	none significant	6-phosphofructo-2-kinase 2	PFK2	0.416694
2655	Tb927.7.1610	474.183	-0.194368	0.184057	-1.05602	0.290959	0.401635	none significant	6-phosphofructo-2-kinase/fructose-2,6-biphosphatase, putative	N/A	-0.184532
3258	Tb927.8.1020	368.313	0.375102	0.246298	1.52296	0.127768	0.214343	none significant	6-phosphofructo-2-kinase/fructose-2,6-biphosphatase, putative	N/A	0.342856
5213	Tb927.10.4520	192.592	-0.527955	0.375252	-1.40693	0.159447	0.254534	none significant	6-phosphofructo-2-kinase/fructose-2,6-bisphosphatas, putative	N/A	-0.435254
4578	Tb927.9.12110	425.399	1.47138	0.327429	4.49373	7e-06	0.000118267	upregulated	6-phosphogluconate dehydrogenase, decarboxylating	gnD	1.28901
7331	Tb927.11.6330	440.117	-0.314606	0.316158	-0.995092	0.319692	0.431509	none significant	6-phosphogluconolactonase	6PGL	-0.27257
7314	Tb927.11.6150	318.166	-0.300691	0.274176	-1.09671	0.272768	0.381495	none significant	60Kd inner membrane protein, putative	OXA1	-0.269279
4457	Tb927.9.10050	83.916	-1.99354	0.373033	-5.34413	9.09e-08	3.88e-06	downregulated	60Kd inner membrane protein, putative	N/A	-1.71311
6902	Tb927.11.2050	2243.34	0.970635	0.488083	1.98867	0.0467379	0.100302	none significant	60S acidic ribosomal protein P0, putative	N/A	0.722983
6903	Tb927.11.2060	2594.22	0.754764	0.47873	1.5766	0.114888	0.197292	none significant	60S acidic ribosomal protein P0, putative	N/A	0.564635
5114	Tb927.10.3380	365.777	1.16968	0.511697	2.28588	0.0222613	0.0571247	none significant	60S acidic ribosomal protein P2, putative	N/A	0.855315
5113	Tb927.10.3370	637.108	1.19707	0.440975	2.7146	0.00663561	0.022393	upregulated	60S acidic ribosomal protein P2, putative	N/A	0.941159
2502	Tb927.6.5120	627.007	1.1033	0.390364	2.82634	0.00470839	0.0174162	upregulated	60S acidic ribosomal protein P2, putative	N/A	0.907289
2503	Tb927.6.5130	303.572	0.727749	0.424557	1.71414	0.0865037	0.158294	none significant	60S acidic ribosomal protein P2, putative	N/A	0.574467
4217	Tb927.9.5690	1490.35	1.59918	0.444023	3.60158	0.000316287	0.00222042	upregulated	60S acidic ribosomal protein, putative	N/A	1.27192
1776	Tb927.5.1820	1179.25	1.46897	0.430141	3.41509	0.000637618	0.00384782	upregulated	60S acidic ribosomal protein, putative	N/A	1.17791
2590	Tb927.7.970	512.175	-1.19309	0.301471	-3.95756	7.57e-05	0.000760331	downregulated	60S ribosomal export protein NMD3	NMD3	-1.05888
6029	Tb927.10.13500	2215.8	1.0847	0.415402	2.6112	0.00902257	0.0283454	upregulated	60S ribosomal protein L10a	N/A	0.87107
7657	Tb927.11.9710	961.951	0.627244	0.391742	1.60116	0.109341	0.189573	none significant	60S ribosomal protein L10a, putative	RPL10A	0.509987
9023	Tb927.9.7590	1.48759	5.01823	2.05011	2.44778	0.0143738	0.0407378	upregulated	60S ribosomal protein L11, putative	L11	0.830042
4315	Tb927.9.7620	52.4348	0.811511	0.540006	1.50278	0.132895	0.221377	none significant	60S ribosomal protein L11, putative	L11	0.569869
3740	Tb927.8.6030	1006.87	0.792685	0.371867	2.13164	0.0330368	0.0770488	none significant	60S ribosomal protein L12, putative	N/A	0.658218
4687	Tb927.9.14000	547.115	0.604942	0.387757	1.56011	0.118735	0.202165	none significant	60S ribosomal protein L12, putative	N/A	0.493519
882	Tb927.3.3310	992.901	1.67089	0.55617	3.00428	0.00266208	0.0114487	upregulated	60S ribosomal protein L13, putative	N/A	1.1895
883	Tb927.3.3320	1820.2	1.33493	0.421229	3.16912	0.001529	0.00750504	upregulated	60S ribosomal protein L13, putative	N/A	1.07436
1442	Tb927.4.3550	923.114	0.813005	0.414077	1.96341	0.0495981	0.104645	none significant	60S ribosomal protein L13a, putative	N/A	0.649396
1755	Tb927.5.1610	2556.09	0.86331	0.408359	2.11409	0.0345073	0.0797526	none significant	60S ribosomal protein L13a, putative	N/A	0.69409
7809	Tb927.11.11230	926.99	1.00999	0.404037	2.49975	0.0124281	0.0364724	upregulated	60S ribosomal protein L14, putative	N/A	0.818165
6135	Tb927.10.14580	2332.45	0.512134	0.394361	1.29864	0.194067	0.295313	none significant	60S ribosomal protein L17, putative	N/A	0.414702
7181	Tb927.11.4820	758.128	0.0988975	0.395703	0.249929	0.802643	0.857682	none significant	60S ribosomal protein L17, putative	N/A	0.0797312
5696	Tb927.10.9880	1118.23	0.886763	0.376804	2.35338	0.0186034	0.0495889	none significant	60S ribosomal protein L18, putative	TbL18LP	0.734436
7131	Tb927.11.4300	1160.59	0.984967	0.413512	2.38196	0.017221	0.0466774	none significant	60S ribosomal protein L18, putative	RPL18	0.79031
9097	Tb927.10.3840	0	NA	NA	NA	NA	NA	none significant	60S ribosomal protein L18a, putative	N/A	0
9215	Tb11.v5.0182	1.24352	4.78193	2.36986	2.01781	0.0436107	0.0951867	none significant	60S ribosomal protein L19, putative	N/A	0.600955
9214	Tb11.v5.0181	4.9204	5.33727	1.82695	2.92141	0.00348455	0.0138871	upregulated	60S ribosomal protein L19, putative	N/A	1.12077
8949	Tb927.7.5000	0	NA	NA	NA	NA	NA	none significant	60S ribosomal protein L19, putative	N/A	0
8951	Tb927.7.5020	0.241153	3.01611	3.67988	0.819624	0.412431	NA	none significant	60S ribosomal protein L19, putative	N/A	0.166006
5688	Tb927.10.9800	1066.34	1.14354	0.358487	3.1899	0.00142322	0.00708231	upregulated	60S ribosomal protein L22	N/A	0.968255
7704	Tb927.11.10160	803.197	0.742046	0.408316	1.81733	0.0691663	0.133716	none significant	60S ribosomal protein L22, putative	N/A	0.595141
4535	Tb927.9.11410	474.124	1.79442	0.506935	3.53974	0.00040052	0.00267419	upregulated	60S ribosomal protein L23, putative	N/A	1.35289
4534	Tb927.9.11380	497.809	1.27934	0.461745	2.77065	0.0055944	0.0197161	upregulated	60S ribosomal protein L23, putative	N/A	0.988208
2962	Tb927.7.5170	281.014	0.0559531	0.332079	0.168493	0.866195	0.904664	none significant	60S ribosomal protein L23a, 60S ribosomal protein L25	N/A	0.0477841
2963	Tb927.7.5180	957.047	1.62019	0.464972	3.48449	0.000493075	0.00316094	upregulated	60S ribosomal protein L23a, putative	N/A	1.26394
5288	Tb927.10.5480	1064.36	0.282411	0.308149	0.916475	0.359418	0.471562	none significant	60S ribosomal protein L24, putative	N/A	0.246247
5286	Tb927.10.5460	732.145	1.25289	0.410714	3.05052	0.00228446	0.0101734	upregulated	60S ribosomal protein L24, putative	N/A	1.01559
7334	Tb927.11.6360	319.269	-1.24803	0.467055	-2.67212	0.00753744	0.0247444	downregulated	60S ribosomal protein L24, putative	N/A	-0.957901
3759	Tb927.8.6180	2513.43	1.48949	0.446647	3.33482	0.000853532	0.00483203	upregulated	60S ribosomal protein L26, putative	N/A	1.17666
4710	Tb927.9.14370	1251.52	0.3509	0.372102	0.94302	0.345671	0.457929	none significant	60S ribosomal protein L26, putative	N/A	0.289591
8280	Tb927.11.15880	422.653	1.613	0.482509	3.34294	0.000828951	0.00471957	upregulated	60S ribosomal protein L27, putative	N/A	1.23633
8282	Tb927.11.15900	360.049	1.61241	0.553817	2.91145	0.00359757	0.014237	upregulated	60S ribosomal protein L27, putative	N/A	1.14765
9029	Tb927.9.11470	0.545436	3.66876	3.02339	1.21346	0.224954	0.330586	none significant	60S ribosomal protein L28, 60S ribosomal protein L27a, 60S ribosomal protein L29	N/A	0.290903
4537	Tb927.9.11490	121.55	0.668106	0.369895	1.8062	0.0708864	0.136135	none significant	60S ribosomal protein L28, 60S ribosomal protein L27a, 60S ribosomal protein L29	RPL27A	0.554576
9559	Tb927.11.6200	2.53234	5.69783	2.02537	2.81323	0.0049046	0.0179503	upregulated	60S ribosomal protein L28, putative	N/A	1.00556
7317	Tb927.11.6180	750.667	1.14889	0.340184	3.37724	0.000732158	0.00429053	upregulated	60S ribosomal protein L28, putative	N/A	0.98801
7689	Tb927.11.10025	360.974	0.951725	0.433454	2.19568	0.0281151	0.0682017	none significant	60S ribosomal protein L29, putative	N/A	0.748505
7690	Tb927.11.10030	464.886	1.29948	0.439729	2.95518	0.00312491	0.0128697	upregulated	60S ribosomal protein L29, putative	N/A	1.02635
5182	Tb927.10.4120	464.167	1.54849	0.477714	3.24146	0.00118919	0.00613109	upregulated	60S ribosomal protein L30	RPL30	1.18936
5181	Tb927.10.4110	548.988	1.24579	0.465692	2.67514	0.00746983	0.0246089	upregulated	60S ribosomal protein L30	RPL30	0.957416
4755	Tb927.9.15420	2137.87	0.867169	0.411615	2.10675	0.0351395	0.0808516	none significant	60S ribosomal protein L32	N/A	0.695101
4813	Tb927.10.270	787.237	-0.109473	0.2782	-0.393505	0.693946	0.77051	none significant	60S ribosomal protein L32, putative	N/A	-0.0976767
5952	Tb927.10.12680	1274.38	0.914993	0.389421	2.34962	0.0187925	0.0499599	none significant	60S ribosomal protein L34, putative	N/A	0.749617
7659	Tb927.11.9730	2499.8	0.728793	0.379557	1.92012	0.0548433	0.11226	none significant	60S ribosomal protein L34, putative	N/A	0.600268
4025	Tb927.9.1810	427.005	1.40605	0.504743	2.78567	0.00534173	0.0191228	upregulated	60S ribosomal protein L35, putative	N/A	1.04465
4026	Tb927.9.1850	585.274	1.01586	0.463404	2.19217	0.0283673	0.0687023	none significant	60S ribosomal protein L35, putative	N/A	0.776922
1324	Tb927.4.2180	1065	1.04435	0.405212	2.5773	0.00995759	0.0306835	upregulated	60S ribosomal protein L35a, putative	N/A	0.84582
7004	Tb927.11.3000	858.962	0.619503	0.338399	1.83069	0.0671469	0.130738	none significant	60S ribosomal protein L37, putative	N/A	0.528306
4408	Tb927.9.9210	1414.19	-0.162584	0.283459	-0.57357	0.566259	0.662695	none significant	60S ribosomal protein L37, putative	N/A	-0.144498
4808	Tb927.10.220	484.167	0.649175	0.411983	1.57573	0.115088	0.19756	none significant	60S ribosomal protein L37a, putative	N/A	0.517976
4037	Tb927.9.2020	748.638	0.028866	0.30443	0.0948198	0.924458	0.946096	none significant	60S ribosomal protein L38, putative	N/A	0.0252271
3664	Tb927.8.5260	1120.13	1.08441	0.368275	2.94457	0.00323403	0.0132044	upregulated	60S ribosomal protein L39, putative	N/A	0.909086
1043	Tb927.3.5050	4890.17	1.03924	0.469812	2.21203	0.0269645	0.0660151	none significant	60S ribosomal protein L4	N/A	0.790208
596	Tb927.2.6090	627.103	0.77159	0.375168	2.05665	0.0397194	0.0884743	none significant	60S ribosomal protein L44	RPL44	0.638548
7027	Tb927.11.3230	850.05	1.23932	0.438116	2.82875	0.00467304	0.0173353	upregulated	60S ribosomal protein L44	N/A	0.978406
4741	Tb927.9.15110	1519.03	1.00578	0.404339	2.48747	0.0128657	0.0374378	upregulated	60S ribosomal protein L5, putative	N/A	0.814437
4742	Tb927.9.15170	1688.12	0.892499	0.412983	2.1611	0.0306873	0.0729867	none significant	60S ribosomal protein L5, putative	L5	0.714883
5828	Tb927.10.11390	2463.63	1.56759	0.371781	4.21645	2.48e-05	0.000320253	upregulated	60S ribosomal protein L6, putative	N/A	1.32885
6054	Tb927.10.13730	382.935	-0.169919	0.27746	-0.612408	0.540268	0.64071	none significant	60S ribosomal protein L7, putative	N/A	-0.151715
2668	Tb927.7.1750	1086.84	1.13706	0.436994	2.602	0.0092681	0.0289251	upregulated	60S ribosomal protein L7, putative	N/A	0.895779
8901	Tb927.7.1730	0.855558	4.36745	2.67956	1.62991	0.10312	0.181264	none significant	60S ribosomal protein L7, putative	N/A	0.435023
8902	Tb927.7.1740	0	NA	NA	NA	NA	NA	none significant	60S ribosomal protein L7, putative	N/A	0
3289	Tb927.8.1330	2507.42	1.22023	0.453856	2.68859	0.00717549	0.0238838	upregulated	60S ribosomal protein L7a, putative	N/A	0.948049
3290	Tb927.8.1340	1672.62	1.09043	0.420353	2.59408	0.00948446	0.0294473	upregulated	60S ribosomal protein L7a, putative	N/A	0.87171
8320	Tb927.11.16280	1255.64	1.50301	0.441401	3.40509	0.000661432	0.00394538	upregulated	60S ribosomal protein L8, putative	N/A	1.19393
1705	Tb927.5.1110	4080.3	1.38595	0.385034	3.59955	0.000318772	0.00223612	upregulated	60S ribosomal protein L8, putative	N/A	1.1547
4892	Tb927.10.1100	1534.74	0.968295	0.39113	2.47563	0.0133	0.0383952	none significant	60S ribosomal protein L9, putative	N/A	0.793012
2466	Tb927.6.4690	1394.27	1.16361	0.431518	2.69656	0.00700599	0.0233974	upregulated	60S ribosomal protein L9, putative	N/A	0.922302
6326	Tb11.v5.0268	12.7702	1.14774	0.640793	1.79112	0.0732738	0.139648	none significant	60S ribosomal protein-like, putative	N/A	0.728222
5357	Tb927.10.6370	701.109	0.223638	0.351654	0.63596	0.524802	0.626577	none significant	60S ribosomal proteins L37, putative	N/A	0.187843
5104	Tb927.10.3280	2599.78	1.04044	0.450641	2.30879	0.0209553	0.0545188	none significant	60S ribosomal proteins L38, putative	N/A	0.806482
4584	Tb927.9.12240	835.982	1.73335	0.471603	3.67544	0.000237436	0.00180472	upregulated	60S ribosomal subunit protein L31, putative	N/A	1.35
4583	Tb927.9.12200	2080.49	1.65409	0.655887	2.52191	0.011672	0.0348113	upregulated	60S ribosomal subunit protein L31, putative	N/A	1.05335
5885	Tb927.10.11990	132.008	-0.747908	0.357223	-2.09367	0.0362894	0.0826653	none significant	60S ribosome subunit biogenesis protein NIP7, putative	N/A	-0.628682
1737	Tb927.5.1430	334.288	2.02656	0.589746	3.43634	0.000589635	0.0036301	upregulated	64 kDa invariant surface glycoprotein	ISG64	1.41677
1735	Tb927.5.1410	156.434	2.01628	0.636505	3.16774	0.00153631	0.00751633	upregulated	64 kDa invariant surface glycoprotein	ISG64	1.33753
1733	Tb927.5.1390	212.791	1.11616	0.401094	2.78279	0.00538932	0.0192287	upregulated	64 kDa invariant surface glycoprotein	ISG64	0.909199
440	Tb927.2.3280	156.794	1.33314	0.369378	3.60915	0.0003072	0.00217016	upregulated	65 kDa invariant surface glycoprotein	N/A	1.12412
442	Tb927.2.3310	271.623	1.40482	0.511115	2.74855	0.00598602	0.0206813	upregulated	65 kDa invariant surface glycoprotein	N/A	1.03681
439	Tb927.2.3270	92.9941	0.971317	0.355672	2.73093	0.00631553	0.0215144	none significant	65 kDa invariant surface glycoprotein	N/A	0.821106
8705	Tb927.2.3290	1.24952	4.76223	2.29526	2.07481	0.0380041	0.0855544	none significant	65 kDa invariant surface glycoprotein	N/A	0.634142
441	Tb927.2.3300	390.889	-0.0555481	0.313856	-0.176986	0.859519	0.899673	none significant	65 kDa invariant surface glycoprotein	N/A	-0.0481731
443	Tb927.2.3320	372.485	0.214578	0.368181	0.582807	0.560023	0.657301	none significant	65 kDa invariant surface glycoprotein	N/A	0.177564
6846	Tb927.11.1470	1511.61	0.960494	0.275741	3.48332	0.000495227	0.00317249	none significant	65 kDa invariant surface glycoprotein-like protein	N/A	0.865014
6581	Tb11.v5.0731	752.107	1.40905	0.589364	2.3908	0.0168118	0.0457751	upregulated	65 kDa invariant surface glycoprotein, putative	N/A	0.956285
8634	Tb11.v5.0538	3.27477	1.25393	1.19132	1.05255	0.292547	0.403394	none significant	69 kDa paraflagellar rod protein, putative	N/A	0.427978
6701	Tb11.v5.1055	31.1998	1.66805	0.738439	2.25889	0.0238904	0.0603254	none significant	73 kDa paraflagellar rod protein, putative	N/A	0.96636
1633	Tb927.5.360	103.704	2.10139	0.7517	2.79552	0.0051817	0.0186686	upregulated	75 kDa invariant surface glycoprotein	ISG75	1.22594
6314	Tb11.v5.0227	41.824	1.73345	0.991202	1.74884	0.080319	0.149841	none significant	75 kDa invariant surface glycoprotein, putative	N/A	0.749594
9240	Tb11.v5.0229	0	NA	NA	NA	NA	NA	none significant	75 kDa invariant surface glycoprotein, putative	N/A	0
9241	Tb11.v5.0230	1.26063	4.441	2.15993	2.05608	0.0397746	0.0885661	none significant	75 kDa invariant surface glycoprotein, putative	N/A	0.653916
9341	Tb11.v5.0421	0.0315787	2.39409	4.46682	0.535973	0.591977	NA	none significant	75 kDa invariant surface glycoprotein, putative	N/A	0.091654
6456	Tb11.v5.0552	3.10986	0.780291	1.30282	0.598924	0.549224	0.648149	none significant	75 kDa invariant surface glycoprotein, putative	N/A	0.235181
6316	Tb11.v5.0231	931.566	2.50651	0.595553	4.20871	2.57e-05	0.0003272	upregulated	75 kDa invariant surface glycoprotein, putative	N/A	1.79088
6315	Tb11.v5.0228	219.755	2.13765	0.680245	3.14247	0.00167529	0.00802626	upregulated	75 kDa invariant surface glycoprotein, putative	N/A	1.35851
8809	Tb927.5.350	1.14493	4.38218	2.14981	2.0384	0.0415098	0.0915981	none significant	75 kDa invariant surface glycoprotein, putative	ISG75	0.649592
8810	Tb927.5.370	0.120608	2.39406	4.46682	0.535965	0.591983	NA	none significant	75 kDa invariant surface glycoprotein, putative	ISG75	0.0916526
8811	Tb927.5.380	0	NA	NA	NA	NA	NA	none significant	75 kDa invariant surface glycoprotein, putative	ISG75	0
1634	Tb927.5.390	1.84028	1.63734	1.70695	0.959217	0.337449	0.449683	none significant	75 kDa invariant surface glycoprotein, putative	ISG75	0.337158
1635	Tb927.5.400	8.26127	1.18877	0.818384	1.45258	0.146341	0.238182	none significant	75 kDa invariant surface glycoprotein, putative	ISG75	0.615979
1356	Tb927.4.2480	340.049	0.20291	0.250692	0.809402	0.418284	0.529797	none significant	8-oxoguanine DNA glycosylase, putative	N/A	0.184771
5596	Tb927.10.8850	395.401	0.551426	0.249449	2.21058	0.0270653	0.0661898	none significant	A distinct subfamily of CDD/CDA-like deaminases, putative	N/A	0.503506
7833	Tb927.11.11440	84.8015	-0.844131	0.329087	-2.56507	0.0103156	0.031578	none significant	A/G-specific adenine glycosylase, putative	N/A	-0.728027
8018	Tb927.11.13360	835.255	-0.404864	0.324183	-1.24888	0.21171	0.316021	none significant	AAA ATPase, putative	N/A	-0.348654
7193	Tb927.11.4940	241.048	-0.380754	0.210033	-1.81283	0.0698574	0.134762	none significant	AAA ATPase, putative	N/A	-0.356307
6386	Tb11.v5.0419	470.398	2.56523	0.457669	5.60498	2.08e-08	1.23e-06	upregulated	AAA domain (dynein-related subfamily), putative	N/A	2.10264
9340	Tb11.v5.0418	0.0880364	2.72342	4.46332	0.610179	0.541743	NA	none significant	AAA domain (dynein-related subfamily), putative	N/A	0.104501
1877	Tb927.5.2890	364.691	-0.728752	0.245644	-2.9667	0.00301016	0.0125463	none significant	AAA domain (dynein-related subfamily)/von Willebrand factor type A domain containing protein, putative	N/A	-0.668211
5589	Tb927.10.8780	411.863	0.0115773	0.236653	0.0489211	0.960982	0.97363	none significant	AAA domain containing protein, putative	N/A	0.0106417
1006	Tb927.3.4620	368.171	-0.682481	0.240133	-2.84209	0.00448183	0.01682	none significant	AAA domain containing protein, putative	N/A	-0.627806
1266	Tb927.4.1600	118.133	-0.311288	0.299701	-1.03866	0.298961	0.410354	none significant	AAA domain containing protein, putative	N/A	-0.273327
6482	Tb11.v5.0588	7.47624	0.350585	0.791469	0.442955	0.657798	0.740321	none significant	AARP2CN (NUC121) domain containing protein, putative	N/A	0.184179
126	Tb927.1.1700	382.364	-0.108424	0.368672	-0.294092	0.768687	0.83126	none significant	AATF protein, putative	N/A	-0.089645
6221	Tb927.10.15530	498.112	0.339764	0.195568	1.73732	0.0823305	0.152394	none significant	ABC transport system ATP-binding protein, putative	N/A	0.320618
563	Tb927.2.5410	118.99	-0.727364	0.277759	-2.61869	0.00882678	0.0279055	none significant	ABC transporter family-like protein	N/A	-0.651986
8389	Tb927.11.16930	176.351	-1.0217	0.412097	-2.47928	0.0131647	0.0380734	downregulated	ABC transporter of the mitochondrion, putative	ABCB7	-0.821658
6760	Tb927.11.540	365.554	1.22692	0.288935	4.24634	2.17e-05	0.000286972	upregulated	ABC transporter, mitochondrial, putative	ABCT	1.09978
8641	Tb11.v5.0780	10.6879	4.19937	0.941355	4.46098	8.16e-06	0.000133124	upregulated	ABC transporter, putative	N/A	2.3492
9413	Tb11.v5.0748	0.0453147	0	4.47027	0	1	NA	none significant	ABC transporter, putative	N/A	0
9428	Tb11.v5.0791	0	NA	NA	NA	NA	NA	none significant	ABC transporter, putative	N/A	0
7311	Tb927.11.6120	355.014	1.94524	0.350389	5.55166	2.83e-08	1.58e-06	upregulated	ABC transporter, putative	N/A	1.69848
253	Tb927.1.4420	319.967	0.0704536	0.277496	0.25389	0.79958	0.855526	none significant	ABC transporter, putative	N/A	0.0628917
598	Tb927.2.6130	363.187	0.668908	0.20419	3.27592	0.00105319	0.00558664	none significant	ABC transporter, putative	N/A	0.629137
923	Tb927.3.3730	290.364	0.783571	0.437273	1.79195	0.0731408	0.139483	none significant	ABC transporter, putative	N/A	0.611566
2284	Tb927.6.2810	241.886	0.542809	0.362101	1.49906	0.133859	0.222653	none significant	ABC transporter, putative	N/A	0.452945
3392	Tb927.8.2380	547.516	-0.0735205	0.276297	-0.266092	0.790168	0.847974	none significant	ABC transporter, putative	ABCG5	-0.0656894
4243	Tb927.9.6310	724.847	0.0441173	0.273064	0.161564	0.871649	0.908779	none significant	ABC transporter, putative	N/A	0.0395133
9409	Tb11.v5.0736	0	NA	NA	NA	NA	NA	none significant	ABC1 family, putative	N/A	0
5585	Tb927.10.8730	33.3159	2.12467	0.571696	3.71644	0.000202049	0.0016034	upregulated	ABC1 family, putative	N/A	1.52283
1932	Tb927.5.3420	154.811	-0.415846	0.324055	-1.28326	0.199402	0.301902	none significant	ABC1 family, putative	N/A	-0.358182
3553	Tb927.8.4000	246.576	-0.131298	0.2998	-0.437953	0.661421	0.7434	none significant	ABC1 family, putative	N/A	-0.115193
5880	Tb927.10.11940	271.544	0.230378	0.279066	0.825535	0.409068	0.520627	none significant	ABC1 protein, putative	N/A	0.205488
5698	Tb927.10.9900	273.138	-0.456117	0.220387	-2.06962	0.0384882	0.0865145	none significant	ABC1 protein, putative	N/A	-0.424265
3852	Tb927.8.7100	881.531	0.430019	0.288219	1.49199	0.135703	0.225221	none significant	acetyl-CoA carboxylase	ACC	0.381301
975	Tb927.3.4260	621.153	0.59033	0.363493	1.62405	0.104365	0.182847	none significant	Acetyl-CoA hydrolase	ACH	0.492288
3407	Tb927.8.2520	2505.36	0.857567	0.330014	2.59857	0.00936123	0.0291551	none significant	acetyl-CoA synthetase, putative	ACS	0.73922
3435	Tb927.8.2790	65.2841	0.277416	0.32191	0.861784	0.388807	0.500927	none significant	acetyl-CoA synthetase, truncated, acetyl-CoA synthetase (pseudogene), putative	N/A	0.239148
3344	Tb927.8.1910	237.264	-1.00228	0.267857	-3.74187	0.000182659	0.00148305	downregulated	acetylornithine deacetylase, putative, metallo-peptidase, Clan MH, Family M18	ArgE	-0.908299
5417	Tb927.10.7020	264.443	-0.175409	0.28133	-0.623497	0.532958	0.634579	none significant	acid phosphatase, putative	AP	-0.156158
1721	Tb927.5.1270	181.673	-0.853017	0.394129	-2.16431	0.0304406	0.072534	none significant	Acidic leucine-rich nuclear phosphoprotein 32 family member	N/A	-0.694875
1658	Tb927.5.630	1714.88	2.86971	0.600025	4.78265	1.73e-06	4.12e-05	upregulated	acidic phosphatase, putative	N/A	2.08874
1655	Tb927.5.610	4097.66	1.56245	0.481981	3.24172	0.00118809	0.00612895	upregulated	acidic phosphatase, putative	N/A	1.19566
7407	Tb927.11.7060	452.557	0.889648	0.296221	3.00333	0.00267046	0.0114701	none significant	acidocalcisomal pyrophosphatase	VSP1	0.788244
7409	Tb927.11.7080	298.2	0.198317	0.286226	0.692869	0.488392	0.594452	none significant	acidocalcisomal pyrophosphatase	N/A	0.175899
6079	Tb927.10.14000	1415.39	1.31182	0.358153	3.66275	0.000249524	0.00187601	upregulated	aconitase	ACO	1.11608
4386	Tb927.9.8850	485.589	0.789443	0.477203	1.65431	0.0980639	0.174454	none significant	actin A	N/A	0.591954
4387	Tb927.9.8880	1718.62	-0.075257	0.424267	-0.177381	0.859209	0.899662	none significant	actin B	N/A	-0.0590152
6244	Tb927.10.15800	168.231	-0.457716	0.31376	-1.45881	0.144618	0.235931	none significant	actin related protein 2, putative	N/A	-0.397772
4202	Tb927.9.5350	59.8137	-1.73549	0.361583	-4.79971	1.59e-06	3.87e-05	downregulated	actin related protein 3, putative	N/A	-1.49186
4980	Tb927.10.2000	299.071	-0.593553	0.323645	-1.83396	0.0666595	0.130042	none significant	actin-like protein, putative	N/A	-0.512349
7699	Tb927.11.10110	166.204	-0.0459775	0.28896	-0.159114	0.873579	0.909949	none significant	actin-like protein, putative	N/A	-0.0406804
853	Tb927.3.3020	119.981	-1.64183	0.467048	-3.51533	0.000439216	0.00288339	downregulated	actin-like protein, putative	N/A	-1.27938
6000	Tb927.10.13190	122.726	-0.973025	0.327948	-2.96701	0.00300714	0.0125395	none significant	actin-related protein 2/3 complex subunit 1, putative	ARPC1	-0.841989
7092	Tb927.11.3880	235.184	0.0459456	0.241196	0.190491	0.848924	0.891796	none significant	actin, putative	TRYPARP	0.0421033
1204	Tb927.4.980	188.481	0.0367769	0.297249	0.123724	0.901533	0.929394	none significant	actin, putative	N/A	0.0323272
4207	Tb927.9.5440	159.209	-0.682458	0.365658	-1.86639	0.0619873	0.123066	none significant	actin, putative	N/A	-0.56878
6051	Tb927.10.13710	551.384	-0.0492593	0.324228	-0.151928	0.879244	0.913242	none significant	Activator of Hsp90 ATPase, N-terminal/Activator of Hsp90 ATPase homolog 1-like protein, putative	N/A	-0.0423497
641	Tb927.3.860	566.536	-0.200384	0.299954	-0.668048	0.504103	0.608967	none significant	Acyl carrier protein, mitochondrial	ACP	-0.17582
7057	Tb927.11.3520	157.445	0.0529202	0.262433	0.201652	0.840189	0.88603	none significant	Acyl CoA binding protein, putative	N/A	0.0477724
3115	Tb927.7.6770	567.778	0.72936	0.374044	1.94993	0.0511844	0.107105	none significant	Acyl CoA binding protein, putative	N/A	0.603761
7966	Tb927.11.12830	254.554	-0.739278	0.296552	-2.49291	0.0126702	0.036992	none significant	acyl-CoA binding protein, putative	N/A	-0.653401
1307	Tb927.4.2010	276.482	0.109597	0.244751	0.44779	0.654305	0.737495	none significant	acyl-CoA binding protein, putative	ACBP	0.100193
3298	Tb927.8.1420	178.347	-1.60694	0.413379	-3.88733	0.000101352	0.000953905	downregulated	acyl-CoA dehydrogenase, mitochondrial precursor, putative	ACAD	-1.31538
7868	Tb927.11.11780	260.108	-0.137192	0.237443	-0.57779	0.563406	0.660239	none significant	acyl-CoA dehydrogenase, putative	N/A	-0.126054
533	Tb927.2.5020	298.275	-1.23424	0.232472	-5.3092	1.1e-07	4.51e-06	downregulated	acyl-CoA oxidase, putative	N/A	-1.14864
2212	Tb927.6.2010	350.084	-0.896428	0.272424	-3.29057	0.000999864	0.00535963	none significant	acyl-CoA synthetase, putative	N/A	-0.808464
3780	Tb927.8.6390	457.898	1.4874	0.495484	3.00191	0.00268291	0.0114962	upregulated	acyl-protein thioesterase-like	APT-L	1.11931
756	Tb927.3.2030	146.245	-0.346773	0.428476	-0.809318	0.418332	0.529797	none significant	acylphosphatase, putative	N/A	-0.271217
887	Tb927.3.3360	82.5181	-0.374631	0.4829	-0.775793	0.437871	0.54975	none significant	acyltransferase, putative	N/A	-0.277357
1020	Tb927.3.4820	470.19	-0.0703248	0.251555	-0.27956	0.779815	0.840112	none significant	acyltransferase, putative	N/A	-0.0639826
2797	Tb927.7.3180	592.89	1.64772	0.235066	7.0096	2.39e-12	8.17e-10	upregulated	adaptor complex AP-1 medium subunit, putative, Mu-adaptin 1, putative	N/A	1.54148
1952	Tb927.5.3610	984.229	0.558659	0.335195	1.66667	0.0955803	0.170994	none significant	adaptor complex protein (AP) 3 delta subunit 1, putative	N/A	0.477362
7751	Tb927.11.10650	565.9	0.15674	0.232866	0.673089	0.50089	0.605736	none significant	Adaptor protein complex AP-3 subunit beta-3	AP3B3	0.144462
2671	Tb927.7.1780	294.112	1.70712	0.518221	3.2942	0.000987024	0.00530621	upregulated	Adenine phosphoribosyltransferase, putative	N/A	1.26707
2672	Tb927.7.1790	361.067	0.313383	0.344491	0.9097	0.362981	0.475337	none significant	Adenine phosphoribosyltransferase, putative	N/A	0.265032
6320	Tb11.v5.0261	189.936	0.53031	0.356484	1.48761	0.136853	0.226629	none significant	adenosine 5'-monophosphoramidase, putative	N/A	0.44467
2927	Tb927.7.4480	40.3011	0.57651	0.436244	1.32153	0.186325	0.286387	none significant	adenosine 5'-monophosphoramidase, putative	N/A	0.448715
5776	Tb927.10.10810	203.871	-1.46668	0.4287	-3.42124	0.000623373	0.0037835	downregulated	adenosine deaminase-like protein	N/A	-1.17758
2237	Tb927.6.2300	185.102	2.62973	0.563034	4.67064	3e-06	6.25e-05	upregulated	adenosine kinase, putative	N/A	1.95839
2239	Tb927.6.2360	310.522	0.178404	0.372828	0.478514	0.632284	0.719064	none significant	adenosine kinase, putative	N/A	0.146978
4291	Tb927.9.7180	317.91	-0.975327	0.25997	-3.75169	0.000175645	0.00144346	none significant	adenosine monophosphate deaminase, putative, AMP deaminase, putative	N/A	-0.888345
8801	Tb927.5.286b	1.35123	4.79715	2.05694	2.33217	0.0196917	0.0519031	none significant	adenosine transporter 1	AT1	0.781025
599	Tb927.2.6150	451.453	1.75502	0.484318	3.62369	0.000290432	0.00209273	upregulated	adenosine transporter 2	TbNT2/927	1.35116
8716	Tb927.2.6240	0.20737	2.93595	4.46142	0.658075	0.51049	NA	none significant	adenosine transporter 2	TbNT5	0.112812
8718	Tb927.2.6280	2.64886	5.63101	1.72719	3.26021	0.0011133	0.00581976	upregulated	adenosine transporter 2, putative	TbNT7	1.36803
601	Tb927.2.6200	309.253	0.847835	0.443051	1.91363	0.0556675	0.113413	none significant	adenosine transporter 2, putative	TbNT3	0.658888
603	Tb927.2.6220	262.192	0.79226	0.323028	2.4526	0.0141828	0.0403105	none significant	adenosine transporter 2, putative	TbNT4	0.68612
606	Tb927.2.6320	190.585	0.469679	0.490819	0.95693	0.338602	0.450819	none significant	adenosine transporter 2, putative	TbNT6	0.345267
9231	Tb11.v5.0210	0.247446	3.2929	4.45722	0.738778	0.460042	NA	none significant	adenosine transporter, putative	N/A	0.126894
614	Tb927.3.590	159.416	0.421622	0.429447	0.981779	0.326209	0.438728	none significant	adenosine transporter, putative	AT-E	0.329692
6306	Tb11.v5.0209	13.2575	3.23893	0.723273	4.47816	7.53e-06	0.000125115	upregulated	Adenylate and Guanylate cyclase catalytic domain containing protein, putative	N/A	2.1182
2324	Tb927.6.3210	348.678	-0.410565	0.462535	-0.887642	0.374733	0.486413	none significant	Adenylate kinase, nuclear	ADKn	-0.310524
4867	Tb927.10.830	811.247	2.00027	0.553223	3.61567	0.000299576	0.0021381	upregulated	adenylate kinase, putative	ADKB	1.45226
5032	Tb927.10.2530	597.567	-0.0256937	0.269786	-0.095237	0.924127	0.945865	none significant	adenylate kinase, putative	ADKF	-0.0230685
5033	Tb927.10.2540	228.758	-0.501332	0.324698	-1.54399	0.12259	0.207238	none significant	adenylate kinase, putative	ADKC	-0.431923
5315	Tb927.10.5760	386.544	0.822202	0.315739	2.60406	0.00921275	0.0287922	none significant	adenylate kinase, putative	ADKD	0.716626
573	Tb927.2.5660	689.984	-0.359272	0.530397	-0.677365	0.498175	0.603368	none significant	adenylate kinase, putative	ADKA	-0.252925
1990	Tb927.5.3970	156.806	-0.866788	0.391918	-2.21165	0.0269905	0.0660428	none significant	adenylate kinase, putative	ADKE	-0.707748
6272	Tb927.10.16140	143.865	0.296095	0.35685	0.829746	0.406683	0.518323	none significant	Adenylate/guanylate cyclase, putative	N/A	0.247658
4313	Tb927.9.7550	749.156	2.013	0.419805	4.79508	1.63e-06	3.95e-05	upregulated	adenylosuccinate lyase, putative	ADSL	1.66488
6393	Tb11.v5.0435	649.087	1.64686	0.527739	3.12059	0.0018049	0.0084809	upregulated	adenylosuccinate synthetase, putative	N/A	1.20694
7069	Tb927.11.3650	3870.19	1.55629	0.472034	3.29699	0.000977282	0.0052746	upregulated	adenylosuccinate synthetase, putative	N/A	1.2025
1527	Tb927.4.4450	127.308	1.65878	0.441629	3.75604	0.000172625	0.00142769	upregulated	adenylyl cyclase	GRESAG 4.4	1.32548
1525	Tb927.4.4430	65.1797	1.61227	0.500931	3.21855	0.00128842	0.00652687	upregulated	adenylyl cyclase	GRESAG 4.4	1.21294
1523	Tb927.4.4410	615.383	1.32054	0.279477	4.72503	2.3e-06	5.1e-05	upregulated	adenylyl cyclase	GRESAG 4.4	1.19394
1529	Tb927.4.4470	59.0506	1.50311	0.517755	2.90314	0.00369444	0.0145656	upregulated	adenylyl cyclase	GRESAG 4.4	1.10615
1526	Tb927.4.4440	629.054	0.338074	0.315115	1.07286	0.283335	0.393145	none significant	adenylyl cyclase	GRESAG 4.4	0.293199
1528	Tb927.4.4460	407.477	0.411913	0.402037	1.02456	0.305569	0.416946	none significant	adenylyl cyclase	GRESAG 4.4	0.330747
5637	Tb927.10.9250	639.557	0.573178	0.341685	1.6775	0.0934443	0.168224	none significant	adenylyl cyclase-associated protein, putative	N/A	0.487134
1524	Tb927.4.4420	31.4556	1.76864	0.509236	3.47313	0.000514427	0.00326529	upregulated	adenylyl cyclase, frameshift, adenylyl cyclase, pseudogene, putative	N/A	1.32873
2066	Tb927.6.390	27.6572	0.232462	0.662978	0.350633	0.725864	0.796716	none significant	adenylyl cyclase, pseudogene, putative, adenylyl cyclase, degenerate	N/A	0.141184
8836	Tb927.5.4540	0.115721	2.76324	4.46294	0.619153	0.535816	NA	none significant	adenylyl cyclase, putative, receptor-type adenylate cyclase GRESAG 4, putative, ATP pyrophosphate-lyase, putative	N/A	0.106057
1057	Tb927.3.5180	6609.15	1.82635	0.557398	3.27657	0.00105075	0.00558355	upregulated	ADF/Cofilin	COF	1.30834
1929	Tb927.5.3390	279.259	0.445998	0.25564	1.74464	0.0810484	0.15083	none significant	ADG1, pseudogene	N/A	0.405176
1928	Tb927.5.3380	359.248	-0.348542	0.267879	-1.30112	0.193218	0.294227	none significant	ADG2, putative	N/A	-0.313672
5641	Tb927.10.9300	338.967	1.2808	0.45102	2.8398	0.00451424	0.0168853	upregulated	adiponectin receptor protein 1	N/A	0.999918
8870	Tb927.6.2270	0	NA	NA	NA	NA	NA	none significant	AdoMet dependent proline di-methyltransferase, putative	N/A	0
5674	Tb927.10.9670	270.5	-0.834982	0.395565	-2.11086	0.0347847	0.0802935	none significant	ADP-ribosylation factor family, putative	N/A	-0.679019
4041	Tb927.9.2060	238.942	-0.200213	0.367387	-0.544963	0.585779	0.679999	none significant	ADP-ribosylation factor family, putative	N/A	-0.165785
8132	Tb927.11.14460	632.832	-0.327387	0.200241	-1.63496	0.102056	0.179993	none significant	ADP-ribosylation factor GTPase activating protein 1, putative	N/A	-0.308094
7600	Tb927.11.9180	1064.01	0.754212	0.286207	2.6352	0.00840875	0.0268913	none significant	ADP-ribosylation factor GTPase activating protein, putative	Cnt-b5	0.672028
7632	Tb927.11.9470	261.752	-0.151046	0.323948	-0.466266	0.641025	0.727077	none significant	ADP-ribosylation factor GTPase activating protein, putative	N/A	-0.129916
4760	Tb927.9.15490	1184.57	1.05582	0.337297	3.13025	0.00174659	0.00827977	upregulated	ADP-ribosylation factor GTPase activating protein, putative	N/A	0.908206
5194	Tb927.10.4250	126.731	-0.474753	0.418798	-1.13361	0.256958	0.365166	none significant	ADP-ribosylation factor-like 2, arl2	ARL2	-0.375366
5273	Tb927.10.5230	13.4843	2.14166	0.642836	3.33158	0.00086354	0.00487643	upregulated	ADP-ribosylation factor-like protein 13, putative	ARL13	1.42076
6045	Tb927.10.13650	111.31	-0.57013	0.432071	-1.31953	0.186993	0.287071	none significant	ADP-ribosylation factor-like protein 2-binding protein, putative	N/A	-0.445539
895	Tb927.3.3450	366.708	0.736266	0.50537	1.45689	0.145148	0.236624	none significant	ADP-ribosylation factor-like protein 3, putative	ARL3A	0.535528
5569	Tb927.10.8580	276.966	0.145047	0.348342	0.416393	0.677123	0.75668	none significant	ADP-ribosylation factor-like protein 3b, putative	ARL3B	0.122151
2366	Tb927.6.3650	969.062	0.440661	0.334345	1.31798	0.187509	0.287618	none significant	ADP-ribosylation factor-like protein 3C, putative	ARL3C	0.376343
3644	Tb927.8.5060	131.183	-0.299437	0.401784	-0.745268	0.456109	0.565709	none significant	ADP-ribosylation factor-like protein 6	ARL6	-0.24025
9243	Tb11.v5.0234	1.09867	4.06915	2.09256	1.94458	0.0518257	0.108004	none significant	ADP-ribosylation factor-like protein, putative	N/A	0.627303
4295	Tb927.9.7230	378.646	-0.0966611	0.37269	-0.259361	0.795357	0.852271	none significant	ADP-ribosylation factor-like protein, putative	ARL1B	-0.0796235
4680	Tb927.9.13650	480.402	1.03931	0.411305	2.52687	0.0115084	0.0343688	upregulated	ADP-ribosylation factor, putative	ARF1	0.836831
3066	Tb927.7.6230	119.729	-0.182964	0.430415	-0.425088	0.670772	0.751823	none significant	ADP-ribosylation factor, putative	ARF3	-0.142661
4681	Tb927.9.13655	4.30655	1.47016	1.45524	1.01025	0.312374	0.423594	none significant	ADP-ribosylation factor, putative	ARF1	0.383514
9031	Tb927.9.13680	0.184812	3.1061	4.45956	0.696503	0.486114	NA	none significant	ADP-ribosylation factor, putative	ARF1	0.119505
9032	Tb927.9.13710	1.47047	5.02508	2.32109	2.16497	0.0303901	0.0724519	none significant	ADP-ribosylation factor, putative	ARF1	0.66082
9033	Tb927.9.13740	0	NA	NA	NA	NA	NA	none significant	ADP-ribosylation factor, putative	ARF1	0
4316	Tb927.9.7650	287.337	-0.687983	0.359631	-1.91302	0.0557451	0.113494	none significant	ADP-ribosylation factor, putative	N/A	-0.576521
797	Tb927.3.2440	1240.85	1.09546	0.421279	2.60033	0.00931355	0.0290429	upregulated	AGC essential kinase 1	AEK1	0.875086
1542	Tb927.4.4590	412.041	0.369595	0.241048	1.53328	0.125206	0.210988	none significant	AGC family serine/threonine kinase, putative	N/A	0.339027
199	Tb927.1.3130	275.893	0.946546	0.321639	2.94288	0.00325172	0.0132527	none significant	AGC/RSK family serine/threonine kinase, putative	N/A	0.822868
7286	Tb927.11.5860	689.548	0.973948	0.55312	1.76083	0.0782679	0.14702	none significant	AGC/RSK family serine/threonine kinase, putative	N/A	0.677229
6781	Tb927.11.790	368.608	-0.186708	0.429846	-0.434359	0.664028	0.745655	none significant	AGC/RSK family serine/threonine kinase, putative	N/A	-0.145665
820	Tb927.3.2690	348.33	-0.406938	0.275664	-1.47621	0.139887	0.230256	none significant	AGC/RSK family serine/threonine kinase, putative	N/A	-0.364243
3356	Tb927.8.2020	317.812	-0.7128	0.288534	-2.47042	0.0134953	0.0388222	none significant	agmatinase, putative	N/A	-0.633676
8396	Tb927.11.17000	68.1294	2.87839	0.706445	4.07447	4.61e-05	0.000520547	upregulated	AIR9-like protein	AIR9	1.86447
8071	Tb927.11.13890	200.648	-1.03055	0.336046	-3.0667	0.00216437	0.00975975	downregulated	AKAP7 2'5' RNA ligase-like domain containing protein, putative	N/A	-0.886899
3516	Tb927.8.3610	348.349	-0.822339	0.310035	-2.65241	0.00799193	0.0258747	none significant	AKAP7 2'5' RNA ligase-like domain containing protein, putative	N/A	-0.720028
233	Tb927.1.3950	3105.89	1.36409	0.433039	3.15005	0.00163244	0.007867	upregulated	alanine aminotransferase	ALAT	1.08673
1722	Tb927.5.1280	264.619	-0.376047	0.349673	-1.07542	0.282185	0.391805	none significant	alanine racemase, putative	N/A	-0.316732
2092	Tb927.6.700	679.053	0.356318	0.272821	1.30605	0.191535	0.292197	none significant	alanyl-tRNA synthetase, putative	N/A	0.319513
7145	Tb927.11.4450	678.4	0.965293	0.439293	2.19738	0.0279935	0.0679799	none significant	ALBA-Domain Protein	ALBA2	0.755116
7146	Tb927.11.4460	1337.59	0.796482	0.550995	1.44554	0.148307	0.240642	none significant	ALBA-Domain Protein	ALBA1	0.55252
2308	Tb927.6.3050	542.649	0.415597	0.293131	1.41779	0.156253	0.250734	none significant	Aldehyde dehydrogenase 3, putative	ALDH3	0.367068
3919	Tb927.8.7770	1771.6	2.20248	0.426784	5.16064	2.46e-07	8.66e-06	upregulated	aldehyde dehydrogenase family, putative	N/A	1.82487
5348	Tb927.10.6190	288.027	-0.773934	0.27982	-2.76583	0.00567781	0.0199532	none significant	aldehyde dehydrogenase, putative	ALDH	-0.693076
2422	Tb927.6.4210	418.985	-0.792928	0.267684	-2.96218	0.00305466	0.0126671	none significant	aldehyde dehydrogenase, putative	ALDH	-0.716554
547	Tb927.2.5180	134	-1.21964	0.354191	-3.44346	0.000574318	0.00355965	downregulated	aldo-keto reductase, putative	N/A	-1.03851
7234	Tb927.11.5360	140.97	-0.605033	0.370534	-1.63287	0.102497	0.180593	none significant	aldo/keto reductase, putative	N/A	-0.501461
2159	Tb927.6.1500	429.952	-0.434546	0.223845	-1.94128	0.0522241	0.108458	none significant	alkyl-dihydroxyacetone phosphate synthase	ADS	-0.403272
1153	Tb927.4.460	181.472	-0.769815	0.266908	-2.8842	0.00392409	0.0152478	none significant	Alkylated DNA repair protein (alkB homolog), putative	N/A	-0.695856
8688	Tb927.1.2340	0	NA	NA	NA	NA	NA	none significant	alpha tubulin	N/A	0
8690	Tb927.1.2360	0	NA	NA	NA	NA	NA	none significant	alpha tubulin	N/A	0
8692	Tb927.1.2380	0	NA	NA	NA	NA	NA	none significant	alpha tubulin	N/A	0
165	Tb927.1.2400	23.2227	2.72567	0.801853	3.39921	0.000675808	0.00402012	upregulated	alpha tubulin	N/A	1.55903
6407	Tb11.v5.0468	6.72872	1.964	1.23145	1.59486	0.110743	0.191598	none significant	alpha tubulin, putative	N/A	0.653635
4407	Tb927.9.9200	189.668	-0.591351	0.266106	-2.22224	0.0262671	0.0647299	none significant	alpha-1,2-mannosyltransferase, putative	N/A	-0.533831
695	Tb927.3.1400	195.907	0.389639	0.27809	1.40113	0.161175	0.25644	none significant	alpha-tubulin N-acetyltransferase, putative	N/A	0.348084
271	Tb927.1.4780	561.237	-0.312748	0.264227	-1.18363	0.236559	0.343382	none significant	Alpha/beta hydrolase domain-containing protein	N/A	-0.282161
8099	Tb927.11.14160	269.687	1.31403	0.252148	5.21135	1.87e-07	7.04e-06	upregulated	Alpha/beta hydrolase family, putative	N/A	1.20968
7073	Tb927.11.3690	682.756	-0.495689	0.204135	-2.42824	0.0151724	0.0423875	none significant	Alpha/beta hydrolase family, putative	N/A	-0.465744
1167	Tb927.4.600	353.737	0.824112	0.434134	1.89829	0.057658	0.116545	none significant	Alpha/beta hydrolase family, putative	N/A	0.645758
1863	Tb927.5.2750	341.93	0.754185	0.329233	2.29074	0.0219787	0.0565607	none significant	Alpha/beta hydrolase family, putative	N/A	0.649414
2192	Tb927.6.1810	581.416	0.761332	0.343462	2.21664	0.0266477	0.0653816	none significant	Alpha/beta hydrolase family, putative	N/A	0.647804
2529	Tb927.7.340	95.6246	0.524476	0.368567	1.42301	0.154732	0.248737	none significant	Alpha/beta hydrolase family, putative	N/A	0.435007
3365	Tb927.8.2110	252.964	-0.0440016	0.369534	-0.119073	0.905217	0.931699	none significant	Alpha/beta hydrolase family, putative	N/A	-0.0363478
4635	Tb927.9.12980	570.693	0.690579	0.358271	1.92753	0.0539131	0.110942	none significant	Alpha/beta hydrolase family, putative	N/A	0.579417
1628	Tb927.5.293b	461.058	-1.96966	0.545581	-3.61022	0.000305941	0.00216636	downregulated	alpha/beta hydrolase family, putative	N/A	-1.43929
796	Tb927.3.2430	549.018	-0.0188291	0.271954	-0.0692363	0.944802	0.961883	none significant	Alsin, putative	N/A	-0.0168779
5684	Tb927.10.9760	180.21	-1.01759	0.4856	-2.09553	0.0361243	0.0824143	none significant	alternative oxidase	AOX2	-0.760906
5424	Tb927.10.7090	9676.57	1.31697	0.52659	2.50094	0.0123863	0.0363753	upregulated	Alternative oxidase, mitochondrial	AOX	0.953064
1439	Tb927.4.3520	496.74	1.9126	0.575247	3.32483	0.000884709	0.00494943	upregulated	Amastin surface glycoprotein, putative	N/A	1.35003
7543	Tb927.11.8450	230.281	0.659189	0.263893	2.49794	0.0124918	0.0366166	none significant	Amastin surface glycoprotein, putative	N/A	0.596409
1437	Tb927.4.3500	479.031	0.271964	0.524161	0.518856	0.603861	0.694101	none significant	Amastin surface glycoprotein, putative	N/A	0.192588
7544	Tb927.11.8460	428.223	0.800026	0.2142	3.73495	0.00018775	0.00151393	none significant	amastin-like protein	N/A	0.74883
3396	Tb927.8.2410	80.376	-1.33255	0.387682	-3.43723	0.000587704	0.00362498	downregulated	amidase, putative	N/A	-1.10576
191	Tb927.1.3000	277.081	-1.13807	0.401482	-2.83468	0.00458714	0.0171153	downregulated	amidohydrolase, putative	N/A	-0.92728
7369	Tb927.11.6680	191.924	0.199631	0.421906	0.473164	0.636096	0.722486	none significant	amino acid permease/transporter, putative	N/A	0.156981
5317	Tb927.10.5780	327.563	-0.0915877	0.293082	-0.312499	0.754661	0.819833	none significant	amino acid tansporter, putative	N/A	-0.0807782
3906	Tb927.8.7660	22.4212	3.12209	0.713871	4.37346	1.22e-05	0.000183577	upregulated	amino acid transporter (pseudogene), putative	N/A	2.04373
3909	Tb927.8.7690	245.343	0.268844	0.384063	0.699998	0.483928	0.590328	none significant	amino acid transporter (pseudogene), putative	N/A	0.219299
3616	Tb927.8.4750	295.882	0.193209	0.471728	0.409577	0.682116	0.76075	none significant	amino acid transporter (pseudogene), putative, amino acid transporter, truncated	N/A	0.144494
3904	Tb927.8.7640	475.062	1.1915	0.341012	3.49401	0.00047583	0.00306786	upregulated	amino acid transporter 1, putative	AATP1	1.02502
3902	Tb927.8.7620	238.62	1.24315	0.422809	2.94022	0.00327976	0.0132947	upregulated	amino acid transporter 1, putative	AATP1	0.996029
3903	Tb927.8.7630	27.0352	1.47793	0.613777	2.40793	0.0160432	0.04433	upregulated	amino acid transporter 1, putative	AATP1	0.979072
3901	Tb927.8.7610	624.469	0.0720312	0.460018	0.156583	0.875573	0.910972	none significant	amino acid transporter 1, putative	AATP1	0.054496
1567	Tb927.4.4820	254.859	0.252114	0.31328	0.804758	0.42096	0.532451	none significant	amino acid transporter 10, putative	AATP10	0.218873
8781	Tb927.4.4840	0.05284	2.39408	4.46682	0.53597	0.591979	NA	none significant	amino acid transporter 7, putative	AATP7	0.0916535
6448	Tb11.v5.0540	32.4797	0.561512	0.524335	1.0709	0.284213	0.394014	none significant	amino acid transporter 8, putative	N/A	0.398966
1569	Tb927.4.4860	49.5256	0.594405	0.396904	1.4976	0.134236	0.223075	none significant	amino acid transporter 8, putative	AATP8	0.480713
1483	Tb927.4.4000	181.552	2.8833	0.425896	6.76995	1.29e-11	2.64e-09	upregulated	amino acid transporter, putative	N/A	2.4591
9375	Tb11.v5.0541	6.03995	6.94295	1.76761	3.92787	8.57e-05	0.000840861	upregulated	amino acid transporter, putative	N/A	2.21692
1484	Tb927.4.4010	35.2619	3.87255	0.996222	3.88724	0.000101391	0.000953905	upregulated	amino acid transporter, putative	N/A	1.92606
1482	Tb927.4.3990	193.138	2.36601	0.458589	5.15932	2.48e-07	8.69e-06	upregulated	amino acid transporter, putative	N/A	1.92017
8646	Tb11.v5.0885	1.90833	1.73341	1.51198	1.14646	0.251606	0.35966	none significant	amino acid transporter, putative	N/A	0.42956
8288	Tb927.11.15960	335.816	1.89238	0.329043	5.75117	8.86e-09	6.39e-07	upregulated	amino acid transporter, putative	N/A	1.67595
5372	Tb927.10.6500	188.724	-0.250532	0.299788	-0.835697	0.403325	0.515284	none significant	amino acid transporter, putative	N/A	-0.219896
8287	Tb927.11.15950	3978.31	0.738492	0.400298	1.84485	0.0650589	0.127734	none significant	amino acid transporter, putative	N/A	0.596765
3964	Tb927.8.8230	519.518	1.11728	0.233514	4.78464	1.71e-06	4.1e-05	upregulated	amino acid transporter, putative	N/A	1.03738
5693	Tb927.10.9850	17.0762	1.5907	0.653582	2.43382	0.0149406	0.041957	upregulated	amino acid transporter, putative	N/A	1.01263
9377	Tb11.v5.0569	2.81657	5.30025	1.92086	2.75932	0.00579222	0.0202133	upregulated	amino acid transporter, putative	N/A	1.0073
1476	Tb927.4.3930	534.776	-0.0667065	0.337278	-0.197779	0.843218	0.888288	none significant	amino acid transporter, putative	N/A	-0.0567133
1557	Tb927.4.4730	878.664	0.572285	0.577048	0.991746	0.321322	0.433061	none significant	amino acid transporter, putative	AATP11	0.384101
1568	Tb927.4.4830	46.7819	0.23095	0.41055	0.562538	0.573749	0.669659	none significant	amino acid transporter, putative	N/A	0.183661
8782	Tb927.4.4850	0.171875	2.81762	4.46244	0.631407	0.527774	NA	none significant	amino acid transporter, putative	N/A	0.108183
8783	Tb927.4.4870	3.59095	4.4283	2.09065	2.11814	0.034163	0.0792036	none significant	amino acid transporter, putative	N/A	0.690918
3615	Tb927.8.4700	293.061	0.640139	0.267044	2.39713	0.0165241	0.0453061	none significant	amino acid transporter, putative	AATP6	0.577754
8988	Tb927.8.4710	0.932299	4.29721	2.10492	2.04151	0.0412	0.091091	none significant	amino acid transporter, putative	N/A	0.659765
8989	Tb927.8.4720	0.999269	4.46062	2.29692	1.942	0.0521367	0.108406	none significant	amino acid transporter, putative	N/A	0.588424
8990	Tb927.8.4730	0	NA	NA	NA	NA	NA	none significant	amino acid transporter, putative	N/A	0
8991	Tb927.8.4740	0.0315787	2.39409	4.46682	0.535973	0.591977	NA	none significant	amino acid transporter, putative	N/A	0.091654
3900	Tb927.8.7600	260.407	0.697897	0.489955	1.42441	0.154327	0.248263	none significant	amino acid transporter, putative	N/A	0.51546
3905	Tb927.8.7650	7.66033	1.63273	0.991395	1.64691	0.0995774	0.176519	none significant	amino acid transporter, putative	N/A	0.703296
3907	Tb927.8.7670	64.2455	0.690268	0.537008	1.2854	0.198654	0.300921	none significant	amino acid transporter, putative	N/A	0.484985
3908	Tb927.8.7680	575.047	0.0919973	0.295816	0.310995	0.755805	0.82058	none significant	amino acid transporter, putative	N/A	0.0809638
3910	Tb927.8.7700	792.018	0.741716	0.288564	2.57037	0.010159	0.0311762	none significant	amino acid transporter, putative	N/A	0.659608
3914	Tb927.8.7740	419.572	0.3638	0.401952	0.905083	0.365422	0.477561	none significant	amino acid transporter, putative	N/A	0.292001
3963	Tb927.8.8220	23.5179	-0.452692	0.91894	-0.492624	0.622278	0.710271	none significant	amino acid transporter, putative	N/A	-0.205995
3965	Tb927.8.8240	118.109	0.136397	0.601983	0.22658	0.82075	0.872111	none significant	amino acid transporter, putative	N/A	0.0886485
3966	Tb927.8.8250	944.07	0.297298	0.407284	0.729953	0.465419	0.574722	none significant	amino acid transporter, putative	N/A	0.237276
3967	Tb927.8.8260	419.288	0.569625	0.402118	1.41656	0.156611	0.251165	none significant	amino acid transporter, putative	N/A	0.458239
3971	Tb927.8.8300	712.578	1.13124	0.519228	2.1787	0.0293539	0.0705042	none significant	amino acid transporter, putative	N/A	0.819634
4904	Tb927.10.1250	291.049	-0.347567	0.191725	-1.81284	0.0698568	0.134762	none significant	Aminoacyl-tRNA editing domain containing protein, putative	N/A	-0.328704
4938	Tb927.10.1600	105.954	-1.2425	0.449436	-2.76457	0.0056998	0.020007	downregulated	Aminoacyltransferase ATEL1, putative	ATEL1	-0.970267
7653	Tb927.11.9670	231.183	0.0773965	0.30667	0.252377	0.800749	0.856167	none significant	aminomethyltransferase, mitochondrial, putative	GCVT	0.06752
8744	Tb927.3.4750	0	NA	NA	NA	NA	NA	none significant	Aminopeptidase M1, putative	N/A	0
8747	Tb927.3.4790	0	NA	NA	NA	NA	NA	none significant	Aminopeptidase M1, putative	N/A	0
6362	Tb11.v5.0360	23.2512	2.05535	0.600288	3.42394	0.000617207	0.00376129	upregulated	aminopeptidase, putative	N/A	1.42267
3892	Tb927.8.7520	231.85	-1.07706	0.318312	-3.38368	0.000715218	0.00421595	downregulated	aminopeptidase, putative	N/A	-0.941266
7062	Tb927.11.3570	618.041	-0.115597	0.359325	-0.321707	0.747675	0.814401	none significant	aminopeptidase, putative, metallo-peptidase, Clan MA(E) Family M1	N/A	-0.096392
1330	Tb927.4.2240	820.319	0.916634	0.430942	2.12705	0.0334163	0.0777929	none significant	Aminotransferase class IV, putative	N/A	0.722044
3070	Tb927.7.6270	233.597	-0.323448	0.319995	-1.01079	0.312116	0.423378	none significant	aminotripeptidase, putative, peptidase t, putative	N/A	-0.279354
5292	Tb927.10.5520	445.18	-0.40601	0.218381	-1.85919	0.0630006	0.124504	none significant	AmmeMemoRadiSam system protein B, putative	N/A	-0.378037
8266	Tb927.11.15750	254.822	-0.0659603	0.341747	-0.193009	0.846952	0.890347	none significant	AMP deaminase, putative	N/A	-0.0558611
7089	Tb927.11.3850	410.794	0.797641	0.214953	3.71077	0.000206633	0.00162972	none significant	AMP deaminase, putative	N/A	0.746247
4441	Tb927.9.9740	196.26	-1.64334	0.272714	-6.02587	1.68e-09	1.49e-07	downregulated	AMP deaminase, putative	N/A	-1.5029
9121	Tb927.10.5310	2.21144	5.43045	1.79453	3.02611	0.00247726	0.0108	upregulated	AMP-activated kinase, alpha 1	AMPKa1	1.19155
5143	Tb927.10.3700	433.062	0.638148	0.258019	2.47326	0.0133886	0.0386015	none significant	AMP-activated protein kinase, gamma regulatory subunit	AMPKG	0.579661
7445	Tb927.11.7475	82.3048	0.481331	0.338142	1.42346	0.154603	0.248574	none significant	AN1-like Zinc finger containing protein, putative	N/A	0.409902
5979	Tb927.10.12970	178.916	-0.912324	0.301755	-3.0234	0.00249955	0.0108708	none significant	AN1-like zinc finger, putative	N/A	-0.805201
3022	Tb927.7.5750	301.601	-0.304193	0.34766	-0.874971	0.381589	0.493748	none significant	Anaphase promoting complex-associated Protein AP2	AP2	-0.256529
6234	Tb927.10.15690	282.862	1.35234	0.421092	3.21151	0.00132041	0.00664518	upregulated	anaphase promoting complex, subunit 10-like protein	DOC1	1.08916
4465	Tb927.9.10170	147.227	-0.174038	0.352835	-0.493255	0.621832	0.710136	none significant	anaphase-promoting complex subunit 11	APC11	-0.145997
4538	Tb927.9.11500	206.486	-1.46204	0.411847	-3.54996	0.000385291	0.00261319	downregulated	anaphase-promoting complex subunit 2	APC2	-1.19215
231	Tb927.1.3910	458.853	-0.1142	0.321973	-0.354687	0.722824	0.794251	none significant	Anaphase-promoting complex subunit CDC23	CDC23	-0.0983785
5739	Tb927.10.10330	29.2431	1.44529	0.61711	2.34204	0.0191788	0.050777	none significant	Anaphase-promoting complex subunit CDC27	CDC27	0.952555
7258	Tb927.11.5590	112.645	-1.53519	0.387631	-3.96044	7.48e-05	0.000753852	downregulated	Anaphase-promoting complex-associated protein AP1	AP1	-1.28243
3557	Tb927.8.4140	210.85	-1.16506	0.257346	-4.52722	5.98e-06	0.000106723	downregulated	Anaphase-promoting complex-associated protein AP3	AP3	-1.0662
7927	Tb927.11.12360	121.841	-0.56802	0.362331	-1.56768	0.116955	0.199738	none significant	ankyrin repeat protein, putative	N/A	-0.474036
4644	Tb927.9.13100	163.842	0.539959	0.259151	2.08357	0.0371994	0.0842907	none significant	ankyrin repeat protein, putative	N/A	0.489654
6212	Tb927.10.15430	335.112	0.352123	0.258663	1.36132	0.173412	0.27112	none significant	Ankyrin repeats (3 copies), putative	N/A	0.319029
5120	Tb927.10.3470	265.937	-0.311615	0.296919	-1.0495	0.293949	0.404956	none significant	Ankyrin repeats (3 copies), putative	N/A	-0.274221
5176	Tb927.10.4060	439.114	-0.307947	0.338441	-0.909899	0.362876	0.475307	none significant	Ankyrin repeats (3 copies), putative	N/A	-0.2618
8127	Tb927.11.14410	335.38	0.13594	0.332363	0.40901	0.682532	0.76112	none significant	Ankyrin repeats (3 copies), putative	N/A	0.116083
953	Tb927.3.4040	386.563	0.204322	0.222302	0.919118	0.358034	0.470158	none significant	Ankyrin repeats (3 copies), putative	N/A	0.189637
1051	Tb927.3.5120	185.009	-0.00525297	0.265111	-0.0198142	0.984192	0.989676	none significant	Ankyrin repeats (3 copies), putative	N/A	-0.0047326
643	Tb927.3.880	144.593	-1.09773	0.458992	-2.39162	0.0167743	0.045773	downregulated	Ankyrin repeats (3 copies), putative	N/A	-0.84527
3164	Tb927.7.7250	350.304	-0.413457	0.308881	-1.33856	0.180713	0.279891	none significant	Ankyrin repeats (3 copies), putative	N/A	-0.360609
2458	Tb927.6.4610	156.689	-1.55997	0.375913	-4.14982	3.33e-05	0.0004012	downregulated	Ankyrin repeats (3 copies), putative	N/A	-1.31744
7506	Tb927.11.8100	77.5661	-1.99613	0.439742	-4.53933	5.64e-06	0.000102274	downregulated	Ankyrin repeats (3 copies), putative	N/A	-1.62072
4390	Tb927.9.8990	257.772	0.265448	0.303317	0.875151	0.381492	0.493692	none significant	Ankyrin repeats (3 copies), putative	N/A	0.232345
395	Tb927.2.2360	521.391	0.6298	0.220327	2.85847	0.00425684	0.0161437	none significant	Ankyrin repeats (3 copies)/Zinc finger, C3HC4 type (RING finger), putative	N/A	0.58649
5233	Tb927.10.4720	251.399	-0.339559	0.211228	-1.60755	0.107935	0.187568	none significant	Ankyrin repeats (many copies), putative	N/A	-0.317475
3713	Tb927.8.5760	1421.68	0.229745	0.338899	0.677917	0.497825	0.603162	none significant	Ankyrin repeats (many copies)/Alpha/beta hydrolase family, putative	N/A	0.195153
1044	Tb927.3.5060	327.659	0.598587	0.436776	1.37047	0.170542	0.267748	none significant	Ankyrin repeats (many copies)/Ankyrin repeats (3 copies), putative	N/A	0.465815
4754	Tb927.9.15400	599.1	0.520552	0.318697	1.63338	0.10239	0.18044	none significant	ankyrin-repeat protein, putative	N/A	0.450815
9346	Tb11.v5.0430	0.0218573	0	4.47027	0	1	NA	none significant	ankyrin, putative	N/A	0
1223	Tb927.4.1170	121.019	-0.604324	0.375442	-1.60963	0.107478	0.186976	none significant	ankyrin, putative	N/A	-0.498638
64	Tb927.1.630	126.104	0.321834	0.286612	1.12289	0.261484	0.369754	none significant	Anti-silencing function protein 1 homolog A	ASF1A	0.285526
6381	Tb11.v5.0410	443.506	0.687359	0.515813	1.33257	0.182672	0.281734	none significant	antigenic protein, conserved	N/A	0.493969
6656	Tb11.v5.0881	252.789	0.453616	0.33697	1.34616	0.178249	0.276783	none significant	antigenic protein, putative	N/A	0.386584
1313	Tb927.4.2070	2341.31	0.44661	0.407054	1.09718	0.272564	0.381332	none significant	antigenic protein, putative	N/A	0.357025
1182	Tb927.4.760	1508.18	1.32525	0.377266	3.51278	0.000443453	0.00290486	upregulated	AP-1 adapter complex gamma subunit, putative	N/A	1.1096
2299	Tb927.6.2960	255.011	-0.437175	0.240386	-1.81864	0.0689669	0.133445	none significant	AP-1/4 adapter complex gamma/epsilon subunit, putative, epsilon-adaptin, putative	N/A	-0.401344
1308	Tb927.4.2020	220.363	-1.11588	0.349399	-3.19373	0.00140448	0.00699674	downregulated	AP-3 complex subunit mu, putative	AP3M	-0.951525
6103	Tb927.10.14260	297.731	0.244341	0.277924	0.879165	0.379312	0.491506	none significant	AP-4 complex subunit sigma-1, putative	N/A	0.218143
2086	Tb927.6.640	4886.14	1.61846	0.462228	3.50144	0.000462745	0.00300068	upregulated	ApaH-like phosphatase ALPH1	ALPH1	1.26589
1515	Tb927.4.4330	98.2288	-1.15441	0.310087	-3.72285	0.000196987	0.00156828	downregulated	ApaH-like phosphatase ALPH2, putative	ALPH2	-1.01702
3946	Tb927.8.8040	328.811	0.396105	0.332978	1.18958	0.234211	0.340977	none significant	ApaH-like phosphatase ALPH3, putative	ALPH3	0.338554
2132	Tb927.6.1170	279.912	-0.318388	0.245541	-1.29668	0.194741	0.296189	none significant	Aph-1 protein, putative	N/A	-0.29109
3688	Tb927.8.5510	200.407	-0.0467122	0.329774	-0.141649	0.887357	0.918986	none significant	apurinic/apyrimidinic endonuclease, putative	N/A	-0.0399709
2161	Tb927.6.1520	9090.6	1.53384	0.54126	2.83383	0.00459942	0.0171398	upregulated	Aquaglyceroporin 1	AQP1	1.10259
6094	Tb927.10.14170	323.128	-0.0044486	0.288963	-0.0153951	0.987717	0.991681	none significant	aquaglyceroporin 2	AQP2	-0.003936
6093	Tb927.10.14160	626.037	0.703119	0.32333	2.17462	0.0296588	0.0711226	none significant	Aquaglyceroporin 3	AQP3	0.607954
5794	Tb927.10.11030	438.665	-0.386901	0.31147	-1.24218	0.214172	0.31885	none significant	Archaic translocase of outer membrane 11 kDa subunit	ATOM11	-0.336667
3582	Tb927.8.4380	458.657	0.277906	0.267953	1.03715	0.299668	0.411147	none significant	Archaic translocase of outer membrane 12 kDa subunit	ATOM12	0.250003
7259	Tb927.11.5600	342.779	0.539801	0.235404	2.29308	0.0218431	0.05626	none significant	Archaic Translocase of outer membrane 14 kDa subunit	ATOM14	0.497536
4488	Tb927.9.10560	812.973	1.35406	0.405258	3.34123	0.000834082	0.00474279	upregulated	Archaic Translocase of outer membrane 19 kDa subunit	ATOM19	1.10671
4240	Tb927.9.6250	353.372	1.8506	0.419793	4.40835	1.04e-05	0.000161477	upregulated	arginine kinase	AK2	1.52049
4242	Tb927.9.6290	1491.23	1.76036	0.528922	3.3282	0.000874077	0.00491437	upregulated	arginine kinase	AK1	1.29538
4239	Tb927.9.6210	1951.04	1.10152	0.543586	2.0264	0.0427243	0.093698	none significant	arginine kinase	AK3	0.776896
1989	Tb927.5.3960	193.447	-0.512314	0.262984	-1.94808	0.0514054	0.107277	none significant	arginine N-methyltransferase, type I	PRMT6	-0.463211
4848	Tb927.10.640	272.253	0.0607672	0.244752	0.248281	0.803917	0.858535	none significant	arginine N-methyltransferase, type II	PRMT5	0.05555
6896	Tb927.11.1990	294.896	-0.817199	0.338522	-2.41402	0.0157774	0.0437253	none significant	arginyl-tRNA synthetase, putative	N/A	-0.69893
123	Tb927.1.1670	451.928	-0.428851	0.18243	-2.35077	0.0187345	0.0498498	none significant	ARM-like helical domain-containing protein	N/A	-0.407765
5757	Tb927.10.10600	71.7596	1.96787	0.597264	3.29481	0.000984867	0.00529937	upregulated	ARP2/3 complex 16kDa subunit, putative	N/A	1.36009
5215	Tb927.10.4540	29.9896	-0.637819	0.461202	-1.38295	0.16668	0.263015	none significant	ARP2/3 complex subunit, putative	N/A	-0.48466
423	Tb927.2.2900	81.5411	-0.124165	0.427676	-0.290326	0.771567	0.833474	none significant	ARP2/3 complex subunit, putative	N/A	-0.0970539
3585	Tb927.8.4410	217.245	-0.303972	0.437782	-0.694346	0.487465	0.593484	none significant	ARP2/3 complex subunit, putative	N/A	-0.23547
803	Tb927.3.2480	322.688	0.752089	0.26003	2.89232	0.00382409	0.0149495	none significant	Arv1-like family, putative	N/A	0.683007
2605	Tb927.7.1110	684.274	-0.125479	0.275966	-0.454691	0.649332	0.733634	none significant	asparagine synthetase a, putative	N/A	-0.112151
955	Tb927.3.4060	176.382	-1.49588	0.317202	-4.71587	2.41e-06	5.27e-05	downregulated	asparagine synthetase domain-containing protein 1	N/A	-1.32158
1339	Tb927.4.2310	447.377	-0.236008	0.263312	-0.896304	0.370091	0.482124	none significant	asparaginyl-tRNA synthetase, putative	N/A	-0.212999
5139	Tb927.10.3660	2912.6	1.26355	0.428066	2.95177	0.00315954	0.0129886	upregulated	aspartate aminotransferase	cASAT	1.00799
7208	Tb927.11.5090	809.878	1.94206	0.283736	6.84461	7.67e-12	1.92e-09	upregulated	aspartate aminotransferase, mitochondrial	mASAT	1.77566
1974	Tb927.5.3820	720.654	-0.805533	0.30475	-2.64326	0.00821128	0.0264234	none significant	aspartate carbamoyltransferase, putative	PYR2	-0.708084
9420	Tb11.v5.0768	0.112643	2.61782	4.46436	0.586381	0.557619	NA	none significant	aspartyl aminopeptidase, putative	N/A	0.100377
891	Tb927.3.3410	1075.93	0.227323	0.25924	0.876882	0.380551	0.492686	none significant	aspartyl aminopeptidase, putative	N/A	0.205762
4905	Tb927.10.1260	107.51	-0.753615	0.303653	-2.48183	0.013071	0.0378675	none significant	aspartyl-tRNA synthetase, putative	N/A	-0.662518
2199	Tb927.6.1880	312.028	0.317422	0.237936	1.33406	0.182184	0.281173	none significant	aspartyl-tRNA synthetase, putative	N/A	0.291711
6154	Tb927.10.14770	708.546	-0.168813	0.254787	-0.662564	0.50761	0.611839	none significant	Associated kinase of Tb14-3-3	AKB1	-0.153263
2811	Tb927.7.3320	248.706	0.123325	0.291284	0.423384	0.672015	0.752952	none significant	ATG12/APG12, putative	ATG12	0.108931
7396	Tb927.11.6960	30.6671	1.07632	0.485128	2.21862	0.0265125	0.0651741	none significant	ATG16/SAP18/CVT11/APG16, putative	ATG16	0.806615
8308	Tb927.11.16160	151.551	-0.3659	0.47649	-0.767906	0.442543	0.553686	none significant	ATP binding protein-like protein	N/A	-0.272673
1380	Tb927.4.2720	486.367	0.0131137	0.275449	0.0476083	0.962028	0.974251	none significant	ATP dependent DEAD-box helicase	RH	0.0117239
8837	Tb927.5.4550	0.876693	4.2075	2.12936	1.97595	0.0481605	0.102573	none significant	ATP pyrophosphate-lyase, putative, adenylyl cyclase, putative, receptor-type adenylate cyclase GRESAG 4, putative	N/A	0.631319
4804	Tb927.10.180	318.423	-0.52974	0.326425	-1.62285	0.104621	0.183188	none significant	ATP synthase F1 subunit gamma protein, putative	ATPF1G	-0.455874
1765	Tb927.5.1710	723.466	-0.494549	0.40183	-1.23074	0.21842	0.323571	none significant	ATP synthase F1 subunit p18, mitochondrial	P18	-0.397552
3180	Tb927.7.7420	418.137	-1.6966	0.322081	-5.26764	1.38e-07	5.53e-06	downregulated	ATP synthase F1, alpha subunit	ATPF1A	-1.50172
3181	Tb927.7.7430	606.2	-1.83611	0.369521	-4.96889	6.73e-07	2.04e-05	downregulated	ATP synthase F1, alpha subunit	ATPF1A	-1.57363
6969	Tb927.11.2680	303.234	1.11076	0.366642	3.02954	0.00244927	0.0107142	upregulated	ATP synthase regulation protein NCA2, putative	N/A	0.933118
693	Tb927.3.1380	1206.96	-0.39923	0.478198	-0.834863	0.403795	0.515636	none significant	ATP synthase subunit beta, mitochondrial	ATPB	-0.297093
7509	Tb927.11.8130	307.956	0.262365	0.278911	0.940678	0.34687	0.45918	none significant	ATP synthase subunit H, putative	N/A	0.234077
224	Tb927.1.3820	249.657	-0.284159	0.326448	-0.870459	0.38405	0.495933	none significant	ATP synthase subunit, putative	N/A	-0.244035
8644	Tb11.v5.0822	2.71659	1.76135	1.25643	1.40187	0.160954	0.256359	none significant	ATP synthase, putative	N/A	0.567314
4857	Tb927.10.730	342.418	0.435196	0.268724	1.61949	0.105342	0.184094	none significant	ATP synthase, putative	N/A	0.391623
7626	Tb927.11.9420	57.6144	1.17264	0.503377	2.32954	0.0198305	0.0521957	none significant	ATP synthase, putative	N/A	0.865048
8063	Tb927.11.13810	263.531	-1.09913	0.329686	-3.33387	0.00085648	0.00484567	downregulated	ATP- dependent RNA helicase, putative	N/A	-0.952283
5484	Tb927.10.7700	800.195	0.180732	0.249899	0.723222	0.469544	0.578271	none significant	ATP-binding cassette protein subfamily G	ABCG	0.164657
5449	Tb927.10.7360	198.144	-0.437803	0.313005	-1.39871	0.1619	0.257346	none significant	ATP-binding cassette protein, putative	N/A	-0.380636
4942	Tb927.10.1630	283.916	-1.22621	0.411919	-2.97682	0.00291259	0.0122473	downregulated	atp-binding cassette sub-family e member 1	ABCE1	-0.992029
5782	Tb927.10.10880	507.379	-0.358759	0.280539	-1.27882	0.20096	0.303802	none significant	ATP-binding cassette sub-family F member 1, putative	ABCF1	-0.319841
6739	Tb927.11.360	153.036	0.673852	0.324111	2.07908	0.0376102	0.0849435	none significant	ATP-binding protein, putative	N/A	0.582035
879	Tb927.3.3270	2779.52	0.723477	0.564436	1.28177	0.199924	0.302539	none significant	ATP-dependent 6-phosphofructokinase, glycosomal	PFK	0.493774
432	Tb927.2.3030	362.872	-0.0319951	0.294039	-0.108813	0.913351	0.93782	none significant	ATP-dependent Clp protease subunit, heat shock protein 78 (HSP78), putative	N/A	-0.0281957
2359	Tb927.6.3580	184.949	-0.0695068	0.330078	-0.210577	0.833217	0.880908	none significant	ATP-dependent DEAD/H DNA helicase recQ, putative	N/A	-0.059462
3811	Tb927.8.6690	267.338	-0.235989	0.260731	-0.905108	0.365408	0.477561	none significant	ATP-dependent DEAD/H DNA helicase recQ, putative	N/A	-0.213382
9273	Tb11.v5.0277	0.053436	2.39408	4.46682	0.53597	0.591979	NA	none significant	ATP-dependent DEAD/H RNA helicase, putative	N/A	0.0916535
9274	Tb11.v5.0279	0.144818	2.78136	4.46277	0.623236	0.53313	NA	none significant	ATP-dependent DEAD/H RNA helicase, putative	N/A	0.106765
6385	Tb11.v5.0414	515.342	0.946484	0.455362	2.07853	0.0376605	0.0850358	none significant	ATP-dependent DEAD/H RNA helicase, putative	N/A	0.728357
8633	Tb11.v5.0529	6.50038	2.1707	1.12883	1.92296	0.0544848	0.111736	none significant	ATP-dependent DEAD/H RNA helicase, putative	N/A	0.81562
122	Tb927.1.1620	298.558	-0.636897	0.270396	-2.35542	0.0185016	0.0494052	none significant	ATP-dependent DEAD/H RNA helicase, putative	N/A	-0.573412
5744	Tb927.10.10380	386.77	0.104529	0.2472	0.422853	0.672403	0.753275	none significant	ATP-dependent DEAD/H RNA helicase, putative	N/A	0.0953974
8611	Tb927.10.6260	5.72448	1.2247	1.1972	1.02297	0.306322	0.417657	none significant	ATP-dependent DEAD/H RNA helicase, putative	N/A	0.415132
5355	Tb927.10.6290	1.51975	-0.368768	1.6839	-0.218997	0.826653	0.876476	none significant	ATP-dependent DEAD/H RNA helicase, putative	N/A	-0.0767784
5423	Tb927.10.7080	347.008	-0.33347	0.375382	-0.888348	0.374354	0.48599	none significant	ATP-dependent DEAD/H RNA helicase, putative	N/A	-0.274341
5686	Tb927.10.9780	374.744	-0.535725	0.426423	-1.25632	0.208999	0.313273	none significant	ATP-dependent DEAD/H RNA helicase, putative	N/A	-0.420771
8239	Tb927.11.15460	303.377	-0.596005	0.273163	-2.18187	0.0291194	0.0700904	none significant	ATP-dependent DEAD/H RNA helicase, putative	N/A	-0.535292
8351	Tb927.11.16570	136.825	0.0858325	0.346587	0.24765	0.804405	0.858852	none significant	ATP-dependent DEAD/H RNA helicase, putative	N/A	0.0723847
7408	Tb927.11.7070	141.745	-0.495148	0.297822	-1.66257	0.0963994	0.172105	none significant	ATP-dependent DEAD/H RNA helicase, putative	N/A	-0.436003
811	Tb927.3.2600	1044.78	-0.617478	0.200748	-3.07589	0.00209874	0.00954235	none significant	ATP-dependent DEAD/H RNA helicase, putative	N/A	-0.58172
617	Tb927.3.620	494.835	-0.818281	0.397794	-2.05705	0.0396817	0.0884467	none significant	ATP-dependent DEAD/H RNA helicase, putative	N/A	-0.663828
1371	Tb927.4.2630	402.071	-0.527929	0.293865	-1.7965	0.0724146	0.138373	none significant	ATP-dependent DEAD/H RNA helicase, putative	N/A	-0.466455
1951	Tb927.5.3600	211.395	-0.381561	0.217233	-1.75646	0.0790098	0.147981	none significant	ATP-dependent DEAD/H RNA helicase, putative	N/A	-0.355487
2013	Tb927.5.4270	694.323	0.00843909	0.280926	0.0300402	0.976035	0.984451	none significant	ATP-dependent DEAD/H RNA helicase, putative	N/A	0.0075133
7197	Tb927.11.4980	303.59	-1.12866	0.393194	-2.87049	0.00409836	0.0156747	downregulated	ATP-dependent DEAD/H RNA helicase, putative	N/A	-0.926389
2776	Tb927.7.2970	342.454	0.329483	0.213227	1.54522	0.122294	0.206816	none significant	ATP-dependent DEAD/H RNA helicase, putative	N/A	0.307665
3169	Tb927.7.7300	344.967	-0.993872	0.315044	-3.15471	0.00160659	0.00776732	none significant	ATP-dependent DEAD/H RNA helicase, putative	N/A	-0.869363
4511	Tb927.9.10960	319.909	-0.51437	0.316883	-1.62321	0.104544	0.183098	none significant	ATP-dependent DEAD/H RNA helicase, putative	N/A	-0.4461
4604	Tb927.9.12510	3850.03	0.775282	0.443691	1.74735	0.0805774	0.150137	none significant	ATP-dependent DEAD/H RNA helicase, putative	DED1	0.601162
1750	Tb927.5.1560	348.68	-1.67963	0.473887	-3.54436	0.000393563	0.00264145	downregulated	ATP-dependent DEAD/H RNA helicase, putative	N/A	-1.30218
3536	Tb927.8.3830	233.945	-0.0677151	0.199724	-0.339043	0.734577	0.803832	none significant	ATP-dependent DEAD/H RNA helicase, putative, mitochondrial	N/A	-0.0637113
9445	Tb11.v5.0844	0	NA	NA	NA	NA	NA	none significant	ATP-dependent DEAH-box RNA helicase, putative	N/A	0
6671	Tb11.v5.0965	3.44637	2.05424	1.26267	1.62691	0.103756	0.182028	none significant	ATP-dependent DEAH-box RNA helicase, putative	N/A	0.662772
8759	Tb927.4.3020	1.57866	4.53016	1.92694	2.35097	0.0187246	0.0498383	upregulated	ATP-dependent DEAH-box RNA helicase, putative	N/A	0.820563
2096	Tb927.6.740	384.681	-0.870062	0.304347	-2.85879	0.00425263	0.0161414	none significant	ATP-dependent DEAH-box RNA helicase, putative	N/A	-0.765821
8152	Tb927.11.14630	385.263	0.414467	0.312282	1.32722	0.184437	0.284018	none significant	ATP-dependent DNA DEAD/DEAH box helicase, putative	N/A	0.360491
2593	Tb927.7.1000	161.231	-0.758477	0.394739	-1.92147	0.054673	0.112046	none significant	ATP-dependent DNA helicase-like PIF8	PIF8	-0.616348
7951	Tb927.11.12600	489.656	-0.618784	0.318807	-1.94094	0.0522658	0.10852	none significant	ATP-dependent DNA helicase, putative	N/A	-0.536434
1746	Tb927.5.1520	406.292	-0.610045	0.312979	-1.94916	0.0512768	0.107183	none significant	ATP-dependent protease ATPase subunit HslU1	HslU1	-0.531326
7914	Tb927.11.12230	319.506	-0.411999	0.297419	-1.38525	0.165977	0.26218	none significant	ATP-dependent protease ATPase subunit HslU2	HslU2	-0.362653
7712	Tb927.11.10240	432.372	0.521043	0.275913	1.88843	0.0589682	0.11852	none significant	ATP-dependent protease subunit HslV	HsIV	0.466695
1305	Tb927.4.1990	159.286	0.402171	0.474181	0.848138	0.396361	0.507827	none significant	ATP-dependent RNA and DNA helicase, mitochondrial, putative	SVU3	0.300536
5385	Tb927.10.6630	437.894	-1.95686	0.486805	-4.01979	5.82e-05	0.000618695	downregulated	ATP-dependent RNA helicase DBP2A, putative	DBP2A	-1.517
3306	Tb927.8.1510	496.805	-0.453696	0.278693	-1.62794	0.103537	0.181749	none significant	ATP-dependent RNA helicase DBP2B, putative	DBP2B	-0.405306
7557	Tb927.11.8770	545.556	-0.612029	0.2656	-2.30432	0.0212045	0.0550243	none significant	ATP-dependent RNA helicase FAL1, putative	FAL1	-0.552806
6132	Tb927.10.14550	635.072	1.94725	0.550068	3.54003	0.000400088	0.00267329	upregulated	ATP-dependent RNA helicase HEL67	HEL67	1.41456
5458	Tb927.10.7440	304.095	-0.898789	0.321621	-2.79455	0.00519713	0.0187167	none significant	ATP-dependent RNA helicase MTR4	MTR4	-0.780677
4838	Tb927.10.540	1774.33	0.853764	0.423122	2.01777	0.0436149	0.0951867	none significant	ATP-dependent RNA helicase SUB2, putative	SUB2	0.676646
7139	Tb927.11.4380	271.847	-0.776035	0.306837	-2.52914	0.0114341	0.0342043	none significant	ATP-dependent RNA helicase, putative	N/A	-0.680733
1347	Tb927.4.2390	341.945	0.110929	0.200275	0.553882	0.57966	0.674896	none significant	ATP-dependent RNA helicase, putative	N/A	0.10434
1472	Tb927.4.3890	834.899	-0.0381625	0.244215	-0.156266	0.875823	0.911127	none significant	ATP-dependent RNA helicase, putative	N/A	-0.0348984
2457	Tb927.6.4600	375.954	-1.61974	0.484687	-3.34184	0.000832265	0.00473544	downregulated	ATP-dependent RNA helicase, putative, pre-mRNA splicing factor ATP-dependent RNA helicase, putative	N/A	-1.23915
6373	Tb11.v5.0397	17.3365	1.3972	0.744199	1.87745	0.0604565	0.120926	none significant	ATP-dependent zinc metallopeptidase, putative	N/A	0.794755
6273	Tb927.10.16150	44.3943	1.36839	0.582176	2.35047	0.0187497	0.0498609	upregulated	ATP-dependent zinc metallopeptidase, putative	FtsH16	0.934512
1504	Tb927.4.4210	272.014	-1.01838	0.284877	-3.57479	0.000350503	0.00242286	downregulated	ATP-dependent zinc metalloprotease AFG3-like, putative	FtsH42	-0.911946
7457	Tb927.11.7570	899.284	0.692878	0.314855	2.20062	0.0277627	0.0675463	none significant	ATP-grasp domain containing protein, putative	N/A	0.603185
8957	Tb927.7.5080	0.0315787	2.39409	4.46682	0.535973	0.591977	NA	none significant	ATP-NAD kinase-like protein	N/A	0.091654
9221	Tb11.v5.0188	0.0868603	2.47464	4.46589	0.55412	0.579497	NA	none significant	ATP-NAD kinase, putative	N/A	0.0947922
4746	Tb927.9.15240	155.934	-0.722801	0.245708	-2.94171	0.00326408	0.0132635	none significant	ATP11 protein, putative	N/A	-0.662686
6065	Tb927.10.13850	202.222	-0.690961	0.295966	-2.3346	0.0195644	0.051646	none significant	ATP12 chaperone protein, putative	N/A	-0.610594
1690	Tb927.5.960	142.44	-0.627881	0.308298	-2.0366	0.0416901	0.0919448	none significant	atpase family aaa domain-containing protein 1	N/A	-0.549048
5054	Tb927.10.2760	375.997	-0.0496129	0.245628	-0.201984	0.839929	0.88586	none significant	ATPase family associated with various cellular activities (AAA), putative	N/A	-0.0453255
2296	Tb927.6.2930	676.006	0.476574	0.374353	1.27306	0.202997	0.306007	none significant	ATPase family associated with various cellular activities (AAA), putative	N/A	0.392978
2774	Tb927.7.2950	194.924	-1.0434	0.479669	-2.17525	0.0296111	0.0710462	none significant	ATPase family associated with various cellular activities (AAA), putative	N/A	-0.785557
3112	Tb927.7.6740	228.822	-0.862686	0.311239	-2.77178	0.00557509	0.0197143	none significant	ATPase family associated with various cellular activities (AAA), putative	N/A	-0.755123
2641	Tb927.7.1470	400.204	0.396272	0.324074	1.22278	0.221412	0.327088	none significant	ATPase subunit 9, putative, Mitochondrial ATP synthase subunit c-3	ATPc3	0.341262
7598	Tb927.11.9160	104.991	0.731786	0.391914	1.86721	0.0618724	0.122994	none significant	ATPase-like protein, putative	N/A	0.595934
5522	Tb927.10.8070	168.617	0.198346	0.294122	0.674366	0.500079	0.604998	none significant	ATPase, putative	ZapE2	0.17484
7821	Tb927.11.11350	419.127	-0.790811	0.305381	-2.58959	0.00960904	0.0297623	none significant	ATPase, putative	N/A	-0.694645
6798	Tb927.11.960	182.575	-0.611179	0.318944	-1.91626	0.055332	0.112831	none significant	ATPase, putative	N/A	-0.529732
2306	Tb927.6.3030	320.223	0.220462	0.287718	0.766242	0.443532	0.554538	none significant	ATPase, putative	N/A	0.19533
2338	Tb927.6.3350	349.405	0.0851594	0.24575	0.346529	0.728945	0.799125	none significant	ATPase, putative	YCF45	0.0777961
3132	Tb927.7.6930	400.201	-0.419476	0.33708	-1.24444	0.213337	0.318081	none significant	ATPase, putative	ZapE1	-0.357342
8110	Tb927.11.14260	188.494	-1.05525	0.328524	-3.21209	0.00131773	0.00663804	downregulated	atypical dual specificity phosphatase, putative	N/A	-0.914255
4351	Tb927.9.8250	318.905	-0.554194	0.192123	-2.88458	0.00391934	0.015245	none significant	atypical dual specificity phosphatase, putative	N/A	-0.524458
6787	Tb927.11.850	147.103	-1.33275	0.323856	-4.11525	3.87e-05	0.000450417	downregulated	Atypical serine/threonine protein kinase BUD32, putative	N/A	-1.16654
6737	Tb927.11.340	250.934	1.72251	0.328917	5.23691	1.63e-07	6.31e-06	upregulated	AUK3-binding protein 79 kDa	ABP79	1.51808
7520	Tb927.11.8220	393.356	1.33051	0.409155	3.25184	0.00114661	0.00595936	upregulated	aurora B kinase	AUK1	1.08274
940	Tb927.3.3920	161.668	0.754399	0.36958	2.04123	0.0412276	0.0911032	none significant	Aurora kinase 2, putative	AUK2	0.627281
4015	Tb927.9.1670	5.31249	2.31172	1.07143	2.15761	0.0309583	0.073476	none significant	Aurora kinase 3, putative	AUK3	0.933474
8321	Tb927.11.16290	159.161	-0.194453	0.300951	-0.646127	0.518197	0.620582	none significant	AUT2/APG4/ATG4 cysteine peptidase, putative	ATG4.1	-0.170476
2179	Tb927.6.1690	314.171	0.191308	0.262741	0.728125	0.466537	0.575709	none significant	AUT2/APG4/ATG4 cysteine peptidase, putative, cysteine peptidase, Clan CA, family C54, putative	ATG4.2	0.172704
1916	Tb927.5.3270	539.05	0.282758	0.18465	1.53132	0.125691	0.211647	none significant	Autophagy protein Apg6, putative	N/A	0.268412
6801	Tb927.11.990	153.131	-0.861337	0.31137	-2.76628	0.00567004	0.0199337	none significant	autophagy protein APG9, putative	N/A	-0.753846
4678	Tb927.9.13620	488.316	0.0912473	0.216774	0.420933	0.673804	0.754479	none significant	autophagy-related protein 2, putative	N/A	0.08497
4664	Tb927.9.13380	5683.73	1.77006	0.529394	3.34356	0.000827122	0.00471512	upregulated	Autophagy-related protein 24	ATG24	1.30248
2396	Tb927.6.3940	360.118	-0.179381	0.23877	-0.751273	0.452488	0.562366	none significant	Autophagy-related protein 27, putative	N/A	-0.164685
2246	Tb927.6.2430	228.021	-0.844738	0.313965	-2.69055	0.00713341	0.0237613	none significant	autophagy-related protein 5, putative	ATG5	-0.737589
3038	Tb927.7.5900	539.795	0.977929	0.304098	3.21584	0.00130065	0.00657037	none significant	Autophagy-related protein 8.1	ATG8.1	0.862525
3039	Tb927.7.5910	225.126	-0.475924	0.406009	-1.1722	0.241117	0.34759	none significant	Autophagy-related protein 8.2	ATG8.2	-0.38097
5866	Tb927.10.11800	251.477	-0.84913	0.337619	-2.51505	0.0119014	0.0352735	none significant	Axonemal inner arm dynein light chain, putative	N/A	-0.727203
6299	Tb11.v5.0192	10.0729	1.94698	0.700408	2.77979	0.00543946	0.0193573	upregulated	B-box zinc finger, putative	N/A	1.19579
6121	Tb927.10.14440	420.711	0.697599	0.217338	3.20974	0.00132855	0.0066776	none significant	b9 domain-containing protein 1	b9d1	0.65116
6742	Tb927.11.380	121.265	0.477282	0.370358	1.28871	0.197501	0.299577	none significant	B9 domain-containing protein 2	b9d2	0.395003
8668	Tb05.5K5.110	1.87696	4.93891	1.91597	2.57776	0.00994443	0.0306535	upregulated	BAC from homologous region on chr5, major vault protein, putative	N/A	0.92199
8671	Tb05.5K5.510	0.310429	2.80392	4.46257	0.628319	0.529795	NA	none significant	BAC from homologous region on chr5, phosphoglycan beta 1,3 galactosyltransferase, degenerate	N/A	0.107647
8669	Tb05.5K5.230	2.75194	5.46096	1.83592	2.97451	0.00293455	0.0123109	upregulated	BAC from homologous region on chr5, RAB GTP-binding protein, degenerate	N/A	1.14855
8419	Tb08.27P2.330	3.18005	0.843321	1.13451	0.743336	0.457278	0.566776	none significant	BAC from homologous region on chr8, expression site-associated gene (ESAG, pseudogene), putative, expression site-associated gene 3 (ESAG3), degenerate	N/A	0.303828
9629	Tb08.27P2.400	0.570635	3.7155	2.49727	1.48782	0.136798	0.22658	none significant	BAC from homologous region on chr8, expression site-associated gene 3 (ESAG3), degenerate, expression site-associated gene (ESAG, pseudogene), putative	N/A	0.416115
5956	Tb927.10.12720	531.08	-0.221969	0.21879	-1.01453	0.310329	0.421461	none significant	Bait On Hook 1	BOH1	-0.206485
1651	Tb927.5.570	244.065	-0.911156	0.259924	-3.50548	0.000455792	0.00296841	none significant	Bait on Hook 2	BOH2	-0.829173
4495	Tb927.9.10670	247.55	0.0351626	0.269803	0.130327	0.896308	0.925489	none significant	bardet-biedl syndrome 1 protein	BBS1	0.0315698
2930	Tb927.7.4515	31.8135	2.27446	0.623346	3.64879	0.000263481	0.0019523	upregulated	Bardet-Biedl syndrome 18 protein	BBS18	1.55437
2213	Tb927.6.2020	224.888	-1.32434	0.408082	-3.24528	0.00117337	0.0060634	downregulated	Bardet-Biedl syndrome 2 protein	BBS2	-1.07857
5402	Tb927.10.6830	6.15703	-0.62487	0.971683	-0.64308	0.520172	0.622368	none significant	bardet-biedl syndrome 4 protein	BBS4	-0.268538
9374	Tb11.v5.0539	2.03201	5.13338	2.15503	2.38205	0.0172167	0.0466774	upregulated	Bardet-Biedl syndrome 4 protein, putative	BBS4	0.777912
239	Tb927.1.4140	180.897	0.0959221	0.279531	0.343154	0.731482	0.801224	none significant	Bardet-Biedl syndrome 5 protein	BBS5	0.085497
914	Tb927.3.3640	176.88	-1.56791	0.416942	-3.76051	0.000169564	0.00141022	downregulated	bardet-biedl syndrome 7 protein	BBS7	-1.27742
7937	Tb927.11.12450	173.998	0.361773	0.296014	1.22215	0.221652	0.327149	none significant	Bardet-Biedl syndrome 8 protein	BBS8	0.318685
8133	Tb927.11.14470	247.197	-0.778984	0.201479	-3.86633	0.000110483	0.00100925	none significant	Bardet-Biedl syndrome 9 protein	BBS9	-0.734405
4772	Tb927.9.15640	527.293	1.6872	0.404355	4.17258	3.01e-05	0.000370585	upregulated	BARP protein	BARP	1.39646
4767	Tb927.9.15580	16.5886	2.44327	0.795783	3.07027	0.00213867	0.00966531	upregulated	BARP protein	BARP	1.38098
4762	Tb927.9.15520	471.606	1.95433	0.624892	3.12747	0.0017632	0.00834093	upregulated	BARP protein	BARP	1.30898
4763	Tb927.9.15530	113.975	1.83066	0.617665	2.96384	0.00303831	0.0126227	upregulated	BARP protein	BARP	1.22798
4768	Tb927.9.15590	141.953	1.44006	0.536965	2.68184	0.00732177	0.0242631	upregulated	BARP protein	BARP	1.03578
4769	Tb927.9.15600	31.0858	1.70694	0.713275	2.3931	0.0167066	0.0456405	upregulated	BARP protein	BARP	1.02015
4761	Tb927.9.15510	47.9652	1.66557	0.703802	2.36653	0.0179558	0.0481478	upregulated	BARP protein	BARP	1.00442
4770	Tb927.9.15610	540.54	1.32969	0.548041	2.42625	0.0152557	0.0425675	upregulated	BARP protein	BARP	0.940965
4764	Tb927.9.15540	15.8854	2.53268	1.11849	2.26439	0.0235504	0.0596845	none significant	BARP protein	BARP	0.97855
4765	Tb927.9.15550	2.8909	0.727131	1.39355	0.521784	0.60182	0.692639	none significant	BARP protein	BARP	0.199816
8602	Tb927.9.15560	12.5108	1.40478	0.924713	1.51916	0.128723	0.215744	none significant	BARP protein	BARP	0.648282
4766	Tb927.9.15570	5.79732	2.13758	0.921431	2.31985	0.0203488	0.0532552	none significant	BARP protein	BARP	1.02109
9063	Tb927.9.15620	0.0968582	2.66283	4.46391	0.596523	0.550826	NA	none significant	BARP protein	BARP	0.102134
4771	Tb927.9.15630	18.2082	1.37202	0.841625	1.63021	0.103058	0.181226	none significant	BARP protein	BARP	0.696285
6283	Tb11.v5.0153	1637.36	1.22389	0.52964	2.3108	0.0208438	0.0543229	none significant	BarP protein, putative	N/A	0.879828
9314	Tb11.v5.0343	0.0703971	2.61784	4.46436	0.586386	0.557616	NA	none significant	BarP protein, putative	N/A	0.100378
6353	Tb11.v5.0346	18.3922	1.39555	0.836862	1.6676	0.0953958	0.170821	none significant	BarP protein, putative	N/A	0.71275
6375	Tb11.v5.0402	146.628	1.25914	0.603859	2.08515	0.0370555	0.0839857	none significant	BarP protein, putative	N/A	0.83598
6376	Tb11.v5.0403	88.8911	0.997502	0.267402	3.73034	0.00019122	0.00153393	none significant	BarP protein, putative	N/A	0.904186
9315	Tb11.v5.0345	3.05422	5.78874	1.73541	3.33566	0.000850959	0.00482353	upregulated	BarP protein, putative	N/A	1.42472
6352	Tb11.v5.0344	523.389	1.91935	0.559453	3.43077	0.000601876	0.00369153	upregulated	BarP protein, putative	N/A	1.37847
3565	Tb927.8.4210	1498.88	2.01126	0.427426	4.70553	2.53e-06	5.46e-05	upregulated	basal body component, putative	BBP46	1.65221
984	Tb927.3.4400	153.457	-0.644733	0.438451	-1.47048	0.141432	0.231845	none significant	basal body component, putative	BBP41	-0.50128
2020	Tb927.5.4340	224.882	0.883064	0.223867	3.94459	7.99e-05	0.000792623	none significant	basal body component, putative	BBP65	0.822415
95	Tb927.1.1100	58.9236	-0.30816	0.522534	-0.589741	0.555364	0.653195	none significant	Basal body protein	BBP109	-0.218667
5969	Tb927.10.12870	567.685	-0.429966	0.247301	-1.73864	0.0820988	0.152176	none significant	Basal body protein	BBP120	-0.392853
5977	Tb927.10.12950	320.269	-0.53218	0.276657	-1.92361	0.0544037	0.111646	none significant	Basal body protein	BBP110	-0.476451
6129	Tb927.10.14520	561.619	0.90085	0.360878	2.49627	0.0125507	0.0367145	none significant	Basal body protein	BBP52	0.75697
6190	Tb927.10.15190	231.781	-0.279848	0.312147	-0.896528	0.369971	0.482038	none significant	Basal body protein	BBP72	-0.243212
5092	Tb927.10.3140	247.124	-0.939315	0.264128	-3.55629	0.00037613	0.00256652	none significant	Basal body protein	BBP68	-0.852648
3790	Tb927.8.6490	609.17	1.62736	0.420073	3.874	0.000107064	0.000990071	upregulated	Basal body protein	BBP122	1.32503
5330	Tb927.10.5910	748.782	0.726592	0.338691	2.1453	0.0319291	0.0752053	none significant	Basal body protein	BBP86	0.620425
7752	Tb927.11.10660	1632.21	0.203713	0.368492	0.55283	0.58038	0.675472	none significant	Basal body protein	BBP590	0.168517
8051	Tb927.11.13700	289.052	-0.768258	0.267456	-2.87247	0.00407279	0.0156101	none significant	Basal body protein	BLD10	-0.694164
6971	Tb927.11.2700	340.326	1.47458	0.437	3.37432	0.000739986	0.00432138	upregulated	Basal body protein	BBP69	1.17501
8198	Tb927.11.15070	375	0.321502	0.223263	1.44002	0.149863	0.242947	none significant	Basal body protein	BBP119	0.298322
8238	Tb927.11.15450	888.132	0.534312	0.364037	1.46774	0.142175	0.232704	none significant	Basal body protein	BBP270	0.445034
1055	Tb927.3.5160	199.367	0.17301	0.279844	0.618238	0.536418	0.637319	none significant	Basal body protein	BBP136	0.154197
1084	Tb927.3.5450	273.857	0.179609	0.327823	0.547884	0.583771	0.67828	none significant	Basal body protein	BBP96	0.153992
2279	Tb927.6.2760	404.22	1.0253	0.407654	2.51512	0.0118991	0.0352735	upregulated	Basal body protein	BBP164	0.828083
1918	Tb927.5.3280	295.339	-0.045193	0.288083	-0.156875	0.875343	0.910838	none significant	Basal body protein	BBP135	-0.0400137
5190	Tb927.10.4210	71.0146	-1.17427	0.400234	-2.93395	0.00334674	0.0134994	downregulated	Basal body protein	BBP38	-0.958859
2868	Tb927.7.3880	440.506	-0.677893	0.346196	-1.95812	0.050216	0.105553	none significant	Basal body protein	BBP87	-0.574702
3178	Tb927.7.7400	206.981	-0.600546	0.283503	-2.1183	0.0341493	0.0791923	none significant	Basal body protein	BBP248	-0.535244
3414	Tb927.8.2590	297.331	0.0215916	0.263439	0.0819606	0.934678	0.954603	none significant	Basal body protein	BBP60	0.0194766
3602	Tb927.8.4580	668.649	-0.0137128	0.26326	-0.0520883	0.958458	0.971728	none significant	Basal body protein	BBP58	-0.0123711
1431	Tb927.4.3440	355.961	0.11133	0.269633	0.412895	0.679684	0.758977	none significant	Basal body protein 50kDa	BB50	0.0999761
2792	Tb927.7.3130	211.904	-0.297061	0.254117	-1.16899	0.242406	0.349113	none significant	Basalin	TZP103	-0.269944
9144	Tb927.10.6900	0	NA	NA	NA	NA	NA	none significant	base J-associated glucosyltransferase	JGT	0
4159	Tb927.9.4420	473.476	0.114089	0.203359	0.561024	0.574781	0.670429	none significant	Beat-regulation protein	N/A	0.107118
5519	Tb927.10.8040	809.341	0.523772	0.336287	1.55751	0.119349	0.203055	none significant	beta adaptin, putative	BAD1	0.446957
5635	Tb927.10.9230	307.669	-0.235954	0.265167	-0.889832	0.373556	0.485433	none significant	beta adaptin, putative	N/A	-0.212662
8483	Tb427.BES10.0	71.1504	-0.551661	1.09677	-0.502986	0.614974	0.70409	none significant	beta lactamase	N/A	-0.206307
593	Tb927.2.6050	734.059	-0.0668443	0.243065	-0.275005	0.783312	0.842826	none significant	beta prime COP protein	N/A	-0.0611767
3352	Tb927.8.1980	165.127	-1.55624	0.345051	-4.51016	6.48e-06	0.000112426	downregulated	Beta propeller protein 1	BPP1	-1.34793
8687	Tb927.1.2330	0	NA	NA	NA	NA	NA	none significant	beta tubulin	N/A	0
8689	Tb927.1.2350	0.609091	3.56595	2.8102	1.26893	0.204466	0.307706	none significant	beta tubulin	N/A	0.32257
8691	Tb927.1.2370	0	NA	NA	NA	NA	NA	none significant	beta tubulin	N/A	0
164	Tb927.1.2390	7699.95	0.747121	0.442751	1.68745	0.0915161	0.165386	none significant	beta tubulin	N/A	0.57953
166	Tb927.1.2410	22.2111	0.867376	0.546301	1.58773	0.112348	0.193806	none significant	beta tubulin, pseudogene	N/A	0.605821
6408	Tb11.v5.0469	6.04602	1.96007	1.25928	1.5565	0.119588	0.203347	none significant	beta tubulin, putative	N/A	0.632898
5879	Tb927.10.11930	260.276	0.979798	0.329563	2.97302	0.00294882	0.0123593	none significant	beta-D-hydroxybutyrate dehydrogenase	N/A	0.846845
550	Tb927.2.5210	187.912	-0.563431	0.242369	-2.32468	0.0200891	0.0527375	none significant	beta-ketoacyl-ACP reductase	N/A	-0.517002
3783	Tb927.8.6420	433.82	0.0929976	0.342803	0.271286	0.786171	0.844645	none significant	beta-ketoacyl-ACP reductase 2	KAR2	0.0786896
3782	Tb927.8.6410	274.278	-0.655836	0.392131	-1.67249	0.0944278	0.169593	none significant	beta-ketoacyl-ACP reductase 3, putative	KAR3	-0.533282
464	Tb927.2.3910	4711.9	1.85304	0.469013	3.95094	7.78e-05	0.000776472	upregulated	beta-ketoacyl-ACP synthase	N/A	1.45458
1868	Tb927.5.2800	333.148	-1.03592	0.277341	-3.73519	0.00018757	0.00151388	downregulated	Beta-lactamase superfamily domain containing protein, putative	N/A	-0.933014
2796	Tb927.7.3170	294.356	-0.296614	0.253071	-1.17206	0.241175	0.347617	none significant	Beta-lactamase superfamily domain containing protein, putative	N/A	-0.269736
3483	Tb927.8.3280	150.732	0.0488897	0.24143	0.2025	0.839526	0.885538	none significant	Beta-lactamase superfamily domain containing protein, putative	N/A	0.0447941
5971	Tb927.10.12890	629.556	-0.0423561	0.319552	-0.132548	0.894551	0.924133	none significant	bifunctional aminoacyl-tRNA synthetase, putative	N/A	-0.0365583
8145	Tb927.11.14580	327.74	-0.512695	0.328243	-1.56194	0.118303	0.201619	none significant	Bifunctional Monophosphate RNA Kinase/RNA guanylyltransferase	CE1	-0.440451
2857	Tb927.7.3770	282.557	-1.31293	0.407087	-3.22518	0.00125891	0.00641093	downregulated	Bifunctional NAD(P)H-hydrate repair enzyme	nnr	-1.06986
8766	Tb927.4.3120	0.603706	3.39389	2.71544	1.24985	0.211353	0.315784	none significant	BILBO1 hook associated linker protein	BHALIN	0.325997
7693	Tb927.11.10060	460.938	-0.975863	0.339233	-2.87668	0.00401884	0.0154788	none significant	Biotin--acetyl-CoA-carboxylase ligase, putative	N/A	-0.836648
3454	Tb927.8.2980	107.139	-1.45515	0.328108	-4.43498	9.21e-06	0.000146711	downregulated	Bis(5'-adenosyl)-triphosphatase, putative	N/A	-1.27356
9237	Tb11.v5.0223	0.0437147	0	4.47027	0	1	NA	none significant	BNR repeat-like domain/Concanavalin A-like lectin/glucanases superfamily, putative	N/A	0
4812	Tb927.10.260	153.699	-0.493619	0.235472	-2.09629	0.0360561	0.0823004	none significant	BolA-like protein, putative	N/A	-0.454808
3760	Tb927.8.6190	412.63	-0.859865	0.321286	-2.67632	0.00744351	0.0245401	none significant	BolA-like protein, putative	N/A	-0.746562
9644	Tb10.v4.0043	0.0635075	0	4.47027	0	1	NA	none significant	branched-chain alpha-keto acid dehydrogenase e1-beta subunit precursor, putative, chrX additional, unordered contigs	N/A	0
6627	Tb11.v5.0820	871.941	0.945596	0.428854	2.20494	0.0274586	0.0669154	none significant	branched-chain amino acid aminotransferase, putative	N/A	0.746902
506	Tb927.2.4590	542.342	1.8363	0.353775	5.1906	2.1e-07	7.67e-06	upregulated	branched-chain amino acid aminotransferase, putative	N/A	1.59358
507	Tb927.2.4610	197.323	-0.0799712	0.378906	-0.211058	0.832842	0.880853	none significant	branched-chain amino acid aminotransferase, putative	N/A	-0.0654957
5396	Tb927.10.6770	118.953	0.703624	0.352853	1.9941	0.0461408	0.0993759	none significant	BRCA1 C Terminus (BRCT) domain containing protein, putative	N/A	0.593303
65	Tb927.1.640	297.75	0.086507	0.22603	0.382723	0.701925	0.7773	none significant	BRCA2	BRCA2	0.0800808
2565	Tb927.7.720	125.492	0.523411	0.250022	2.09346	0.036308	0.0826658	none significant	BRCT domain-containing protein	N/A	0.477634
834	Tb927.3.2830	384.752	-0.0418551	0.195756	-0.213813	0.830693	0.879609	none significant	brix domain containing protein, putative	N/A	-0.0394708
777	Tb927.3.2240	138.962	-0.742228	0.309357	-2.39926	0.0164281	0.0451198	none significant	BRO1-like domain containing protein, putative	N/A	-0.649458
6929	Tb927.11.2280	650.633	0.0875769	0.196691	0.445251	0.656138	0.739007	none significant	BRO1-like domain/ALIX V-shaped domain binding to HIV, putative	N/A	0.0825457
5531	Tb927.10.8150	268.688	0.165581	0.212141	0.780526	0.435082	0.546705	none significant	Bromodomain factor 1	BDF1	0.154651
5456	Tb927.10.7420	209.065	-0.544478	0.246105	-2.21238	0.0269406	0.0659925	none significant	bromodomain factor 2 protein, putative	BDF2	-0.498276
7694	Tb927.11.10070	229.992	-0.221685	0.279217	-0.79395	0.427225	0.538485	none significant	Bromodomain factor 3, putative	BDF3	-0.197704
2917	Tb927.7.4380	288.366	-0.822656	0.261257	-3.14884	0.00163921	0.00789116	none significant	Bromodomain factor 4	BDF4	-0.747079
8022	Tb927.11.13400	477.218	-0.248067	0.19005	-1.30527	0.1918	0.292457	none significant	Bromodomain factor 5	BDF5	-0.234761
216	Tb927.1.3400	232.867	-0.0467191	0.304104	-0.153629	0.877902	0.912653	none significant	Bromodomain factor 6	BDF6	-0.0408409
7333	Tb927.11.6350	592.471	-0.0275856	0.400714	-0.0688411	0.945116	0.961883	none significant	Bromodomain factor 7	BDF7	-0.022131
9371	Tb11.v5.0530	0.648346	3.71569	2.49875	1.48702	0.137011	0.226765	none significant	BSD domain containing protein, putative	N/A	0.415699
9020	Tb927.9.3630	4.44721	5.13462	1.87714	2.73534	0.0062315	0.0212925	upregulated	BSD domain containing protein, putative	N/A	1.00785
7100	Tb927.11.3960	255.349	0.284913	0.234444	1.21527	0.224262	0.329945	none significant	btb/poz domain containing protein, putative	N/A	0.262414
7504	Tb927.11.8080	240.343	-0.984574	0.446127	-2.20694	0.0273184	0.0667001	none significant	btb/poz domain containing protein, putative	N/A	-0.765422
6077	Tb927.10.13980	113.877	-1.32531	0.355547	-3.72752	0.000193369	0.00154449	downregulated	btb/poz domain containing protein, putative	N/A	-1.13045
4642	Tb927.9.13060	449.549	0.198793	0.305388	0.650951	0.515078	0.618327	none significant	btb/poz domain containing protein, putative	N/A	0.17366
4017	Tb927.9.1700	445.319	-0.08776	0.356903	-0.245893	0.805765	0.8601	none significant	btb/poz domain containing protein, putative	N/A	-0.0733345
3075	Tb927.7.6320	839.203	1.53878	0.462277	3.3287	0.000872512	0.00490863	upregulated	BTB/POZ domain/Regulator of chromosome condensation (RCC1) repeat, putative	N/A	1.1996
3214	Tb927.8.600	163.2	-1.09942	0.49639	-2.21484	0.0267713	0.0656491	none significant	Bucentaur or craniofacial development, putative	N/A	-0.815002
2654	Tb927.7.1600	159.02	-0.103784	0.291284	-0.356299	0.721617	0.793283	none significant	C-1-tetrahydrofolate synthase, cytoplasmic, putative	DHCH1	-0.0916669
8245	Tb927.11.15530	405.232	0.866221	0.562213	1.54074	0.123381	0.20842	none significant	C-14 sterol reductase, putative	N/A	0.594643
1491	Tb927.4.4080	68.7113	-0.794441	0.460301	-1.72592	0.0843624	0.15523	none significant	C-5 sterol desaturase, putative	N/A	-0.606108
1009	Tb927.3.4650	372.075	-0.0619379	0.389245	-0.159123	0.873572	0.909949	none significant	C-8 sterol isomerase, putative	N/A	-0.0502368
6509	Tb11.v5.0625	27.2373	0.623436	0.516566	1.20689	0.227476	0.333802	none significant	C-terminal motor kinesin, putative	N/A	0.447125
6163	Tb927.10.14890	6511.24	2.22748	0.59499	3.74373	0.000181308	0.00147653	upregulated	C-terminal motor kinesin, putative	KIFC1	1.56607
7593	Tb927.11.9110	92.4729	0.363085	0.460279	0.788837	0.430208	0.54179	none significant	C-terminal motor kinesin, putative	N/A	0.275104
6517	Tb11.v5.0636	169.508	1.41694	0.597574	2.37116	0.0177323	0.0476761	upregulated	C-terminal motor kinesin, putative	N/A	0.953268
9258	Tb11.v5.0250	0.37093	3.15636	3.03094	1.04138	0.297699	NA	none significant	C2 domain containing protein, putative	N/A	0.248146
9116	Tb927.10.5260	4.96727	6.30806	1.68464	3.74446	0.000180781	0.00147357	upregulated	C2 domain containing protein, putative	TZP125	1.86753
1502	Tb927.4.4190	352.62	0.904439	0.41172	2.19673	0.0280395	0.0680731	none significant	C2 domain containing protein, putative	N/A	0.725517
3956	Tb927.8.8150	234.267	1.00514	0.39747	2.52885	0.0114438	0.0342213	upregulated	C2 domain containing protein, putative	N/A	0.819122
1068	Tb927.3.5290	247.279	-0.670776	0.245585	-2.73134	0.00630769	0.0214958	none significant	C2 domain-containing protein	TZP104.4	-0.614729
2975	Tb927.7.5300	226.197	-0.0405831	0.297296	-0.136508	0.89142	0.92223	none significant	C2 domain/Ankyrin repeats (3 copies), putative	N/A	-0.0356716
2328	Tb927.6.3250	218.863	-0.634625	0.372188	-1.70512	0.0881721	0.1606	none significant	C2H2 type zinc-finger (2 copies), putative	N/A	-0.525425
706	Tb927.3.1540	87.1254	-0.860394	0.371458	-2.31626	0.0205441	0.0536505	none significant	CAAX amino terminal protease, putative	N/A	-0.71564
4389	Tb927.9.8950	937.292	0.443081	0.358744	1.23509	0.216798	0.32175	none significant	CAAX prenyl protease 1, putative, metallo- peptidase, Clan M- Family M48	FACE1	0.370425
7850	Tb927.11.11610	192.66	-0.521358	0.301366	-1.72998	0.083634	0.154173	none significant	Cactus-binding C-terminus of cactin protein, putative	N/A	-0.457906
1148	Tb927.4.410	495.419	0.0550046	0.252617	0.217739	0.827632	0.876966	none significant	CAF 40	CAF40	0.0500058
4823	Tb927.10.370	132.302	-0.365951	0.335083	-1.09212	0.274781	0.383713	none significant	calcineurin B subunit, putative	CNB	-0.312143
4757	Tb927.9.15460	2866.29	1.14946	0.516626	2.22493	0.0260856	0.064406	none significant	calcium motive p-type ATPase, putative	N/A	0.835624
1930	Tb927.5.3400	670.372	0.163852	0.239878	0.683063	0.494567	0.599861	none significant	calcium pump, calcium-translocating P-type ATPase	N/A	0.150309
6834	Tb927.11.1350	595.515	1.01333	0.289177	3.50418	0.000458018	0.00297645	upregulated	calcium uniporter protein, mitochondrial	MCU	0.904475
254	Tb927.1.4450	537.957	0.0360515	0.265847	0.13561	0.892129	0.922444	none significant	calcium-activated potassium channel, putative	N/A	0.0324629
2275	Tb927.6.2720	219.827	0.192377	0.293324	0.655852	0.511919	0.615355	none significant	calcium-binding protein, putative	N/A	0.169683
9402	Tb11.v5.0712	0.351985	3.58676	4.45405	0.80528	0.420658	NA	none significant	calcium-transporting ATPase, putative	N/A	0.138548
5850	Tb927.10.11620	527.018	0.508874	0.26451	1.92384	0.054375	0.111646	none significant	calcium-transporting ATPase, putative	N/A	0.459582
6200	Tb927.10.15300	1823.68	1.65007	0.432095	3.81877	0.000134118	0.0011751	upregulated	Calcium/calmodulin-dependent protein kinase kinase, putative	N/A	1.32989
7399	Tb927.11.6990	609.639	1.31947	0.249095	5.29704	1.18e-07	4.75e-06	upregulated	Calcium/calmodulin-dependent protein kinase kinase, putative	N/A	1.21715
7401	Tb927.11.7010	497.459	1.4512	0.471955	3.07486	0.00210598	0.00956682	upregulated	Calcium/calmodulin-dependent protein kinase kinase, putative	N/A	1.11668
3064	Tb927.7.6220	1164.37	1.58522	0.342153	4.63308	3.6e-06	7.16e-05	upregulated	calcium/calmodulin-dependent protein kinase, putative	N/A	1.37738
4008	Tb927.9.1570	365.749	1.59789	0.394787	4.04746	5.18e-05	0.000568492	upregulated	calcium/calmodulin-dependent protein kinase, putative	N/A	1.32938
1460	Tb927.4.3770	836.467	1.26551	0.423086	2.99114	0.00277934	0.0118138	upregulated	calcium/calmodulin-dependent protein kinase, putative	N/A	1.0144
2026	Tb927.5.4430	99.0603	0.125156	0.493962	0.253372	0.799981	0.85565	none significant	calcium/calmodulin-dependent protein kinase, putative	N/A	0.0914326
2763	Tb927.7.2750	503.567	-1.03196	0.344783	-2.99306	0.00276198	0.0117567	downregulated	calcium/calmodulin-dependent protein kinase, putative	N/A	-0.88168
3687	Tb927.8.5500	366.796	-0.409173	0.208323	-1.96413	0.049515	0.104547	none significant	calcium/calmodulin-dependent protein kinase, putative	N/A	-0.383343
4048	Tb927.9.2140	433.858	0.734046	0.403191	1.82059	0.0686691	0.133038	none significant	calcium/calmodulin-dependent protein kinase, putative	N/A	0.591506
4060	Tb927.9.2350	529.601	0.177879	0.243531	0.730419	0.465134	0.57445	none significant	calcium/calmodulin-dependent protein kinase, putative	N/A	0.162775
4177	Tb927.9.4820	194.535	-0.443755	0.259466	-1.71026	0.087218	0.159273	none significant	calcium/potassium channel (CAKC), putative	N/A	-0.402037
7984	Tb927.11.13020	274.117	0.475078	0.347546	1.36695	0.171641	0.269052	none significant	calmodulin	N/A	0.401262
9606	Tb927.11.13030	0	NA	NA	NA	NA	NA	none significant	calmodulin	N/A	0
7985	Tb927.11.13040	1.95655	1.92322	1.8765	1.0249	0.305412	0.416857	none significant	calmodulin	N/A	0.342127
9607	Tb927.11.13050	0.717088	4.19389	3.6799	1.13967	0.254422	0.362477	none significant	calmodulin	N/A	0.232334
4107	Tb927.9.3390	285.776	-0.859187	0.26809	-3.20485	0.00135135	0.00676953	none significant	Calmodulin-binding, putative	N/A	-0.776874
4525	Tb927.9.11230	143.574	-0.0951488	0.437016	-0.217724	0.827644	0.876966	none significant	calmodulin-like protein, putative, EF hand containing protein	N/A	-0.0736804
4236	Tb927.9.6130	562.037	1.59052	0.437993	3.63138	0.000281913	0.00205104	upregulated	calmodulin, putative	N/A	1.27184
7072	Tb927.11.3680	425.768	0.0653585	0.337058	0.193909	0.846247	0.890022	none significant	calmodulin, putative	N/A	0.0555778
7665	Tb927.11.9790	148.267	-0.642882	0.311866	-2.0614	0.0392645	0.0877556	none significant	calmodulin, putative	N/A	-0.560654
2468	Tb927.6.4710	324.55	-0.16883	0.229013	-0.737205	0.460998	0.570436	none significant	calmodulin, putative	N/A	-0.156004
7489	Tb927.11.7940	73.5936	-1.43961	0.500546	-2.87607	0.0040266	0.0154814	downregulated	calmodulin, putative	N/A	-1.07565
9347	Tb11.v5.0432	0.12816	2.81764	4.46244	0.631411	0.527772	NA	none significant	calpain-like cysteine peptidase, putative	N/A	0.108183
6681	Tb11.v5.1011	16452.7	0.770598	0.843486	0.913586	0.360934	0.473139	none significant	calpain-like cysteine peptidase, putative	N/A	0.383848
6695	Tb11.v5.1038	2.04462	1.39435	1.64896	0.845594	0.397779	0.509137	none significant	calpain-like cysteine peptidase, putative	N/A	0.301894
6565	Tb11.v5.0702	199.386	1.82074	0.423651	4.29773	1.73e-05	0.000240967	upregulated	calpain-like cysteine peptidase, putative	N/A	1.48899
6814	Tb927.11.1130	1708.29	1.01294	0.400898	2.52668	0.0115147	0.034376	upregulated	calpain-like cysteine peptidase, putative	N/A	0.823019
4312	Tb927.9.7540	657.83	2.00274	0.31922	6.27386	3.52e-10	3.78e-08	upregulated	calpain-like cysteine peptidase, putative, cysteine peptidase, Clan CA, family C2, putative	N/A	1.79166
2886	Tb927.7.4060	385.65	1.59245	0.613517	2.59561	0.00944241	0.0293369	upregulated	calpain-like cysteine peptidase, putative, cysteine peptidase, Clan CA, family C2, putative	N/A	1.06067
2887	Tb927.7.4070	1117.31	0.872999	0.505935	1.72552	0.0844345	0.155331	none significant	calpain-like cysteine peptidase, putative, cysteine peptidase, Clan CA, family C2, putative	N/A	0.636634
151	Tb927.1.2100	2283.15	0.865877	0.4159	2.08194	0.0373483	0.0845217	none significant	Calpain-like protein 1.1	CALP1.1	0.691214
152	Tb927.1.2110	423.403	1.45424	0.344304	4.22372	2.4e-05	0.000312939	upregulated	Calpain-like protein 1.2	CALP1.2	1.25656
1477	Tb927.4.3940	694.048	0.125445	0.27938	0.449012	0.653423	0.73687	none significant	Calpain-like protein 2	CALP2	0.11183
153	Tb927.1.2120	2632.29	1.47981	0.393858	3.75723	0.000171805	0.00142359	upregulated	Calpain-like protein CALP1.3	CALP1.3	1.22711
6811	Tb927.11.1090	569.981	1.67694	0.50528	3.31883	0.000903941	0.0050196	upregulated	calpain-like protein, putative	ClpGM6	1.25961
7162	Tb927.11.4640	140.697	-1.41566	0.366651	-3.86107	0.000112891	0.00102708	downregulated	calpain-like protein, putative	N/A	-1.19946
3974	Tb927.8.8330	2254.34	1.8542	0.461124	4.02104	5.79e-05	0.000616886	upregulated	calpain, putative	CAP5.5V	1.46662
6813	Tb927.11.1110	2763.36	1.066	0.472934	2.25402	0.0241949	0.0608858	none significant	calpain, putative	N/A	0.808635
9197	Tb11.v5.0147	0.642851	3.70635	2.282	1.62417	0.10434	0.182839	none significant	Calponin homology (CH) domain containing protein, putative	N/A	0.486843
7786	Tb927.11.11000	654.32	0.14775	0.222749	0.663305	0.507135	0.611481	none significant	Calponin homology (CH) domain containing protein, putative	N/A	0.137076
8922	Tb927.7.4600	0	NA	NA	NA	NA	NA	none significant	Calponin homology (CH) domain containing protein, putative	N/A	0
1583	Tb927.4.5010	2057.61	1.04873	0.516921	2.0288	0.0424788	0.0933186	none significant	calreticulin, putative	N/A	0.759712
3881	Tb927.8.7410	5334.79	0.870701	0.478794	1.81853	0.0689832	0.133445	none significant	calreticulin, putative	N/A	0.653065
5413	Tb927.10.6980	189.339	0.507568	0.274433	1.84951	0.0643835	0.126589	none significant	caltractin, putative	N/A	0.455075
552	Tb927.2.5230	111.752	-1.4659	0.449065	-3.26433	0.00109722	0.00576585	downregulated	CAMK family pseudokinase, putative	N/A	-1.15428
3244	Tb927.8.870	5726.05	2.06619	0.466344	4.43061	9.4e-06	0.000149005	upregulated	CAMK/CAMKL family protein kinase, putative	N/A	1.642
6027	Tb927.10.13480	337.961	0.613101	0.255796	2.39683	0.0165376	0.0453161	none significant	CAMK/CAMKL family protein kinase, putative	N/A	0.557649
6028	Tb927.10.13490	476.014	0.488657	0.340886	1.43349	0.151717	0.245304	none significant	CAMK/CAMKL family protein kinase, putative	N/A	0.415189
369	Tb927.2.1820	749.358	1.68576	0.402665	4.18651	2.83e-05	0.000355362	upregulated	CAMK/CAMKL family protein kinase, putative	N/A	1.39728
5162	Tb927.10.3900	945.235	1.06019	0.217919	4.86507	1.14e-06	3.05e-05	upregulated	CAMK/CAMKL family protein kinase, putative	N/A	0.992874
4974	Tb927.10.1940	5.17844	0.543779	0.802331	0.67775	0.49793	0.603209	none significant	CAMK/CAMKL pseudokinase, putative	N/A	0.282807
5274	Tb927.10.5240	4.10052	1.0317	1.6015	0.644211	0.519439	0.621739	none significant	cAMP binding protein, putative	N/A	0.232565
5982	Tb927.10.13000	260.254	-1.88946	0.395223	-4.78076	1.75e-06	4.14e-05	downregulated	cAMP phosphodiesterase A, putative	PDEA	-1.58835
8313	Tb927.11.16210	547.128	0.918779	0.256093	3.58767	0.000333642	0.00231876	none significant	cAMP response protein 1	CARP1	0.838393
7419	Tb927.11.7180	198.692	-0.876069	0.227439	-3.85189	0.000117209	0.00105676	none significant	cAMP response protein 10	CARP10	-0.814047
2721	Tb927.7.2320	344.496	-0.0526487	0.289083	-0.182123	0.855486	0.897016	none significant	cAMP response protein 11	CARP11	-0.0465788
2979	Tb927.7.5340	3154.36	1.77685	0.469501	3.78454	0.000153991	0.00131345	upregulated	cAMP response protein 3	CARP3	1.38938
660	Tb927.3.1060	266.62	-0.907163	0.256436	-3.53758	0.000403812	0.00269418	none significant	cAMP Response Protein 4	CARP4	-0.827472
4953	Tb927.10.1740	102.277	-1.11212	0.278093	-3.99911	6.36e-05	0.000663576	downregulated	cAMP response protein 5	CARP5	-1.00244
5924	Tb927.10.12390	630.693	-0.316296	0.325741	-0.971006	0.331545	0.444113	none significant	cAMP response protein 6	CARP6	-0.27185
8920	Tb927.7.4510	0.144222	2.78136	4.46277	0.623236	0.53313	NA	none significant	cAMP response protein 7	CARP7	0.106765
7095	Tb927.11.3910	493.003	0.455611	0.267358	1.70412	0.0883578	0.160841	none significant	cAMP response protein 8	CARP8	0.410463
3608	Tb927.8.4640	323.519	0.393689	0.353736	1.11294	0.265732	0.373743	none significant	cAMP response protein 9	CARP9	0.330451
7969	Tb927.11.12860	330.067	0.300782	0.228672	1.31534	0.188396	0.288487	none significant	cAMP response protein, putative	CARP2a	0.278101
4518	Tb927.9.11100	1715.57	1.23511	0.368321	3.35336	0.000798357	0.00457139	upregulated	cAMP-dependent protein kinase catalytic subunit 1	PKAC1	1.03949
4514	Tb927.9.11030	634.531	2.07179	0.395445	5.23914	1.61e-07	6.26e-06	upregulated	cAMP-dependent protein kinase catalytic subunit 2	PKAC2	1.75337
5983	Tb927.10.13010	181.889	-0.732971	0.355685	-2.06073	0.0393291	0.0878563	none significant	cAMP-dependent protein kinase catalytic subunit 3	PKAC3	-0.616806
4190	Tb927.9.5040	1164.55	0.889164	0.293641	3.02807	0.00246123	0.0107509	none significant	cAMP-specific phosphodiesterase	PDEB1	0.78936
4191	Tb927.9.5100	693.371	0.875825	0.25016	3.50107	0.0004634	0.00300277	none significant	cAMP-specific phosphodiesterase	PDEB2	0.801963
4272	Tb927.9.6880	190.244	-0.987172	0.39818	-2.47921	0.0131674	0.0380734	none significant	cAMP-specific phosphodiesterase, putative	N/A	-0.803594
6155	Tb927.10.14780	724.599	0.322041	0.273092	1.17924	0.238304	0.344867	none significant	Canertinib-binding protein kinase 1	CBPK1	0.288663
8607	Tb927.10.4500	6.823	2.85166	1.01886	2.79887	0.00512825	0.0185354	upregulated	cap guanine-N7 methyltransferase	CMT1	1.2626
2696	Tb927.7.2080	453.155	-0.663143	0.277625	-2.38863	0.0169115	0.045977	none significant	cap guanylyltransferase-methyltransferase 1	CGM1	-0.59404
4573	Tb927.9.12040	258.821	0.890366	0.245902	3.62082	0.000293672	0.0021127	none significant	cap-specific 2'-O-methyltransferase	MT57	0.81774
7188	Tb927.11.4890	207.308	-0.764376	0.364348	-2.09793	0.0359114	0.0821158	none significant	Cap-specific mRNA (nucleoside-2'-O-)-methyltransferase	MT48	-0.638668
772	Tb927.3.2190	195.525	-0.924849	0.355079	-2.60463	0.00919747	0.0287545	none significant	Capping enzyme RNA triphosphatase 1	CET1	-0.781459
7524	Tb927.11.8260	365.14	0.379438	0.371393	1.02166	0.306941	0.418185	none significant	carbonic anhydrase-like protein	N/A	0.313423
1290	Tb927.4.1840	2341.78	1.74072	0.430776	4.04089	5.32e-05	0.000580654	upregulated	Carboxypeptidase-like protein	N/A	1.40977
1364	Tb927.4.2560	93.198	-0.244685	0.515635	-0.474532	0.63512	0.721742	none significant	cardiolipin synthetase	CLS	-0.174819
6544	Tb11.v5.0672	41.4364	2.7927	1.41864	1.96857	0.049002	0.103843	none significant	cardiolipin synthetase, putative	N/A	0.782039
5915	Tb927.10.12300	138.252	-0.354591	0.339588	-1.04418	0.296403	0.407713	none significant	Cardiolipin-dependent protein 15kDa	CLDP15	-0.301253
3464	Tb927.8.3090	440.406	-0.9183	0.379474	-2.41993	0.0155235	0.0432078	none significant	Cardiolipin-dependent protein 16kDa	CLDP16	-0.759235
1282	Tb927.4.1760	232.172	-0.0263104	0.250726	-0.104937	0.916426	0.940548	none significant	Cardiolipin-dependent protein 17kDa	CLDP17	-0.0239509
6040	Tb927.10.13600	148.518	-1.78769	0.348191	-5.13424	2.83e-07	9.74e-06	downregulated	Cardiolipin-dependent protein 18kDa	CLDP18	-1.5557
4378	Tb927.9.8710	75.3802	-0.516431	0.442635	-1.16672	0.243324	0.35021	none significant	Cardiolipin-dependent protein 19kDa	CLDP19	-0.399055
3384	Tb927.8.2300	265.887	0.309381	0.22821	1.35568	0.1752	0.273252	none significant	Cardiolipin-dependent protein 25kDa	CLDP25	0.286148
162	Tb927.1.2320	610.81	0.865736	0.43894	1.97234	0.0485713	0.103226	none significant	Cardiolipin-dependent protein 35kDa	CLDP35	0.675815
1141	Tb927.4.330	268.663	-0.283454	0.55555	-0.510221	0.609896	0.699343	none significant	Cardiolipin-dependent protein 43kDa	CLDP43	-0.194055
6922	Tb927.11.2230	758.052	1.2486	0.293969	4.24739	2.16e-05	0.000286045	upregulated	carnitine O-acetyltransferase, putative	CAT	1.11564
[truncated: 8,965 more rows]

## Sheet: cow vs mouse
Differentail expression results of DESeq2 analysis of pseudobulk scRNA-seq data.
[truncated: 9,894 more rows]

[truncated: 6 more sheets: ESAG changes, GRESAG 4, cow upregulated GO term, cow upreg. GO CC, mouse up.reg GO BP, mouse up.reg GO CC]
