# Supplementary material for: Trypanosoma brucei cattle infections contain cryptic transmission-adapted bloodstream forms at low parasitaemia
Source: Nat Commun. 2025 Nov 5;16:9776. doi: 10.1038/s41467-025-64750-y (PMC12589498; doi:10.1038/s41467-025-64750-y)
Supplement: Supplementary file 5 — Supplementary data 3 [file 41467_2025_64750_MOESM5_ESM.xlsx]

## Sheet: st vs sl across environments
Differential expression results for slender-like vs stumpy-like cell types in each environment. In each case comparion was made between stumpy cell types (positive fold changes) and slender cell types (negative fold changes). Adjusted p values are for this within sample comparison.
	cow (this study)		In vitro BHI (Briggs et al Nature Comms 2021)		mouse (Larcombe et al PNAS 2023)
gene	cow_FC	cow_p_val_adj	invitro_FC	invitro_p_val_adj	mouse_FC	mouse_p_val_adj	name
Tb11.v5.1011	-2.327	1.23e-108	0.797454	2.95e-177	1.39013	1.09e-88	Tb11.v5.1011
Tb927.6.1520	-0.878233	7.38e-118	0.754354	8.83e-83	0.326081	6.36e-26	AQP1
Tb927.10.14540	-0.85748	1.74e-94	0.219075	4.23e-14	1.4119	2.43e-57	Tb927.10.14540
Tb927.9.15460	-0.653904	3.64e-23	0.56174	4.96e-39	0.136161	2.2e-09	Tb927.9.15460
Tb927.10.10230	4.98431	1.42525587184054e-318	0.811338	7.83e-27	3.98994	3.77e-41	PAG5
Tb927.11.18710	-0.65259	1.42e-18	0.229699	0.0387881	1.37641	9.11e-46	Tb927.11.18710
Tb11.v5.0884	-0.587572	1.44e-05	0.626274	4.07e-67	0.931953	7.67e-07	Tb11.v5.0884
Tb08.27P2.80	6.43407	1.37e-218	2.66216	1.77e-23	2.94756	4.18e-49	Tb08.27P2.80
Tb927.6.540	3.65002	3.49e-98	0.46675	1.39e-65	-0.363661	0.881006	Tb927.6.540
Tb927.8.8240	3.46217	2.64e-80	1.3487	3.67e-12	-1.23087	4.04e-35	Tb927.8.8240
Tb927.11.9980	-0.508759	2.33e-13	0.947435	1.37e-71	1.52835	1.42e-40	Tb927.11.9980
Tb927.3.4590	-0.492168	0.000728282	0.241237	3.67e-47	1.06179	2.58e-43	Tb927.3.4590
Tb927.7.7090	-0.36857	0.00119962	0.418075	0.000521616	1.5049	6.08e-35	Tb927.7.7090
Tb927.10.15310	-0.303572	3.38e-05	0.659695	4e-34	0.226456	0.0280164	Tb927.10.15310
Tb927.4.1910	-0.297626	0.00983563	0.392556	2.93e-34	0.673345	1.43e-32	Tb927.4.1910
Tb927.11.1130	-0.12393	0.00244455	0.353096	0.000457344	0.753689	2.41e-41	Tb927.11.1130
Tb927.6.510	5.97514	0	2.23386	1.82e-152	6.71142	0	GPEET
Tb927.9.10690	2.78636	4.43e-94	0.571538	8.5e-27	-0.332254	2.28e-57	Tb927.9.10690
Tb927.10.10250	5.91365	0	2.03763	1.19e-55	5.34179	1.69e-177	EP2
Tb927.10.10260	5.19289	0	2.41379	5.31e-184	4.26507	8.93e-253	EP1
COII	4.75002	0	3.57548	0	4.58663	0	COII
Tb927.4.3850	2.72955	3.12e-95	0.822792	5.9e-39	-0.352404	3.32e-76	Tb927.4.3850
Tb927.10.7160	3.94126	2.67e-132	1.74366	3.34e-21	4.3303	3.63e-28	Tb927.10.7160
Tb927.10.10210	3.6712	7.32e-101	1.04905	1	1.71892	3.56e-08	PAG4
Tb927.10.14720	2.67167	5.82e-66	0.389747	0.0619616	-0.142247	1.13e-08	PEX13
Tb927.10.6630	3.11916	4.6e-83	1.48327	3.17e-82	1.08236	1.22e-12	DBP2A
Tb927.11.7960	3.08539	1.67e-65	0.245202	5.67e-58	2.03858	8.92e-25	KPAP1
Tb927.3.590	3.06778	1.57e-67	0.594868	2.23e-35	0.436861	3.07e-06	AT-E
Tb927.5.2550	3.04548	5.03e-85	0.729839	2.01e-15	0.606213	2.01e-10	Tb927.5.2550
Tb927.6.4090	3.02254	1.48e-77	0.218976	1.79e-36	1.00247	0.00186228	HSP60
Tb927.6.1910	2.94463	8.18e-66	0.25495	1.88e-135	0.814765	2.06e-36	Tb927.6.1910
Tb927.7.7450	2.59254	9.65e-64	0.396494	0.0104278	-0.180589	1.09e-25	Tb927.7.7450
Tb927.11.2110	2.57154	2.11e-60	0.210775	1.42e-28	-0.769178	9.65e-58	Tb927.11.2110
Tb927.11.3120	2.79897	7.24e-78	0.655962	4.21e-21	0.231724	2.92e-17	NOG1
Tb927.8.730	2.76708	0	0.733972	9.34e-63	1.34732	2.17e-72	Tb927.8.730
Tb927.3.2390	2.54934	4.72e-65	-0.123621	8.47e-22	-0.447841	2.55e-39	Tb927.3.2390
Tb927.10.9790	2.49586	1.5e-84	0.624697	8.55e-13	-0.343419	4.36e-30	Tb927.10.9790
Tb927.10.5670	2.76044	8.29e-76	0.903981	3.37e-18	0.649765	1.09e-37	NAT1
Tb927.11.9020	2.7445	2.82e-56	0.369228	9.37e-25	0.730829	1	Tb927.11.9020
Tb927.10.4640	2.72753	4.04e-62	0.279505	1.96e-06	1.15614	1.85e-07	EIF3L
Tb927.5.2160	2.70589	1.51e-91	0.980252	9.71e-97	1.23403	5.52e-46	Tb927.5.2160
Tb927.2.5060	2.45098	6.12e-52	-0.263213	1.49e-09	0.90423	8.65e-20	Tb927.2.5060
Tb927.8.8250	2.65948	2.77e-245	0.55042	1.29e-50	0.108673	1.57e-29	Tb927.8.8250
Tb927.5.4020	2.65123	4.25e-251	1.75533	1.34e-149	1.33522	1.88e-14	Tb927.5.4020
Tb927.10.9430	2.64093	5.67e-233	0.189802	4.13e-16	0.472282	7.16e-20	PRS
Tb927.10.15880	2.41984	7.08e-107	0.270177	1.83e-17	-0.420267	8.27e-61	Tb927.10.15880
Tb927.7.3620	2.635	2.08e-83	0.129555	4.22e-23	0.239743	1.41e-50	TyrRS
Tb927.5.1710	2.63146	2.25e-124	0.289283	1.08e-39	1.44856	6.17e-21	P18
Tb927.3.680	2.62721	4.49e-71	1.12738	8.73e-23	2.86669	8.11e-08	Tb927.3.680
Tb927.11.8050	2.56962	4.47e-80	0.757692	2.68e-28	0.901751	2.88e-14	Tb927.11.8050
Tb927.8.3870	2.55265	1.58e-66	0.534999	9.92e-42	0.62205	1.58e-05	NOP127
Tb11.v5.0295	2.48531	0	0.678383	1.23e-129	0.134874	1.71e-09	Tb11.v5.0295
Tb927.7.940	2.46004	4.2e-57	0.330214	3.69e-21	0.707017	6.01e-15	Tb927.7.940
Tb927.8.3210	2.37832	2.62e-62	0.7784	0.0398832	-0.801138	6.42e-38	Tb927.8.3210
Tb927.11.12380	2.37684	2e-70	0.241453	0.00297009	-0.457649	4.71e-48	Tb927.11.12380
Tb927.4.3840	2.45374	1.17e-72	1.17255	2.93e-78	0.821704	6.28e-68	Tb927.4.3840
Tb927.8.6010	2.45214	6.66e-95	0.463356	3.22e-29	1.06682	6.12e-10	HR1
Tb927.6.1430	2.44847	4.31e-83	0.440194	1.77e-05	1.00278	9.62e-07	Tb927.6.1430
Tb927.2.470	2.44015	0	0.595274	5.16e-94	0.837901	5e-52	RHS4
Tb927.7.5980	2.34513	7.99e-121	-0.480539	8.6e-27	-0.882322	0.0875959	PAD6
Tb927.9.7190	2.4294	4.14e-63	0.501396	8.65e-16	0.52233	1.01e-12	ENR1
Tb927.6.3460	2.41738	6.17e-70	0.16855	5.94e-38	0.445964	7.32e-90	Tb927.6.3460
Tb927.2.1120	2.41518	7.44e-178	0.77844	5.76e-95	1.02707	1.16e-25	Tb927.2.1120
Tb927.10.2580	2.33456	1.03e-68	0.559355	4.18e-34	-0.545163	1.94e-61	Tb927.10.2580
Tb927.11.7890	2.40457	1.2e-67	0.119583	4.62e-38	1.06245	2.06e-10	ZC3H44
Tb927.11.12150	2.33062	3.73e-56	-0.171853	3.98e-112	0.226274	4.3e-21	BILBO1
Tb927.6.3770	2.39545	2.34e-97	0.144491	1.39e-47	0.739698	2.51e-10	Tb927.6.3770
Tb927.8.4770	2.38661	6.73e-53	0.524636	1	1.31956	0.000157418	TbRAB18
Tb927.11.8520	2.32454	3.9e-85	-0.585515	4.21e-15	0.319622	1.1e-22	Tb927.11.8520
Tb927.11.12280	2.38542	2.14e-77	0.855707	1.09e-48	0.403544	3.8e-32	Tb927.11.12280
Tb927.10.12230	2.3797	5.78e-51	0.426277	1	1.38355	1.67e-10	Tb927.10.12230
Tb927.11.10180	2.29119	3.09e-61	0.238696	6.58e-45	-0.170979	4.93e-53	Tb927.11.10180
Tb927.2.560	2.35733	3.24e-247	0.805228	6.55e-112	0.421867	1.35e-10	RHS4
Tb927.5.4310	2.3547	1.66e-63	0.619556	1.36e-89	0.628898	3.93e-09	Tb927.5.4310
Tb927.11.10860	2.34905	2.61e-125	0.792468	2.24e-12	1.6375	4.88e-08	NOB1
Tb927.10.14090	2.34664	3.7e-86	0.516646	5.34e-06	1.4966	4.29e-50	Tb927.10.14090
Tb927.9.9290	2.341	1.19e-148	0.911988	3.69e-56	1.23705	4.89e-26	PABP1
Tb927.10.13830	2.27816	1.22e-69	0.19601	6.72e-60	-0.452791	5.6e-22	PAM27
Tb927.10.12930	2.34031	4.17e-55	0.344434	5.52e-36	0.90016	2.2e-36	Tb927.10.12930
Tb927.10.2600	2.33864	1.65e-71	0.477481	3.08e-08	1.02158	9.77e-17	Tb927.10.2600
Tb927.9.7760	2.26015	1.46e-60	-0.105279	8.36e-18	0.448079	9.41e-05	Tb927.9.7760
Tb927.10.4510	2.33282	1.83e-63	0.436348	0.0909838	0.87654	9.35e-11	Tb927.10.4510
Tb927.7.2720	2.25015	1.2e-58	-0.183203	5.1e-12	1.01402	6.42e-22	Tb927.7.2720
Tb927.3.2220	2.32649	2.31e-60	0.651413	5.36e-31	0.81158	0.000110188	EIF3J
Tb927.10.8200	2.32588	1.07e-77	0.500685	2.3e-40	0.538451	2.02e-23	Tb927.10.8200
Tb927.2.240	2.23207	4.65e-141	0.535323	3.15e-21	-0.155985	8.81e-17	RHS5
Tb927.3.3730	2.23112	5.28e-90	-0.158616	1.43e-80	-0.229368	3.25e-19	Tb927.3.3730
Tb927.7.4120	2.31094	9.64e-56	0.566304	1.32e-51	1.26741	2.59e-11	Tb927.7.4120
Tb927.11.2090	2.19967	1.25e-43	-0.423931	0.0213301	0.228706	1	EK1
Tb927.10.11690	2.19654	1.13e-50	0.273989	1.24e-24	-0.336585	4.26e-46	Tb927.10.11690
Tb927.9.4290	2.30275	1.03e-51	0.298645	1.49e-29	0.248634	0.024621	Tb927.9.4290
Tb927.10.420	2.18295	3.61e-44	0.433815	0.00035268	-0.576656	6.25e-42	EXO99
Tb927.10.4560	2.18258	1.11e-128	-0.923321	1.11e-48	1.29429	1.06e-27	Tb927.10.4560
Tb927.3.3600	2.18182	4.82e-94	0.250306	1.05e-90	-0.161946	6.09e-29	Tb927.3.3600
Tb927.11.10260	2.18158	1.1e-48	-0.22142	9.7e-20	0.260128	1	PEX3
Tb927.3.3590	2.29027	6.35e-84	0.794229	6.85e-69	0.569546	0.000366594	Tb927.3.3590
Tb927.11.3070	2.28219	4.19e-58	0.63347	8.3e-56	1.32611	2.92e-11	RRB1
Tb11.1790	2.28134	3.88e-144	0.3623	1.55e-09	0.840995	2.13e-13	Tb11.1790
Tb927.1.380	2.17763	5.82e-73	-0.104059	9.13e-54	0.443856	2.19e-10	Tb927.1.380
Tb927.11.4770	2.1753	4.14e-88	-0.689474	4.86e-93	-0.35538	2.47e-21	Tb927.11.4770
Tb927.9.9840	2.17498	1.65e-63	-0.302006	9.64e-94	0.77291	8.14e-21	GCVH
Tb927.11.5860	2.2798	3.39e-173	0.511295	5.59e-30	0.425797	1	Tb927.11.5860
Tb927.11.470	2.27857	7.56e-73	0.600093	1e-49	0.930475	0.19998	BRF1
Tb927.7.5950	2.15311	1.45e-226	-0.144326	1	0.873684	0.0128253	PAD3
Tb927.11.7780	2.27621	4.91e-63	1.0304	4.8e-11	0.744538	2.59e-22	ATOM46
Tb927.1.480	2.14074	9.74e-127	-0.331749	0.0176357	-0.214789	5.62e-16	Tb927.1.480
Tb927.7.6850	2.26328	3.68e-173	1.99095	3.81e-144	3.13495	6.67e-63	TS
Tb927.7.5960	2.13062	1.02e-126	-0.72682	1.32e-09	-0.762364	9.74e-25	PAD4
Tb927.11.14430	2.12923	2.11e-50	-0.540623	1.89e-12	-0.70248	3.33e-51	RPN12
Tb927.10.12370	2.12538	1.37e-63	0.311324	2.4e-44	-0.12111	4.37e-22	GCS
Tb927.8.5490	2.25072	3.53e-49	0.645173	9.53e-39	1.09334	2.68e-25	Tb927.8.5490
Tb927.10.10220	2.24059	7.46e-68	1.14911	4.06e-05	3.32712	1.19e-18	PAG2
Tb927.9.13490	2.1234	6.02e-51	-0.358742	7.58e-17	-0.47175	1	Tb927.9.13490
Tb927.10.4130	2.23576	1.33e-68	0.550672	4.72e-13	0.779145	0.015934	NDUFA5
Tb927.1.1540	2.20663	6.42e-54	0.488768	3.09e-08	1.25249	3.25e-19	Tb927.1.1540
Tb927.9.10400	2.1881	5.58e-67	1.04785	1.8e-52	0.620206	3.24e-58	Tb927.9.10400
Tb927.3.5740	2.18119	3.89e-83	0.477889	0.0404028	0.424145	1	Tb927.3.5740
Tb927.9.15070	2.10429	5.8e-50	-0.261656	1.28e-14	-0.653841	0.755429	Tb927.9.15070
Tb927.8.6670	2.17899	1.42e-56	0.544408	2.83e-68	0.86445	5.69e-19	Tb927.8.6670
Tb927.8.4390	2.10177	1.21e-50	-0.189346	4.77e-20	0.849064	7e-12	EIF2BB
Tb927.3.2180	2.17893	1.18e-61	0.560038	0.000305135	1.26407	1.21e-13	ATPTB11
Tb927.11.2160	2.17411	2.79e-54	0.895516	2.12e-41	2.73543	9.97e-20	Tb927.11.2160
Tb927.2.5290	2.08372	1.06e-83	0.344052	3.08e-07	-0.675539	1.63e-05	Tb927.2.5290
Tb927.8.2680	2.08365	2.9e-52	0.241545	1	-0.319925	3.73e-26	Tb927.8.2680
Tb927.5.740	2.16036	5.01e-69	0.707583	4.05e-24	1.43916	0.000211035	Tb927.5.740
Tb11.v5.0200	2.07861	1.66e-45	-0.29733	0.000303238	-0.797641	6.75e-55	Tb11.v5.0200
Tb11.v5.0222	2.14928	1.7e-48	0.382695	1.49e-65	0.115776	1.23e-20	Tb11.v5.0222
Tb927.3.620	2.13739	1.82e-76	0.485767	3.89e-18	0.513449	3.34e-10	Tb927.3.620
Tb927.11.8980	2.1252	4.74e-66	0.769598	2.01e-16	1.03061	2.12e-07	EF-G2
Tb927.10.12490	2.12406	6.78e-56	0.404954	3.19e-06	0.154334	4.49e-42	Tb927.10.12490
Tb927.6.1150	2.06609	1.46e-58	0.461559	5.04e-129	-0.353926	5.36e-09	Tb927.6.1150
Tb927.11.7870	2.06446	2.85e-49	-0.46877	2.84e-42	-0.639729	8.8e-16	Tb927.11.7870
Tb927.2.1170	2.11884	1.83e-171	0.525286	7.28e-27	0.299836	0.0921309	RHS5
Tb927.8.1640	2.11528	3.7e-82	0.311738	1.8e-137	0.456156	3.8e-06	Tb927.8.1640
Tb927.10.9160	2.06038	4.03e-57	-0.387631	8.08e-16	-0.272753	1.6e-17	CYC12
Tb927.6.3300	2.05961	1.87e-42	-0.282215	4.72e-07	1.20755	1.94e-18	GPI14
MURF1	2.0562	9.81e-297	0.729617	6.77e-14	-0.153755	2.98e-22	MURF1
Tb927.11.11760	2.11528	6.16e-63	0.316873	3.67e-60	0.247122	0.0412378	Tb927.11.11760
Tb927.11.11350	2.05186	1.66e-62	0.16775	2.73e-14	-0.121038	4.73e-08	Tb927.11.11350
Tb927.11.1720	2.04541	1.51e-54	0.15379	3.22e-45	-0.108945	0.256951	Tb927.11.1720
Tb927.4.4760	2.11174	2.69e-54	0.387525	7.99e-21	1.01104	2.42e-12	CUL6
Tb927.11.12100	2.04288	0	0.455364	1.7e-15	-0.269916	0.000195415	RBP5
Tb927.8.6750	2.10415	2.14e-112	1.32861	8.08e-89	2.21715	4.88e-78	TCTP1
Tb927.9.13340	2.09645	3.09e-71	0.762775	7.23e-67	1.00124	3.16e-13	Tb927.9.13340
Tb927.11.5900	2.034	3.65e-66	-0.10502	1.07e-19	1.86383	4.48e-18	Tb927.11.5900
Tb927.4.3350	2.0335	4.63e-50	-0.212458	3.19e-54	-0.375661	3.28e-27	CARNMT1
Tb927.11.12630	2.08548	5.99e-48	0.212076	1	0.178575	6.08e-64	Tb927.11.12630
Tb927.11.11290	2.0302	2.77e-43	-0.38078	1.8e-17	-0.792205	4.06e-44	HSP70.1
Tb927.5.1510	2.02713	8.84e-47	0.200611	3.52e-20	-0.215168	3.24e-18	mS23
Tb927.11.3050	2.02657	1.69e-58	0.798345	1.35e-07	-0.453365	3.5e-12	Tb927.11.3050
Tb927.11.2220	2.08216	6.7e-53	0.28691	7.26e-35	0.688562	1	mt-SAF17
Tb927.8.1230	2.01874	1.84e-46	-0.630334	5.33e-08	-0.877263	1.5e-08	Tb927.8.1230
Tb927.9.9600	2.0755	1e-50	0.48007	1.14e-58	0.714388	2.34e-13	Tb927.9.9600
Tb927.7.2610	2.01529	7.61e-49	0.278177	2.67e-23	-0.684533	8.61e-54	Tb927.7.2610
Tb927.6.2050	2.00814	3.49e-49	0.370978	3.31e-26	-0.467081	8.73e-18	RRS1
Tb927.11.17040	2.00144	2.76e-52	0.378973	4.35e-05	-0.63726	1.93e-63	ACP1
Tb927.5.3820	2.07446	7.14e-89	0.627433	9.09e-80	1.03803	1.12e-16	PYR2
Tb927.10.10000	2.07323	1.24e-249	0.898898	8.77e-48	2.6163	9.29e-94	Tb927.10.10000
Tb927.7.3880	1.99221	1.02e-55	-0.220989	3.41e-31	-0.444498	9.2e-07	BBP87
Tb927.7.7300	2.07257	2.57e-45	0.445741	3.51e-10	0.663462	0.00174956	Tb927.7.7300
Tb927.7.5700	1.98932	9.11e-52	-0.684067	3.34e-28	-0.596199	1.3e-34	pATOM36
Tb927.6.3210	2.06111	9.62e-77	0.885855	2.2e-56	0.955474	2.69e-24	ADKn
Tb927.5.2050	1.98494	1.72e-45	0.419403	7.71e-14	-0.648349	1.9e-54	Tb927.5.2050
Tb927.3.1930	2.0604	1.54e-53	0.579609	0.000132844	0.357462	0.0803963	CDC40
Tb927.4.1810	1.97772	3.17e-51	0.117986	1.67e-12	-0.705833	3.98e-54	MRPL33
Tb927.11.5910	1.97302	3.2e-60	-0.179308	6.25e-07	-0.570431	1.49e-61	Tb927.11.5910
Tb927.11.3700	1.9718	1.08e-106	0.248313	8.12e-05	-0.623469	8.74e-36	Tb927.11.3700
Tb927.3.5430	2.05246	5.69e-53	0.659359	3.82e-55	1.89222	2.83e-10	Tb927.3.5430
Tb927.9.1910	2.04449	1.85e-48	0.332319	1.51e-142	0.358262	0.308662	Tb927.9.1910
Tb927.10.6220	2.03996	9.07e-53	0.625782	1.34e-21	0.100859	4.7e-10	XRND
COI	2.03558	1.93e-298	1.22998	2.31e-135	2.55827	2.12e-200	COI
Tb927.10.9040	2.03108	1.08e-49	0.67137	3.47e-44	1.12066	2.54e-22	Tb927.10.9040
Tb927.11.3570	2.02406	3.56e-95	0.24899	1.29e-24	0.332875	0.0023786	Tb927.11.3570
Tb927.6.4650	1.95752	1.44e-43	-0.306747	1.39e-35	-0.516828	1.39e-07	Tb927.6.4650
Tb927.10.5500	2.01749	2.65e-48	0.344505	2.57e-88	0.645004	9.7e-23	Tb927.10.5500
Tb927.10.1500	1.99627	4.12e-94	0.381179	1.03e-06	0.131789	1	MetRS
Tb927.9.7230	1.951	8.06e-52	0.3857	0.0232179	-0.861315	1	ARL1B
Tb927.2.950	1.94853	8.03e-66	-0.358599	1	-1.47023	1.42e-09	PFC13
Tb927.3.3170	1.94828	2.43e-40	-0.35726	5.7e-49	0.729756	8.72e-17	Tb927.3.3170
Tb927.10.7630	1.99544	5.96e-52	0.291686	5.1e-06	0.250911	8.42e-49	KAP104
Tb927.10.12510	1.94386	5.82e-70	-0.111125	3.27e-108	-0.379931	7.92e-45	Tb927.10.12510
Tb927.10.4000	1.99005	5.3e-41	0.379994	3.34e-15	0.284609	2e-40	Tb927.10.4000
Tb927.9.6510	1.98665	7.43e-52	0.341482	2.13e-08	1.51223	2.27e-06	mS53
Tb927.6.5000	1.98058	1.94e-67	0.316975	0.0020014	0.393889	0.47543	Tb927.6.5000
Tb927.8.1740	1.97106	1.42e-42	0.627419	1.31e-33	1.00166	1.27e-06	TIM62
Tb927.10.11930	1.93812	1.52e-53	-0.49822	1.87e-10	-0.276663	1.66e-51	Tb927.10.11930
Tb927.8.570	1.93725	1.56e-50	-0.115714	1.43e-12	-0.377117	5.05e-19	RPN10
Tb927.8.1510	1.97103	7.19e-44	0.542048	0.00257479	0.952769	7.7e-08	DBP2B
Tb927.11.11310	1.97062	2.66e-47	0.611905	2.3e-13	0.948197	1.9e-22	Tb927.11.11310
Tb927.10.10880	1.96867	1.01e-63	0.114554	1.04e-13	0.986958	0.000297865	ABCF1
Tb927.2.340	1.96552	9.18e-262	0.56427	1.31e-67	0.668175	2.35e-28	RHS4
Tb927.11.1920	1.96228	1.35e-52	0.151226	7.68e-05	0.310255	5.01e-12	Tb927.11.1920
Tb927.3.5540	1.91397	5.9e-46	-0.563741	5.5e-32	-1.14685	2.02e-10	DIC5
Tb927.5.3650	1.95661	6.26e-64	0.318751	0.00116406	0.999521	1.79e-20	Tb927.5.3650
Tb927.8.770	1.95491	3.67e-143	0.219343	1.03e-06	2.34797	3.93e-75	Tb927.8.770
Tb927.9.3880	1.90639	1.9e-45	-0.284519	4.81e-53	1.07167	1	Tb927.9.3880
Tb927.11.1670	1.94797	3.1e-102	0.431443	1.2e-45	0.891554	1.81e-06	NFS
Tb927.10.3470	1.90387	5.72e-48	-0.342319	0.0140405	-0.738594	8.56e-24	Tb927.10.3470
Tb927.9.11270	1.89975	1.04e-122	-0.552832	1.51e-20	0.211287	1.98e-05	TCP-1-eta
Tb927.2.480	1.89713	6.25872706208427e-311	-0.175309	1.25e-30	-0.343398	0.0921532	Tb927.2.480
Tb927.11.6790	1.94323	3.59e-53	1.09673	7.36e-31	0.603844	1.9e-15	NOP89
Tb927.11.12600	1.89157	2.01e-66	0.260553	3.03e-12	-0.197036	3.7e-29	Tb927.11.12600
Tb927.9.3820	1.94133	3.05e-45	0.305979	1	1.3151	1.6e-07	Tb927.9.3820
Tb927.2.450	1.93996	1.04e-243	0.730899	2.3e-95	0.946083	2.02e-42	RHS4
Tb927.10.520	1.93981	7.82e-81	0.702941	1.1e-38	0.674263	2.86e-09	ATPTB1
Tb927.9.6760	1.934	7.88e-92	0.12993	0.00115453	0.296851	0.000153734	Tb927.9.6760
Tb927.7.7520	1.87813	6.8e-256	-0.614859	9.09e-27	-1.54677	1.67e-46	Tb927.7.7520
Tb927.10.2370	1.93306	1.18e-128	0.506566	4.6e-12	1.15815	1.21e-16	LA
Tb927.7.4040	1.87324	1.49e-42	0.15027	1	-0.909707	1.18e-34	Tb927.7.4040
Tb927.9.5380	1.87012	1.03e-77	-0.184825	5.01e-18	-0.761789	8.59e-17	Tb927.9.5380
Tb927.11.230	1.86671	3.19e-53	-0.164424	2.84e-08	0.771442	2.09e-17	CPSF100
Tb927.9.13520	1.92234	5.23e-92	0.202496	1.02e-66	1.55482	4.86e-45	IMP1
Tb927.11.17850	1.91994	1.15e-51	0.935438	5.95e-44	1.21504	1.09e-06	Tb927.11.17850
Tb927.9.9640	1.85283	8.93e-108	0.169775	1	-0.393492	1	Tb927.9.9640
Tb927.8.2210	1.85222	9.56e-44	-0.219078	3.35e-56	0.529763	1.74e-21	PTR1
Tb927.10.6510	1.85085	4.82e-45	-0.344934	9.23e-22	0.694668	0.00146427	HSP60
Tb927.11.3030	1.91809	4.95e-83	0.476641	6.05e-10	0.370563	1.6e-07	PRS
Tb927.9.3680	1.9139	6.49e-86	0.551555	2.86e-29	0.68988	0.00306665	Tb927.9.3680
Tb927.9.8160	1.90931	4.84e-54	0.909235	1.1e-32	1.2401	1.11e-48	J11
Tb927.1.2880	1.83979	9.87e-135	-0.5837	8.59e-12	-0.90152	6.55e-41	Tb927.1.2880
Tb927.3.4080	1.90398	7.14e-93	0.266988	1	3.05589	1.74e-28	PT2
Tb927.9.12770	1.89396	1.92e-48	0.293504	2.45e-38	1.23868	1.46e-38	KPAF3
Tb927.8.1720	1.88577	1.83e-49	0.306996	1.04e-74	0.106152	6.18e-38	pgps
Tb927.11.12270	1.87963	6.46e-44	0.203806	3.86e-96	2.31148	0.0480053	Tb927.11.12270
Tb927.8.550	1.87939	4.5e-150	0.578681	2.11e-08	0.334369	3.79e-27	Tb927.8.550
Tb927.6.220	1.82699	3.57e-68	-0.442549	1	-0.962328	2.05e-29	TbNT9
Tb927.11.1730	1.82241	7.64e-66	-0.258294	5.52e-07	0.428139	1.5e-10	Tb927.11.1730
Tb927.9.6360	1.81925	1.32e-41	-0.995291	1.21e-30	-0.429517	1.5e-09	Tb927.9.6360
Tb927.8.2200	1.81792	2.4e-43	-0.426265	2.12e-06	-0.527757	0.145971	Tb927.8.2200
Cyb	1.87841	7.13e-190	1.00077	1.77e-71	1.92975	2.02e-58	Cyb
Tb927.10.5010	1.81268	2.02e-52	-0.318712	1.32e-59	-0.16689	1.02e-53	EF-G1
Tb927.11.2030	1.8739	1.8e-48	0.305291	5.78e-16	1.11148	5.43e-15	Tb927.11.2030
Tb927.10.11710	1.81088	6.63e-45	-0.913781	9.52e-30	-0.669471	5.57e-25	Tb927.10.11710
Tb927.9.10100	1.86137	1.16e-135	0.250642	1.36e-09	1.09137	8.38e-25	SET28
Tb927.5.1520	1.85673	2.42e-48	0.26539	6.33e-19	0.456127	1.15e-12	HslU1
Tb927.7.2400	1.84781	1.64e-38	0.103165	1.04e-13	0.524452	0.0224982	Tb927.7.2400
Tb927.4.3620	1.79955	4.74e-50	-0.112821	1.71e-42	0.694423	6.2e-13	PP1-6
Tb927.10.770	1.84669	4.98e-57	0.385784	0.190341	0.90141	2.63e-11	Tb927.10.770
Tb927.10.3770	1.8426	3.56e-75	0.468384	5.31e-43	0.887422	1.22e-05	Tb927.10.3770
Tb927.7.5800	1.838	9.42e-53	0.416591	3.53e-29	0.628608	1	Tb927.7.5800
Tb927.4.1900	1.79406	5.19e-52	1.0437	7.77e-26	-0.1771	8.92e-25	Tb927.4.1900
Tb927.9.7370	1.78839	8.58e-123	0.140672	3.68e-12	-0.175862	5.32e-12	Tb927.9.7370
Tb927.10.1550	1.78722	2.44e-64	-0.267988	2.48e-12	-1.08544	9.11e-41	RPN5
Tb927.11.3040	1.78211	1.77e-44	-0.133851	2.3e-13	0.783945	0.101537	Tb927.11.3040
Tb927.6.1110	1.8307	8.95e-52	0.28118	4.3e-07	0.147219	1	Tb927.6.1110
Tb927.11.1900	1.77665	5.44e-58	-0.583177	3.23e-14	-0.469648	6.34e-07	Tb927.11.1900
Tb927.1.4780	1.77113	1.09e-54	0.527417	9.44e-26	-0.145458	7.19e-44	Tb927.1.4780
Tb927.10.12550	1.77105	2.05e-48	-0.246073	1.43e-24	0.898916	8.94e-10	Tb927.10.12550
Tb927.10.9650	1.77003	4.17e-45	0.225309	1	-0.550101	7.23e-59	NUP152
Tb9.NT.34	1.82862	1.44e-129	1.63917	3.01e-111	0.554384	5.9e-25	Tb9.NT.34
Tb927.11.12230	1.76551	2.88e-34	-0.27547	8.62e-34	0.977869	1.66e-28	HslU2
Tb927.8.8160	1.82851	5.8e-50	0.136601	6.58e-11	0.38739	7.73e-61	Tb927.8.8160
Tb927.10.12430	1.82713	8.82e-68	0.850945	1.27e-98	1.14271	3.16e-15	Tb927.10.12430
Tb927.10.1030	1.8152	3.61e-69	0.968122	4.74e-46	2.04739	5.62e-40	CBP1A
Tb927.7.5940	1.81228	1.21e-306	2.15381	0	2.26181	4.01e-123	PAD2
Tb927.11.11270	1.75602	3.23e-41	0.14041	3.11e-26	-0.779452	1.99e-38	Tb927.11.11270
Tb927.11.9510	1.75489	1.52e-38	0.301214	6.07e-10	-0.150161	3.71e-26	Tb927.11.9510
Tb927.11.10570	1.80644	2.26e-58	0.136987	9.64e-13	1.14639	2.65e-09	Tb927.11.10570
Tb927.7.1670	1.80476	1.68e-54	0.124845	3.98e-13	1.01158	2.94e-20	eif4e6
Tb927.6.280	1.74937	1.04e-33	-0.93257	2.16e-59	-1.29671	1.98e-29	Tb927.6.280
Tb927.10.6390	1.74872	3.9e-53	0.309652	1	-0.703294	3.77e-59	Tb927.10.6390
Tb927.10.2720	1.80139	2.92e-48	1.14442	2.65e-14	0.501182	1	Tb927.10.2720
Tb927.4.1950	1.79944	3.63e-48	0.377184	1	1.38856	7.13e-20	CPR
Tb927.6.4990	1.79601	1.13e-40	0.442564	2.25e-83	1.29383	1.66e-19	Tb927.6.4990
Tb927.10.6610	1.74073	9.24e-52	-0.339752	2.63e-16	-0.519347	1	J22
Tb927.6.740	1.79533	8.02e-49	0.113017	3.92e-09	1.14266	2.66e-18	Tb927.6.740
Tb927.3.1680	1.7776	8.53e-84	0.338493	1	0.450799	0.0463109	EIF3F
Tb927.2.720	1.73329	2.96e-76	0.134719	3.37e-21	-0.696903	0.000441155	Tb927.2.720
Tb927.2.3180	1.7326	2.89e-62	-0.12505	1.88e-29	-0.180068	7.44e-10	KPAF1
Tb927.9.2350	1.76713	7.54e-75	0.317	0.218678	0.964936	0.000460019	Tb927.9.2350
Tb927.9.5210	1.72828	1.39e-36	-0.328928	1.11e-06	1.43824	5.19e-23	Tb927.9.5210
Tb927.1.3170	1.76538	2.77e-48	0.225831	5.34e-13	0.251808	4.74e-17	Tb927.1.3170
Tb927.10.13330	1.76453	3.31e-51	0.246554	3.02e-18	0.684484	0.0189305	PFC20
Tb927.10.10440	1.72024	7.07e-40	-0.26546	1.23e-62	1.80031	1.03e-06	MCP8
Tb927.9.8520	1.76389	1.53e-38	0.390656	1	0.252077	2.63e-34	Tb927.9.8520
Tb927.10.2530	1.75849	4.79e-60	0.170442	4.73e-69	0.301799	1	ADKF
Tb927.11.4860	1.71552	1.77e-39	-0.542971	1.13e-23	-1.00627	0.000394679	Tb927.11.4860
Tb927.10.15140	1.71049	2.98e-57	-0.172435	1	0.333236	1	Tb927.10.15140
Tb927.11.2410	1.75452	7e-154	1.15834	1.08e-18	1.35761	7.59e-07	Tb927.11.2410
Tb927.7.5990	1.70775	7.87e-55	-0.274833	1	-0.886801	9.88e-47	PAD7
Tb927.10.13690	1.75253	4.98e-42	0.215059	1.91e-06	2.89361	5.32e-42	Tb927.10.13690
Tb927.11.16850	1.74361	9.17e-43	0.11663	2.56e-21	0.611339	0.380563	Tb927.11.16850
Tb927.9.15640	1.70385	2.83e-97	-0.305482	1.35e-12	-1.25836	1.18e-12	BARP
Tb927.11.15070	1.6995	1.11e-47	0.184334	0.661322	-0.603891	1.16e-26	BBP119
Tb927.4.4310	1.69948	5.79e-41	-0.166718	2.93e-59	0.192528	0.850111	NUP64
Tb927.3.920	1.74251	4e-35	0.17748	2.61e-05	0.853334	0.000601943	Tb927.3.920
Tb927.4.2370	1.69922	7.23e-41	-0.224147	1.2e-06	-1.03088	3.61e-53	Tb927.4.2370
Tb927.11.10770	1.74143	1.08e-64	0.645189	0.000449645	0.494362	1	Tb927.11.10770
Tb927.11.3840	1.74005	1.3e-59	0.583846	1.31e-29	1.28487	5.52e-09	Tb927.11.3840
Tb927.11.16030	1.696	1.59e-40	-0.548896	1.45e-30	0.173662	2.28e-11	RPN7
Tb927.4.2310	1.73923	4.51e-33	0.199808	3.63e-12	0.482374	1	Tb927.4.2310
Tb927.8.3750	1.69206	9.12e-79	0.391277	2.86e-53	-0.119711	0.0207927	NOP56
Tb927.10.11550	1.69187	1.29e-35	-0.4672	1.03e-56	-0.541418	4.15e-14	Tb927.10.11550
Tb927.9.8030	1.72874	1.78e-39	0.574975	2.64e-13	0.907738	0.0251789	Tb927.9.8030
Tb927.11.3630	1.68685	4.49e-53	-0.209892	1.72e-19	-0.935443	2.88e-05	NT8.3
Tb927.10.8840	1.68573	3.04e-48	-0.304413	1.04e-96	-0.988059	2e-62	Tb927.10.8840
Tb927.10.9400	1.68479	8.35e-49	-0.145256	6.08e-05	1.36574	4.64e-07	SF1
Tb927.10.14700	1.68285	2.96e-63	-0.311622	0.0202858	0.113441	1	Tb927.10.14700
Tb927.10.9780	1.72512	1.74e-40	1.12846	1.48e-17	0.856487	2.66e-16	Tb927.10.9780
Tb927.10.630	1.6799	6.3e-46	0.562788	1e-63	-0.512802	9.46e-27	Tb927.10.630
Tb927.3.5300	1.72194	4.76e-41	0.546916	9.67e-10	0.54505	0.0100094	Tb927.3.5300
Tb927.9.7100	1.67733	1.33e-54	-0.309791	2.04e-37	0.836846	1.52e-29	Tb927.9.7100
Tb927.11.7850	1.71683	3.07e-61	0.651683	5.75e-56	0.469059	1.39e-11	Tb927.11.7850
Tb927.8.1120	1.71651	3.29e-47	0.340735	0.105835	0.733054	4.09e-05	Tb927.8.1120
Tb927.6.3530	1.70778	1.62e-51	0.536327	1.82e-103	1.34116	8.66e-09	Tb927.6.3530
Tb927.7.1080	1.7056	1.51e-39	0.654283	3.61e-06	1.25505	1.42e-15	Tb927.7.1080
Tb927.7.2570	1.66848	1.57e-39	-0.244133	1.48e-28	0.626194	1	RESC1
Tb927.2.690	1.66437	2.31e-122	-0.229138	0.0140117	-0.684968	1.22e-15	Tb927.2.690
Tb11.v5.0344	1.66353	1.81e-96	-0.315318	1	-1.9248	3.46e-68	Tb11.v5.0344
Tb927.7.6810	1.66346	7.3e-56	-0.272838	4.84e-21	0.897964	4.46e-13	Tb927.7.6810
Tb927.11.14630	1.66107	7.79e-68	-0.136769	1.98e-42	0.314804	7.14e-35	Tb927.11.14630
Tb927.5.3830	1.65935	7.3e-46	-0.19382	1.51e-05	0.540007	0.649577	PYR4
Tb11.v5.0687	1.70553	3.92e-36	0.716348	3.92e-08	1.42146	2.48e-17	Tb11.v5.0687
Tb927.2.5930	1.69922	5.87e-57	0.34911	1.41e-18	0.393662	0.000614976	Tb927.2.5930
Tb927.10.15870	1.65085	3.32e-46	-0.346106	6.61e-22	0.336268	7.39e-29	Tb927.10.15870
Tb927.4.5340	1.69787	4.95e-46	0.546529	6.42e-29	0.656215	0.00369631	FAZ11
Tb927.3.1340	1.64539	2.73e-46	0.234658	1.52e-14	-0.150711	1.01e-36	CBP66
Tb927.10.14820	1.69756	1.45e-35	0.569894	7.21e-11	1.1227	4.52e-22	MCP5c
Tb927.3.4280	1.64192	2.02e-36	-0.412606	9.83e-14	0.519843	1.08e-41	Tb927.3.4280
Tb927.5.2450	1.69324	7.42e-55	0.298312	1.09e-08	0.26662	0.00769591	XRNB
Tb927.10.13950	1.68928	1.97e-40	0.349886	0.103115	2.00466	1.21e-34	Tb927.10.13950
Tb927.8.750	1.68279	1.38e-42	0.163374	1	0.814783	0.153408	NOPP44/46-2
Tb927.7.4400	1.63716	1.61e-44	0.339215	1.92e-07	-0.378395	2.81e-24	IP6K
Tb927.9.5320	1.67975	7.46e-44	0.172079	2.59e-62	0.119868	0.0638273	Tb927.9.5320
Tb927.9.11810	1.63549	4e-57	-0.193414	5.88e-34	-0.482964	1	Tb927.9.11810
Tb927.11.4130	1.63309	4.86e-31	-0.249413	5.26e-17	0.162648	1	Tb927.11.4130
Tb927.9.12800	1.67558	1.78e-52	0.182097	7.33e-24	0.401713	1	Tb927.9.12800
Tb927.6.4210	1.67501	7.43e-38	0.283524	3.89e-14	0.48714	4.98e-09	ALDH
Tb927.8.4380	1.63051	2.92e-45	0.484305	5.15e-77	-0.552941	6.4e-29	ATOM12
Tb927.9.8500	1.67079	4.08e-48	0.609442	7.55e-07	2.15125	2.19e-14	Tb927.9.8500
Tb927.10.1640	1.67046	3.67e-44	0.410844	0.028857	0.54962	1.85e-19	Tb927.10.1640
Tb927.4.410	1.6566	3.53e-48	0.263221	0.000721683	1.35969	9.31e-06	CAF40
Tb927.8.8300	1.65098	5.72e-114	0.517871	1.43e-19	0.993277	3.18e-25	Tb927.8.8300
Tb927.11.3480	1.62411	1.13e-47	-0.152871	0.000398736	0.895912	6.49e-08	Tb927.11.3480
Tb927.2.6180	1.62262	1.15e-63	-0.725948	2.99e-79	-1.78595	1.27e-21	Tb927.2.6180
Tb927.10.10350	1.64642	4.85e-57	0.442855	1.11e-67	0.792919	1	Tb927.10.10350
Tb927.10.11220	1.64532	2.41e-45	1.1006	4.46e-25	1.31084	8.48e-09	PSSA-2
Tb927.7.6660	1.63985	8.45e-38	0.320187	9.93e-125	2.49756	1.11e-31	J10
Tb927.2.5810	1.63979	6.14e-42	0.290218	6e-05	0.567537	0.014281	Tb927.2.5810
Tb927.11.5280	1.6088	1.55e-36	-0.105053	7.21e-47	1.22965	1.74e-09	ATPc1
Tb927.8.7150	1.63828	2.4e-56	0.289718	2.18e-09	0.68054	1.69e-32	Tb927.8.7150
Tb927.9.8410	1.63699	3.75e-39	0.658943	0.00124788	0.346297	1.22e-56	J27
Tb927.11.5600	1.63081	1.01e-39	0.469163	9.68e-31	1.31778	1.32e-17	ATOM14
Tb927.1.880	1.6307	4.33e-42	1.34425	1.03e-131	1.47724	2.17e-41	MDN1
Tb927.9.3100	1.5953	4.19e-38	-0.236253	1	-0.306111	1.57e-22	Tb927.9.3100
Tb927.10.9360	1.59497	3.44e-54	-0.187151	4.03e-54	0.112993	8.76e-21	Tb927.10.9360
Tb927.9.12430	1.63021	5.67e-28	0.214171	9.73e-20	0.167737	1	Tb927.9.12430
Tb927.8.5700	1.62723	3.94e-59	0.438294	0.000101784	1.00387	7.79e-14	KREPB10
Tb927.6.590	1.62506	1.06e-56	0.305046	4.97e-22	0.647427	4.42e-12	ATPEG3
Tb927.10.5940	1.58276	1.58e-44	-0.428797	0.000263874	0.36206	6.47e-08	NEK17-2
Tb927.10.2550	1.62466	4.72e-32	0.657114	1.52e-17	0.782258	1.62e-37	Tb927.10.2550
Tb927.11.950	1.58187	6.18e-76	-0.347028	1.74e-18	0.454979	0.0344141	DRBD14
Tb927.10.3000	1.6163	3.75e-30	0.163802	2.29e-05	1.01522	1.28e-22	OFD1
Tb927.8.670	1.57587	6.82e-45	-0.525483	1.23e-12	-0.423544	1.95e-12	Tb927.8.670
Tb927.10.6880	1.57428	4.9e-47	-0.350691	0.785578	0.555617	1	GAP
Tb927.9.4360	1.57048	1.18e-38	-0.192957	3.41e-48	-0.258638	1.65e-35	KREL1
Tb927.11.7410	1.56837	4.09e-62	-0.724177	9.53e-18	0.207799	1	Tb927.11.7410
Tb927.10.8540	1.56608	2.66e-43	-0.608345	9.59e-26	-0.150316	0.0113369	J6
Tb927.11.14460	1.56451	6.27e-48	-0.183287	1.15e-07	0.268237	1	Tb927.11.14460
Tb927.11.7140	1.55512	1.37e-37	-0.201556	6.82e-22	-0.30427	1.03e-10	CSBPII_33
Tb927.3.4820	1.55388	6.95e-33	-0.121055	7.21e-10	1.04419	6.6e-24	Tb927.3.4820
Tb927.5.780	1.61251	1.7e-61	0.209151	6.81e-36	0.698175	5.09e-37	Tb927.5.780
Tb927.11.5550	1.55248	2.16e-31	0.179244	1	-0.328222	1.36e-29	POLQ
Tb927.8.6930	1.61078	2.71e-33	0.21934	3.11e-13	2.65432	7.44e-16	NRKB
Tb927.5.3850	1.60991	1.3e-67	0.518228	4.21e-55	0.500083	0.00482234	XRNE
Tb927.4.3940	1.60622	2.32e-80	1.00448	5.75e-29	1.52117	8.9e-09	CALP2
Tb927.4.3810	1.54334	6.95e-33	-0.277293	1.92e-16	-0.470685	1.01e-29	RPB2
Tb927.10.13670	1.53569	1.3e-61	-0.233173	1	0.398662	0.00099261	PP5
Tb927.7.3510	1.52986	4.16e-48	0.384404	0.363554	-0.424568	1.02e-56	mt-LAF21
Tb927.11.14690	1.52802	9.02e-36	-0.376929	9.59e-21	-0.515997	0.0782728	Tb927.11.14690
Tb11.v5.0792	1.52795	4.95e-51	0.40046	9.23e-31	-0.139204	1	Tb11.v5.0792
Tb927.10.14680	1.60182	1.55e-38	0.653988	3.2e-14	1.30208	8.56e-11	Tb927.10.14680
Tb927.11.12240	1.52321	9.24e-76	-0.275299	2.54e-05	-1.26995	3.15e-70	Tb927.11.12240
Tb927.5.2150	1.6001	2.45e-34	0.103758	3.74e-05	0.444964	1	Tb927.5.2150
Tb927.7.5760	1.59632	2.24e-71	0.958043	1.18e-20	0.864436	1.73e-08	MTR2
Tb927.10.11150	1.52017	5.96e-31	-0.711594	1.14e-72	-1.26721	2.15e-40	Tb927.10.11150
Tb927.8.5090	1.59341	2.17e-59	0.493625	5.47e-35	0.380727	0.0256883	RPA1
Tb927.11.11000	1.58719	1.54e-75	0.284644	7.31e-13	1.30596	7.35e-09	Tb927.11.11000
Tb927.3.2650	1.5156	3.84e-29	0.965137	0.000208944	-0.745707	9e-37	COX17
Tb927.11.16340	1.58536	3.92e-36	0.421963	0.00220027	0.303158	1.08e-07	Tb927.11.16340
Tb927.4.5120	1.58271	6.68e-52	1.50757	2.94e-68	0.738766	3.39e-21	Tb927.4.5120
Tb927.2.1700	1.51235	1.57e-28	-0.541862	2.56e-24	-1.5031	9.35e-27	ESP10
Tb927.11.10960	1.58108	3.86e-43	0.696968	4.27e-24	0.624468	0.13675	Tb927.11.10960
Tb927.2.1210	1.51006	8.18e-55	0.464998	3.01e-20	-0.756441	1.84e-18	RHS4
Tb927.11.15490	1.5084	2.64e-75	0.574682	2.06e-18	-0.592631	0.328898	Tb927.11.15490
Tb927.10.9830	1.55334	3.47e-43	0.135946	2.86e-23	1.76161	1.53e-18	ATPTB4
Tb927.10.13580	1.5065	2.96e-44	-0.870671	7.72e-14	-1.0468	5.6e-52	Tb927.10.13580
Tb927.8.6790	1.50574	1.59e-40	-0.116892	0.0115414	-0.176389	1	Tb927.8.6790
Tb927.6.3690	1.50474	8.12e-29	-0.243432	0.27178	0.456862	5.7e-32	CFIIm
Tb927.2.170	1.50399	6.04e-91	-0.39739	0.00385419	-0.778297	0.000558863	Tb927.2.170
Tb11.v5.0381	1.55015	1.32e-293	0.776262	2.75e-124	0.61026	1.78e-16	Tb11.v5.0381
Tb927.10.14950	1.54802	3.21e-71	0.498389	3.29e-44	0.858163	4.09e-05	ZC3H40
Tb927.8.7260	1.54585	3.02e-45	0.157513	2.65e-07	0.93019	3.03e-12	Tb927.8.7260
Tb927.9.8880	1.49275	4.59e-68	-0.884757	1.78e-46	-3.36419	0	Tb927.9.8880
Tb927.3.3620	1.49118	1.3e-35	-0.344254	6.19e-33	-0.348433	0.000134125	Tb927.3.3620
Tb927.4.4550	1.526	2.32e-43	0.514893	3.86e-56	0.24096	8.83e-14	PuREBP1
Tb927.11.6240	1.48853	1.59e-60	-0.22542	4.87e-12	-0.876507	1.94e-27	Tb927.11.6240
Tb927.6.1690	1.48808	3.11e-39	0.306005	1.19e-39	-0.222603	1.87e-06	ATG4.2
Tb927.10.15720	1.48509	4.5e-57	-0.27745	0.000155091	-0.26414	1.11e-12	RPN9
Tb11.v5.0783	1.48467	1e-31	-0.514194	2.13e-12	-0.155142	6.46e-25	Tb11.v5.0783
Tb927.7.1330	1.48188	1.24e-28	-0.929558	4.8e-18	-0.995482	1.24e-43	Tb927.7.1330
Tb927.4.4440	1.48169	1.04e-62	-0.43035	8.08e-05	-0.553565	1.33e-52	GRESAG 4.4
Tb927.8.6990	1.52173	2.43e-28	0.422558	3.09e-05	0.887106	8.61e-28	Tb927.8.6990
Tb927.5.2080	1.48104	1.21e-29	-0.304256	4.44e-54	0.850189	1.62e-05	GMPR
Tb927.11.1540	1.52103	5.68e-169	0.116955	1	1.21857	4.43e-22	IVDH
Tb927.5.2930	1.51803	1.12e-27	0.459	2.94e-10	0.998291	5.66e-05	Tb927.5.2930
Tb927.11.15255	1.51794	7.3e-42	0.53293	8.9e-16	0.372355	1	Tb927.11.15255
Tb927.2.2440	1.47566	7.24e-33	-0.134496	2.42e-06	-0.751567	7.67e-68	RPN6
Tb927.10.2630	1.51535	6.57e-41	0.160141	1.19e-27	1.53449	0.000220837	Tb927.10.2630
Tb927.7.1790	1.51418	1.01e-35	0.804845	7.49e-82	0.816781	1.07e-16	Tb927.7.1790
Tb927.6.4710	1.4734	2.67e-30	-0.57355	1.1e-37	-1.1927	0.000269218	Tb927.6.4710
Tb927.11.4430	1.46984	1.18e-36	-0.157122	1.58e-53	0.967956	7.97e-07	FR1
Tb927.8.760	1.51105	2.14e-100	0.533952	2.26e-26	0.634321	1.01e-40	NOPP44/46-1
Tb927.5.1860	1.50741	3.06e-36	0.200259	2.33e-23	0.964633	1	Tb927.5.1860
Tb927.7.1120	1.4631	4.98e-29	-0.772066	9.01e-40	-1.25727	4.57e-43	TDPX1
Tb927.11.13360	1.50387	6.68e-73	0.300716	0.00486476	0.500406	1.1e-22	Tb927.11.13360
ND4	1.49838	5.73e-165	0.645196	8.62e-48	0.442458	5.45e-24	ND4
Tb927.2.4850	1.49697	6.05e-77	0.115791	1	0.152447	1.97e-13	Tb927.2.4850
Tb927.1.1880	1.45741	1.32e-42	0.279244	1	-0.36339	5.79e-53	Tb927.1.1880
Tb927.9.12390	1.48928	8.73e-31	0.185247	2.32e-05	0.626005	0.00215021	Tb927.9.12390
Tb927.2.510	1.48155	1.46e-36	0.532744	4.58e-18	0.351256	3.18e-18	RHS4
Tb927.6.150	1.45604	2e-50	-0.145755	5.11e-50	0.475672	4.18e-24	Tb927.6.150
Tb927.6.270	1.479	6.7e-35	0.256597	1.29e-88	0.2498	1.34e-05	Tb927.6.270
Tb927.11.15430	1.45566	8.02e-35	0.233509	3.2e-49	-0.116942	3.21e-19	Tb927.11.15430
Tb927.6.3420	1.47827	3.7e-63	0.165129	5.09e-13	0.685149	1.93e-14	mt-LAF9
Tb927.11.3740	1.45163	2.38e-35	-0.243214	8.6e-26	0.203637	1	RPT2
Tb927.2.3460	1.45127	1.36e-53	0.557849	0.0348975	-0.635731	4.55e-06	Tb927.2.3460
Tb927.10.7310	1.47806	3.94e-39	0.337109	1.16e-05	0.184941	3.26e-20	TUT3
Tb927.9.11110	1.45082	1.81e-23	-0.181218	5e-16	0.125068	4.99e-10	Tb927.9.11110
Tb927.1.60	1.44982	1.75e-157	-0.274582	0.237751	-0.571146	0.452108	Tb927.1.60
Tb927.4.210	1.44938	1.58e-150	0.254987	2.32e-18	-0.150514	2.43e-17	Tb927.4.210
Tb927.11.9080	1.44918	2.64e-59	0.602293	1.17e-57	-0.166903	0.00388912	NOP136
Tb927.10.7710	1.47481	9.93e-34	0.432716	1.79e-33	1.05297	1.64e-22	Tb927.10.7710
Tb927.10.15180	1.47385	2.47e-89	0.580313	1.32e-18	0.520451	7.13e-13	Tb927.10.15180
Tb927.7.2640	1.46657	6.46e-49	0.873792	2.2e-55	2.26767	1.29e-26	CAP51
Tb927.11.15970	1.44021	9.45e-64	-0.265572	6.04e-05	0.754538	2.76e-38	Tb927.11.15970
Tb927.11.10370	1.4646	1.71e-49	0.932637	7.2e-55	0.251591	0.631133	Tb927.11.10370
Tb927.3.1870	1.43733	1.22e-32	-0.473447	3.15e-29	-0.447736	1.66e-08	Tb927.3.1870
Tb927.5.2560	1.43731	5.34e-24	-0.499608	2.54e-126	1.05904	0.0201641	Tb927.5.2560
Tb927.10.6180	1.43681	1.47e-51	0.156866	1.69e-16	-0.263724	3.7e-05	Tb927.10.6180
Tb927.8.4890	1.4334	2.98e-32	-0.31929	2.24e-06	0.306132	0.125649	Tb927.8.4890
Tb927.8.7640	1.43244	2.46e-54	-0.438879	0.944455	2.0118	1.85e-16	AATP1
Tb11.v5.0632	1.46271	0	0.13736	0.0111976	1.38717	7.87e-37	Tb11.v5.0632
Tb927.6.4840	1.42912	9.58e-28	-0.411021	4.37e-07	-1.28189	6.06e-40	METK1
Tb927.2.100	1.45876	2.36e-144	0.149661	0.00349458	0.280526	0.000402991	RHS1
Tb927.8.3480	1.42526	1.13e-23	-0.241275	5.25e-13	0.224891	1	Tb927.8.3480
Tb927.2.1330	1.425	7.42e-126	-0.34351	5.25e-06	-0.335848	0.000828115	Tb927.2.1330
Tb927.3.3980	1.45827	3.64e-36	0.592697	0.618907	0.354384	1	Tb927.3.3980
Tb927.10.12540	1.42229	7.86e-39	0.112917	1.21e-05	-0.226039	2.51e-25	NDUFS1
Tb927.10.8170	1.42072	3.88e-35	0.344393	0.000884896	-0.222482	5.41e-07	NUP144
Tb927.10.14510	1.41906	4.97e-37	-0.126314	2.66e-15	-0.558021	1	Tb927.10.14510
Tb927.10.3510	1.4567	6.42e-59	0.277847	9.34e-14	0.798146	6.77e-08	Tb927.10.3510
Tb927.10.14990	1.41807	1.39e-39	-0.483915	1.28e-13	0.111814	2.1e-07	IFT80
Tb927.11.4710	1.41357	5.21e-27	-0.216511	4.01e-30	0.468634	7.69e-27	Tb927.11.4710
Tb927.9.15010	1.45628	9.32e-26	0.142285	0.0619551	1.27839	2.8e-14	Tb927.9.15010
Tb927.10.10070	1.45596	3.82e-36	0.878262	1.55e-24	0.888422	2.03e-20	Tb927.10.10070
Tb11.1390	1.45212	1.01e-51	0.880639	1.21e-93	0.7898	1.06e-17	Tb11.1390
Tb927.11.14830	1.41061	4.3e-29	-0.926063	3.26e-36	0.322156	0.000471366	Tb927.11.14830
Tb927.10.9240	1.40872	4.82e-38	-0.244613	3.47e-26	0.15078	1.08e-42	Tb927.10.9240
Tb927.2.960	1.40724	1.17e-66	-0.181351	1	-0.8682	0.00188173	Tb927.2.960
Tb927.11.16530	1.40522	3.29e-41	0.468516	2.48e-14	-0.157687	6.04e-10	Tb927.11.16530
Tb927.1.1670	1.40343	3.49e-40	-0.166055	2.48e-11	-0.562242	1.61e-34	Tb927.1.1670
Tb927.7.190	1.40292	8.09e-31	-0.885974	2.54e-33	-1.44891	5.61e-14	THOP1
Tb927.1.1730	1.45114	6.29e-28	0.258499	4.92e-05	0.99812	1.19e-06	RESC15
Tb927.8.3010	1.40192	1.02e-40	0.269906	1.07e-27	-0.709471	4.12e-29	Tb927.8.3010
Tb927.7.3780	1.40174	3.09e-32	-0.153043	0.0520662	0.16477	1.03e-16	PAP2
Tb927.8.1250	1.40153	1.65e-45	-0.421217	4.56e-16	-0.755055	3.25e-08	Tb927.8.1250
Tb927.4.3450	1.44716	1.58e-36	0.491437	1.2e-08	0.321759	0.0874411	Tb927.4.3450
Tb927.8.7680	1.40106	8.98e-50	-0.11394	5.84e-07	0.449557	0.000541938	Tb927.8.7680
Tb927.11.10150	1.44335	2.82e-34	0.215577	2.23e-37	0.629056	0.00320654	Tb927.11.10150
Tb927.6.290	1.39826	2.47e-33	0.114797	3.17e-43	-1.3962	1.1e-50	Tb927.6.290
Tb927.9.7470	1.44232	2.79e-277	2.0424	0	0.383776	9.41e-15	NT10
Tb927.10.3590	1.4395	2.33e-42	0.307959	6.26e-10	0.284042	0.00308614	Tb927.10.3590
Tb927.1.410	1.39539	2.39e-46	0.267915	1.09e-56	-1.02978	1.84e-16	Tb927.1.410
Tb927.11.6990	1.39381	1.86e-74	-0.341003	0.070597	-0.569682	1.99e-16	Tb927.11.6990
Tb927.5.3700	1.42968	1.58e-58	0.431022	1.37e-07	0.323858	1	Tb927.5.3700
Tb927.11.15190	1.39152	9.04e-27	-0.843429	7.91e-26	-1.20592	7.14e-09	Tb927.11.15190
Tb11.v5.1034	1.38566	1.44e-74	-0.615056	2.11e-39	-1.19045	7.23e-42	Tb11.v5.1034
Tb927.10.15530	1.42609	2.01e-45	0.180515	7.84e-15	1.08007	1.4e-14	Tb927.10.15530
Tb927.6.180	1.38498	1.12e-27	-0.511846	1.8e-18	-1.07792	1	Tb927.6.180
Tb927.11.14550	1.42299	5.76e-28	0.11037	1.29e-18	2.21556	1.79e-42	Tb927.11.14550
Tb927.8.530	1.38482	1.11e-45	-0.268353	7.53e-83	-0.396245	4.33e-08	Tb927.8.530
Tb927.6.3010	1.41883	1.76e-38	0.188065	5.63e-10	0.660013	2.16e-05	Tb927.6.3010
Tb927.9.9630	1.37893	2.22e-34	-0.175798	2.22e-07	0.623496	0.0350424	Tb927.9.9630
Tb927.5.3120	1.41326	3.46e-55	0.196915	5.76e-29	0.286718	0.00125418	EIF2B
Tb927.10.9770	1.37453	5.25e-32	-0.244935	6.35e-16	0.637887	0.0892746	GCP2
Tb927.11.10730	1.41272	3.24e-25	0.693779	1.27e-09	0.593801	4.43e-05	Tb927.11.10730
Tb927.10.2210	1.41245	4.41e-90	1.65166	2.65e-66	2.84309	2.98e-27	Tb927.10.2210
Tb927.11.3270	1.40231	8.06e-28	0.247378	1.04e-90	0.226314	2.33e-26	SQE
Tb927.11.1200	1.36653	6.96e-28	-0.162877	1.05e-13	0.22289	1.59e-26	Tb927.11.1200
Tb927.4.2030	1.36574	2.09e-28	-0.615086	2.71e-20	-1.15352	7.17e-16	ALBA4
Tb927.7.1060	1.36252	1.15e-35	-0.394913	2.25e-62	0.680882	1.01e-06	FYRP
Tb927.3.4840	1.36219	2.1e-31	-0.452893	5e-69	0.777519	1.26e-23	Tb927.3.4840
Tb927.2.4550	1.40111	3.28e-48	0.69211	7.03e-48	0.158566	9.63e-25	SPB1
Tb927.1.640	1.35777	3.31e-27	-0.355846	1.91e-60	0.70454	5.29e-21	BRCA2
Tb927.7.5900	1.35467	9.12e-47	0.340646	1.08e-09	-0.658259	1.31e-06	ATG8.1
Tb927.9.2590	1.35276	8.86e-30	-0.326812	6.1e-11	-0.562965	1.59e-41	Tb927.9.2590
Tb927.11.2930	1.40066	4.44e-41	0.932576	1.16e-80	1.71433	1.69e-18	Tb927.11.2930
Tb927.8.3980	1.3493	6.62e-36	0.193559	1.74e-09	-0.198684	1.32e-44	CAF1A
Tb927.7.3300	1.34829	2.51e-60	-0.332439	1	-0.340442	5.22e-11	Tb927.7.3300
Tb927.3.1850	1.34753	5.67e-47	-0.312908	1.65e-29	-0.896905	0.000221997	Tb927.3.1850
Tb927.7.6440	1.34188	1.49e-27	-0.28142	1	-0.503422	0.000145395	Tb927.7.6440
Tb927.11.240	1.39751	8.76e-28	0.725053	0.000335343	0.246118	3.08e-15	Tb927.11.240
Tb927.4.4890	1.3416	1.23e-34	-0.170235	1.45e-12	0.247874	1	Tb927.4.4890
Tb927.8.3690	1.34045	6.17e-30	-0.136235	3.96e-29	0.199531	1.64e-07	IDH
Tb927.7.7260	1.3403	7.77e-25	0.411432	1.04e-12	-0.145334	1.47e-15	KIF9B
Tb927.11.540	1.33914	1.01e-32	0.298617	1.52e-76	-0.685484	3.47e-46	ABCT
Tb927.5.290	1.33907	2.38e-58	0.818202	9.98e-21	-0.358218	5.3e-52	Tb927.5.290
Tb927.9.6320	1.33804	3.33e-46	-0.263699	5.09e-09	0.237749	1	Tb927.9.6320
Tb927.10.3490	1.39721	1.97e-30	0.97826	3.4e-44	0.869831	4.65e-08	Tb927.10.3490
Tb927.10.14180	1.33423	2.25e-38	-0.267772	1	-0.202227	4.93e-44	SEC13
Tb927.11.15230	1.39352	6e-27	0.446872	8.61e-26	0.718086	2.51e-08	Tb927.11.15230
Tb927.9.9620	1.33278	4.04e-33	-0.115893	1.57e-16	-0.380317	6.18e-78	dmc1
Tb927.1.120	1.38563	7.55e-131	0.849226	2.3e-59	0.425486	2.1e-08	RHS4
Tb927.11.330	1.38492	1.81e-25	0.356486	1.56e-15	0.884387	1	MLP1
Tb927.11.2130	1.32849	1.47e-38	-0.661294	2.71e-31	-0.445722	3.53e-18	RPN3
Tb927.7.2360	1.32694	3.11e-56	-0.225443	3.22e-05	0.214711	1	Tb927.7.2360
Tb927.5.2660	1.38069	1.99e-39	1.20854	1.77e-36	0.927298	3.36e-13	Tb927.5.2660
Tb927.8.2030	1.32365	5.1e-39	-0.437744	0.0209089	-0.802259	1.62e-19	PAVE1
Tb927.11.11650	1.37661	1.82e-26	0.377734	1.24e-10	0.387048	1	CEP164B
Tb927.3.3820	1.3179	8.57e-28	-0.30338	1.55e-12	0.512543	1.55e-15	Tb927.3.3820
Tb927.5.2980	1.31665	4.52e-41	-0.177809	1	-0.548056	1.38e-06	Tb927.5.2980
Tb927.11.12310	1.31626	6.38e-43	0.242066	1.8e-06	-0.299407	0.0651198	CRK12
Tb927.8.4450	1.37274	2.48e-41	0.94569	8.16e-79	1.34803	1.19e-11	RBP11
Tb927.11.6980	1.37055	4.27e-32	0.152316	9.58e-110	0.430471	1.09e-15	Tb927.11.6980
Tb927.10.930	1.31421	6.51e-58	0.146037	0.000109195	-0.189866	0.0024629	Tb927.10.930
Tb927.3.1380	1.36804	1.11e-80	0.282961	3.66e-10	1.76211	1.06e-57	ATPB
Tb927.11.16240	1.35939	3.59e-35	0.391037	0.312369	0.993597	0.0200224	Tb927.11.16240
Tb927.1.180	1.35046	1.04e-146	0.232484	5.49e-09	0.701137	2.58e-11	RHS1
Tb927.7.1320	1.34185	8.24e-40	0.645247	1.36e-19	1.26686	3.36e-34	HSP10
Tb927.3.2460	1.30496	4.12e-47	-0.293226	0.0384597	0.89455	0.000101149	Tb927.3.2460
Tb927.3.5570	1.30215	3.22e-23	-0.238788	2.18e-38	-0.717789	2.53e-102	Tb927.3.5570
Tb927.9.11660	1.30068	1.73e-24	0.223028	1	-0.162448	8.03e-11	Tb927.9.11660
Tb927.5.1300	1.30014	3.63e-50	-0.51072	1.02e-05	-0.293594	4.11e-16	VAa
Tb927.10.280	1.33507	7.04e-35	0.356144	0.155915	1.09324	9.91e-09	COXVI
Tb927.11.3690	1.33387	4.03e-40	0.143093	1	0.894097	4.44e-35	Tb927.11.3690
Tb927.3.3560	1.29939	8.31e-23	-0.656451	3.95e-21	-0.740208	4.28e-06	Tb927.3.3560
Tb927.9.5260	1.29836	9.92e-29	-0.169572	1.64e-24	0.622487	1.22e-13	HRD1
Tb927.5.2320	1.32997	2.2e-36	0.268906	3.38e-47	0.637099	1.35e-05	Tb927.5.2320
Tb927.10.12070	1.32936	5.84e-47	0.334299	7.79e-24	0.249095	1	Tb927.10.12070
Tb927.8.720	1.29203	3.09e-37	0.376562	3.09e-22	-0.812883	1.08e-66	CIA2B
Tb927.5.2730	1.32636	4.31e-41	0.28619	1.29e-23	1.0619	4.54e-13	Tb927.5.2730
Tb927.9.7950	1.32028	1.07e-30	0.822088	4.53e-39	0.478138	5.08e-22	Tb927.9.7950
Tb927.11.15380	1.28492	9.95e-35	-0.176027	3.17e-43	0.379705	5.81e-12	Tb927.11.15380
Tb927.11.140	1.3159	1.12e-84	1.08061	1.08e-64	1.29902	1.26e-23	Tb927.11.140
Tb927.10.7220	1.28466	1.67e-21	0.111691	1.49e-36	-0.552363	2.95e-09	Tb927.10.7220
Tb927.7.2980	1.27791	2.14e-23	-0.527681	3.25e-24	-0.622558	5.67e-92	Tb927.7.2980
Tb927.5.2520	1.31506	7.05e-35	0.847991	2.24e-12	0.233348	3.87e-31	Tb927.5.2520
Tb927.9.2320	1.31325	9.92e-40	0.939782	8.21e-49	0.831804	2e-44	POMP1
Tb927.4.3790	1.27513	6.95e-70	-0.185036	1	0.554948	5.01e-11	Tb927.4.3790
Tb927.8.1240	1.27366	1.97e-47	-0.337373	2.06e-08	0.171474	0.476651	Tb927.8.1240
Tb927.5.3800	1.31211	8.23e-68	0.954949	3.88e-70	0.513498	0.000346821	PYR1A-B
Tb927.11.15000	1.31154	2.78e-35	0.609389	7.88e-16	0.657108	1	TbSMN
Tb927.6.1090	1.27115	2.66e-52	-0.215258	5.41e-26	-0.550434	8.64e-22	RPT3
Tb11.v5.0542	1.27041	2.35e-26	-0.253152	3.76e-08	-0.607536	0.000401497	Tb11.v5.0542
Tb11.v5.0489	1.26943	4.63e-24	0.555132	0.000312479	-0.369348	9.8e-19	Tb11.v5.0489
Tb10.v4.0215	1.26936	2.98e-38	0.389124	1.76e-38	-0.376273	0.081662	Tb10.v4.0215
Tb927.8.8260	1.26931	4.7e-27	-0.192558	1.24e-17	-1.4307	1.8e-98	Tb927.8.8260
Tb927.10.9440	1.26726	1.61e-117	-0.356577	1.23e-10	-0.727114	0.000608304	NDH2
Tb927.2.2970	1.30902	1.73e-38	0.136014	6.61e-22	0.90217	1.45e-26	MCP13
Tb927.10.6200	1.29972	1.79e-41	0.650974	0.352527	1.56409	2.35e-07	Tb927.10.6200
Tb927.11.1650	1.29943	1.63e-36	0.141972	2.33e-24	0.438013	2.46e-07	Tb927.11.1650
Tb927.10.6740	1.26307	8.21e-64	-0.555614	9.15e-19	-0.645325	1	Tb927.10.6740
Tb927.3.980	1.26112	8.1e-39	-0.274031	6.96e-26	-1.27081	1.85e-51	Tb927.3.980
Tb927.5.520	1.26068	3.44e-48	-0.149925	5.47e-62	0.73026	1	Tb927.5.520
Tb927.8.740	1.26033	6.62e-36	-0.441033	3.84e-19	0.28305	1	NOPP44/46-3
Tb927.11.13920	1.25896	1.07e-44	-0.431366	2.73e-13	0.330858	1e-12	KIN2B
Tb927.11.3490	1.25821	4.52e-50	-0.277272	6.26e-18	0.594959	1.36e-08	Tb927.11.3490
Tb927.11.11090	1.25669	6.61e-34	-0.256661	2.26e-28	-0.101328	9.72e-25	NUP140
Tb927.11.750	1.25571	1.16e-34	-0.179811	4.51e-27	0.256031	1.86e-13	Tb927.11.750
Tb927.11.8990	1.29649	1.16e-45	0.794296	9.73e-24	1.58536	3.71e-17	Tb927.11.8990
Tb927.10.1070	1.254	2.39e-23	-0.340234	0.000767465	1.06868	1.81e-11	CRK1
Tb927.4.1120	1.29609	7.18e-23	0.207409	1.14e-29	0.145394	3.13e-05	Tb927.4.1120
Tb927.11.9400	1.2479	4.64e-43	-0.686359	6.95e-17	-0.667132	1	Tb927.11.9400
Tb927.2.1810	1.29012	6.04e-35	0.574409	5.33e-19	0.65952	0.618854	ISWI
Tb927.9.9670	1.24615	9.5e-24	-0.492903	0.00179066	-0.126302	3.46e-09	TbPSA6
Tb927.8.3060	1.28664	2.32e-23	0.257916	9.74e-20	0.410044	5.22e-07	Tb927.8.3060
Tb927.11.2880	1.24256	2.28e-27	-0.626987	1.63e-25	-0.909139	5.41e-10	KIN-A
Tb927.9.4350	1.28486	1.48e-46	0.653795	2.98e-33	1.52387	5.83e-53	Tb927.9.4350
Tb927.10.5480	1.27754	4.56e-70	0.605468	7.47e-15	1.64172	1.22e-60	Tb927.10.5480
Tb927.8.7530	1.27609	3.98e-21	1.12031	4.73e-123	2.70199	2.63e-26	Tb927.8.7530
Tb927.11.16900	1.23695	1.76e-39	-0.414284	0.00544595	-1.16397	2.5e-10	Tb927.11.16900
Tb927.6.670	1.27249	6.22e-66	0.383737	3.61e-61	1.05612	8.2e-16	RRP45
Tb927.7.3070	1.23295	7.14e-31	-0.460835	4.41e-49	0.519033	2.1e-09	Tb927.7.3070
Tb927.8.5350	1.2723	2.99e-48	0.478995	7.92e-96	1.38353	3.63e-27	FAZ38
Tb927.10.13360	1.26645	2.39e-71	0.277141	1	0.163043	2.7e-08	EF-Tu
Tb927.9.11770	1.26634	7.64e-28	0.326342	5.04e-45	1.03756	0.179173	Tb927.9.11770
Tb927.11.12480	1.22671	9.02e-32	-0.384321	4.4e-32	1.15991	1.34e-19	KKIP7
Tb927.10.12890	1.22637	3.77e-36	-0.416856	4.19e-07	-0.392331	0.000331332	Tb927.10.12890
Tb927.11.3860	1.26342	3.34e-40	0.302908	2.82e-06	0.795555	1	Tb927.11.3860
Tb927.3.1300	1.22047	4.31e-52	0.244526	3.38e-41	-0.245084	2.22e-06	Tb927.3.1300
Tb927.11.13200	1.21938	1.63e-37	-0.436433	2.49e-59	-0.424761	1	Tb927.11.13200
Tb927.6.1930	1.25537	2.27e-28	0.248553	6.82e-29	1.61153	7.89e-11	Tb927.6.1930
Tb927.1.4230	1.25022	9.76e-59	0.355795	2.66e-57	0.841859	2.59e-36	Tb927.1.4230
Tb927.10.5630	1.24674	2.2e-22	0.467675	7.86e-09	0.451062	1.08e-09	Tb927.10.5630
Tb927.11.11750	1.24395	3.26e-24	0.84392	9.84e-17	2.31107	2.28e-29	Tb927.11.11750
Tb927.11.3680	1.21528	6.21e-29	-0.323763	3.08e-23	-1.08027	5.19e-21	Tb927.11.3680
Tb927.11.15850	1.21316	1.29e-24	0.521855	4.43e-49	-0.504645	3.47e-28	mt-SAF5
Tb927.10.13470	1.23981	4.3e-31	0.155668	0.739308	0.179579	1.66e-06	Tb927.10.13470
Tb927.8.7730	1.21238	4.06e-41	-0.323841	2.98e-07	-0.210965	0.715993	DHCS
Tb927.11.11250	1.2085	9.61e-20	-0.888388	1.39e-37	-0.63351	9.39e-08	cMDH
Tb11.v5.0701	1.20542	8.35e-24	0.131139	0.00172343	-0.11457	2.49e-11	Tb11.v5.0701
Tb927.11.16310	1.20357	1.09e-38	-0.430129	7.59e-62	1.85327	0.000131347	MYO13
Tb927.10.9230	1.23978	3.58e-37	0.514798	0.0913488	0.553421	9.17e-19	Tb927.10.9230
Tb927.11.8740	1.20277	1.09e-36	-0.912324	7.36e-23	-0.442457	1	Tb927.11.8740
Tb927.11.3510	1.20045	2.31e-26	0.176797	2.98e-05	-0.345737	4.51e-14	Tb927.11.3510
Tb927.11.16150	1.2387	8.88e-29	0.233609	1	0.466619	2.65e-13	Tb927.11.16150
Tb927.10.5450	1.2358	3.9e-56	0.489348	4.89e-14	1.43992	1.38e-09	NLP
Tb927.11.1160	1.22974	1.49e-29	0.245303	0.00675649	0.90394	1	Tb927.11.1160
Tb927.8.7250	1.19484	9.55e-25	-0.160783	1	-0.635317	0.0158135	MAF1
Tb927.1.2570	1.19401	8.24e-61	-0.340063	0.00050307	-0.928831	6.06e-09	beta-coP
Tb927.3.4970	1.19349	3.25e-32	-0.295249	7.14e-49	-0.713468	1.4e-27	Tb927.3.4970
Tb927.4.1700	1.2287	1.77e-39	0.345988	3.76e-11	0.675464	0.248977	Tb927.4.1700
Tb927.11.3870	1.22847	2.15e-58	0.291211	3.08e-16	0.396175	1.87e-16	Tb927.11.3870
Tb927.1.1960	1.22491	4.39e-49	0.58424	7e-45	1.44197	1.84e-12	J16
Tb927.3.5630	1.18683	1.39e-29	0.375974	0.0188773	-0.714325	1.89e-12	Tb927.3.5630
Tb927.7.1110	1.18678	8.16e-46	-0.234563	0.960555	-2.11065	3.94e-61	Tb927.7.1110
Tb927.11.10430	1.18621	2.32e-31	-0.544196	6.02e-24	-0.477413	1	Tb927.11.10430
Tb927.8.7620	1.18374	6.9e-25	-0.423586	2.56e-09	-1.02011	1.08e-35	AATP1
Tb927.11.9630	1.18089	2.67e-37	-0.193157	1	0.221032	1	Tb927.11.9630
Tb927.2.4650	1.21814	1.02e-29	0.218451	1.6e-87	0.331511	0.0251443	Tb927.2.4650
Tb927.11.13000	1.17809	1.82e-51	-0.122186	0.0423881	-0.350933	0.162044	Tb927.11.13000
Tb927.10.15170	1.21763	1.6e-47	0.546594	1.66e-33	0.85284	1.92e-34	Tb927.10.15170
Tb927.10.1570	1.21655	2.05e-39	0.40683	5.75e-11	1.13324	1.77e-29	ATPc2
Tb927.6.3110	1.17613	6.21e-53	-0.151421	9e-42	0.284789	1.32e-29	CRK11
Tb927.10.6800	1.17392	9.24e-26	-0.395001	1.08e-12	0.198924	3.55e-05	Tb927.10.6800
Tb927.7.2550	1.17266	8.25e-37	-0.197724	2.63e-26	-0.342118	1	RPT5
Tb927.7.7330	1.2158	6.9e-26	0.458032	0.00686822	0.967913	5.75e-13	Tb927.7.7330
Tb927.6.2770	1.17114	8.25e-36	0.128126	1	-0.116522	0.203721	VPS41
Tb927.10.1540	1.16806	1.44e-48	0.21202	1.67e-09	-0.614022	0.36795	ZC3H30
Tb927.4.2300	1.168	4.15e-30	-0.533336	3.8e-72	-0.530294	0.0871042	Tb927.4.2300
Tb927.5.620	1.16668	2.24e-21	-0.733648	3.29e-25	-0.605738	1.54e-06	Tb927.5.620
Tb927.10.3750	1.2127	1.18e-47	0.149895	9.17e-49	2.0876	8.93e-07	Tb927.10.3750
Tb927.6.1990	1.20302	3.64e-32	0.328949	1.15e-12	0.501814	7.72e-14	Tb927.6.1990
Tb927.10.4710	1.16244	4.57e-16	-0.236409	1.61e-40	0.427258	0.0045664	PSB4
Tb927.4.2890	1.19956	9.34e-23	0.370017	0.1841	0.658897	4.42e-70	Tb927.4.2890
Tb927.1.3890	1.19695	4.56e-34	0.227211	3.47e-78	0.213606	1	Tb927.1.3890
Tb927.4.2770	1.19492	1.63e-36	0.47605	3.13e-11	0.829849	6.42e-08	Tb927.4.2770
Tb927.11.840	1.15679	2.19e-23	-0.324365	3.33e-20	0.736842	1.46e-05	FTP
Tb11.v5.0509	1.15628	6.55e-34	-0.430146	5.13e-75	-1.54514	5.1e-28	Tb11.v5.0509
Tb927.7.6330	1.19062	5.12e-49	0.90323	9.49e-45	0.809715	4.17e-32	Tb927.7.6330
Tb927.11.14020	1.15157	1.32e-65	-0.308881	8.3e-21	0.389722	1e-18	NRBD2
Tb927.5.1900	1.15133	2.13e-42	-0.212745	1.09e-25	-0.239207	9.79e-09	dDC1
Tb927.8.8310	1.18913	1.55e-44	0.400134	0.385509	0.423277	1	J70
Tb927.6.660	1.15043	2.29e-48	0.246571	3.96e-26	-0.438403	1.24e-56	Tb927.6.660
Tb927.11.14140	1.15033	2.93e-22	-0.7187	7.63e-22	-0.739027	7.23e-27	ECT
Tb927.11.13630	1.14627	1.43e-23	-0.726815	3.99e-47	-1.13964	9.38e-67	Tb927.11.13630
Tb927.9.12200	1.18775	8.92e-86	0.270638	0.00390358	0.758397	3.71e-09	Tb927.9.12200
Tb927.10.11140	1.14504	1.38e-15	-0.239443	1.88e-36	0.278337	2.78e-33	Tb927.10.11140
Tb927.11.12710	1.17853	4.13e-58	1.17693	2.24e-70	1.08365	5.12e-44	Tb927.11.12710
Tb927.8.5310	1.14307	1.11e-27	-0.176042	3.77e-05	1.12715	0.0656857	Tb927.8.5310
Tb927.10.10920	1.14273	6.01e-70	-0.926285	9.73e-56	-0.271554	1	Tb927.10.10920
Tb927.9.12740	1.14232	3.66e-37	-0.29958	0.00853038	-0.957319	0.00470306	Tb927.9.12740
Tb927.9.2290	1.14231	1.52e-36	0.242921	0.0214301	-0.130671	1.85e-67	Tb927.9.2290
Tb927.9.2310	1.17803	1.41e-30	0.365294	0.00135891	1.63735	0.00604768	Tb927.9.2310
Tb927.7.240	1.13878	2.61e-33	0.136926	2.59e-07	-0.862516	8.93e-27	Tb927.7.240
Tb927.11.440	1.13528	9.56e-42	-0.10001	1.24e-27	0.751351	3.81e-07	Tb927.11.440
Tb927.9.2140	1.17636	2.25e-42	0.569957	1.06e-24	0.725477	1	Tb927.9.2140
Tb927.3.4160	1.17252	5.1e-60	0.504899	1.17e-20	0.452476	1.11e-11	Tb927.3.4160
Tb927.9.12070	1.13324	2.09e-36	-0.386288	5.9e-08	0.862453	2.29e-06	Tb927.9.12070
Tb927.7.4730	1.13286	6.19e-22	-0.659379	0.00165024	-1.4123	7.02e-21	Tb927.7.4730
Tb927.4.4390	1.13266	6.92e-27	-0.182851	1.32e-24	0.296097	3.44e-18	Tb927.4.4390
Tb927.4.750	1.16355	3.01e-26	0.274081	6.63e-58	1.21698	1.02e-19	Tb927.4.750
Tb927.9.8540	1.13179	5.8e-19	-0.436953	1.11e-33	0.489334	1	VCL1
Tb927.8.5450	1.13111	1.72e-18	-0.363516	1.72e-07	0.219184	3.18e-05	AAT6
Tb927.9.5490	1.13073	1.05e-30	-0.325164	4.38e-30	-0.880709	8.98e-49	Tb927.9.5490
Tb927.8.5290	1.13014	3.45e-41	-0.193554	0.00169147	0.961712	1.05e-21	Tb927.8.5290
Tb927.1.600	1.12953	3.32e-53	1.15264	3e-49	-0.854667	5.76e-23	Tb927.1.600
Tb927.6.2250	1.12757	2.69e-23	-0.409998	0.0078794	-0.487263	0.00912218	RAC
Tb927.7.5860	1.16254	9.01e-33	0.468527	5.83e-05	0.694028	0.0334289	Tb927.7.5860
Tb927.8.3580	1.16045	1.86e-26	0.721714	1.26e-23	0.763374	2.77e-32	Tb927.8.3580
Tb927.7.4420	1.12483	8.74e-38	-0.244632	0.16941	-0.485841	1	Tb927.7.4420
Tb927.1.4760	1.12408	2.81e-28	0.148156	0.0348711	-0.395679	7.02e-26	Tb927.1.4760
Tb927.2.200	1.12399	5.77e-32	-0.379749	0.0630445	-0.979475	1.27e-07	Tb927.2.200
Tb927.7.5680	1.15872	2.32e-29	0.268033	2.94e-07	0.340571	8.95e-48	Tb927.7.5680
Tb927.7.210	1.15828	1.41e-35	0.242586	0.000244056	0.456031	1.75e-20	PRODH
Tb927.10.9380	1.12207	5.5e-42	-0.261171	9.96e-05	-0.323368	1.41e-20	Tb927.10.9380
Tb927.11.5750	1.15566	5.69e-29	0.282585	2.28e-20	0.758126	4.96e-13	TZP103.8
Tb927.9.4560	1.12062	1.29e-40	-1.08279	1.82e-17	-0.84129	4.8e-15	RBP32
Tb927.3.4680	1.11863	1.03e-34	-0.735124	4.39e-17	-0.281197	5.46e-20	Tb927.3.4680
Tb927.6.3050	1.11785	1.23e-28	-0.144333	2.89e-09	-0.379129	2.49e-67	ALDH3
Tb927.7.650	1.151	6.23e-29	0.50455	2.12e-138	1.66228	2.47e-43	NOP105
Tb927.2.2240	1.14516	1.11e-19	0.354975	5.93e-38	0.282113	0.00200167	Xpo-t
Tb927.6.5020	1.11488	3.02e-24	-0.394736	9.43e-36	0.663625	1.65e-61	CYC7
Tb927.11.5400	1.11402	2.09e-20	-0.352555	1.38e-33	1.01217	3.6e-08	SRP54
Tb927.11.6650	1.14461	1.91e-29	0.452792	1.14e-07	0.545629	0.0022305	Tb927.11.6650
Tb927.10.4890	1.10887	4.21e-22	-0.243977	2.16e-28	-0.844118	1.63e-42	Tb927.10.4890
Tb927.10.270	1.14108	4.55e-37	0.183687	0.407323	0.466236	6.88e-38	Tb927.10.270
Tb927.10.4770	1.10655	2.5e-33	-0.265411	4.62e-19	-0.607997	1.73e-07	Tb927.10.4770
Tb927.10.11680	1.10628	6.81e-32	-0.276222	4.5e-38	0.136762	0.437368	VCL2
Tb927.11.14730	1.13408	4.16e-33	0.519601	1.38e-06	1.06308	1.35e-19	FtsH14
Tb927.11.13180	1.1338	4.41e-54	0.141293	0.0171934	1.04589	2.12e-11	POMP10
Tb927.10.13400	1.10341	1.25e-29	-0.289906	1	0.139819	2.53e-12	Tb927.10.13400
Tb927.1.580	1.1325	3.07e-32	1.2606	2.29e-45	0.27871	1	Tb927.1.580
Tb927.8.4640	1.10196	1.92e-23	-0.708399	1.23e-70	-1.13213	1	CARP9
Tb927.11.5630	1.1014	9.79e-22	-0.185196	2.49e-22	0.426006	0.015953	Tb927.11.5630
Tb927.11.10230	1.12684	4.61e-44	0.220366	3.29e-20	0.201044	8.83e-29	Tb927.11.10230
Tb927.9.2650	1.12499	1.03e-31	0.148881	0.877602	1.3934	7.18e-23	POMP2
Tb927.4.3380	1.09857	1.98e-17	-0.352039	1.01e-06	-0.532776	4.31e-05	MYO1
Tb927.3.5340	1.09811	8.37e-22	-0.413082	1.39e-17	1.03865	0.00011195	Tb927.3.5340
Tb927.10.2810	1.09789	7.92e-30	-1.21246	3.62e-52	-0.934583	2e-08	Tb927.10.2810
Tb927.4.3070	1.12306	1.1e-20	0.226469	1.39e-09	0.882865	8.7e-05	Tb927.4.3070
Tb927.11.2650	1.097	1.01e-28	-0.503424	2.91e-16	0.18965	4.45e-09	TRAP1
Tb927.9.5730	1.12263	1.25e-114	0.756032	1.86e-57	0.231394	4.38e-05	Tb927.9.5730
Tb927.8.610	1.12139	3.37e-35	0.380893	9.74e-28	0.363762	0.243444	TZP96.2
Tb927.3.2140	1.11634	4.37e-38	0.188348	1.94e-06	0.277762	3.26e-07	PHD4
Tb927.8.2770	1.116	2.55e-27	0.496728	1.35e-42	0.600377	0.00885108	IP3R
Tb927.11.5650	1.08864	1.32e-32	-0.105257	0.00430359	0.317649	1	Tb927.11.5650
Tb927.9.2240	1.08705	3.19e-24	-0.302434	2.39e-132	-0.627968	1.3e-52	Tb927.9.2240
Tb927.9.9210	1.08668	5.25e-65	0.324705	2.58e-07	-0.117888	0.495709	Tb927.9.9210
Tb927.11.1490	1.10891	3.48e-27	0.140889	0.206031	0.233623	0.000118388	Tb927.11.1490
Tb927.4.2320	1.10818	2.58e-29	0.44444	4.04e-12	0.641544	5.1e-17	EMC5
Tb927.4.4960	1.08343	2.75e-43	-0.181159	1	0.802017	2.29e-30	ZnT
Tb927.5.1060	1.10471	2.52e-27	0.350901	1	0.255264	3.4e-31	Tb927.5.1060
Tb927.6.2110	1.10373	6.01e-62	0.206512	1.3e-16	0.459189	0.0241086	Tb927.6.2110
Tb927.8.7700	1.0762	2.75e-51	-0.747861	1.28e-25	-0.166848	0.00144119	Tb927.8.7700
Tb927.4.1080	1.07595	5.81e-23	-1.06337	5.58e-37	-1.15126	8.43e-22	VAA
Tb927.4.1850	1.06762	1.25e-25	-0.183529	3.35e-62	0.378192	0.0306233	Tb927.4.1850
Tb927.3.3320	1.06761	1.8e-71	-0.191438	2.68e-50	1.49069	7.59e-46	Tb927.3.3320
Tb927.11.12320	1.10266	1.27e-53	0.422438	5.02e-05	0.292765	0.00187053	Tb927.11.12320
Tb927.9.9380	1.06614	1.1e-33	-1.0479	8.71e-49	-0.505039	3.44e-25	SLS4
Tb927.4.840	1.09935	2.55e-25	0.229763	2.95e-84	1.26072	9.77e-26	Tb927.4.840
Tb927.11.9220	1.06534	1.5e-23	-0.384644	7.96e-17	-0.702803	0.000202598	RPN2
Tb927.2.3620	1.09879	8.7e-46	0.320871	8.11e-22	0.912885	5.76e-09	Tb927.2.3620
Tb927.3.1760	1.06315	2.09e-26	-0.284597	6.42e-24	0.739891	0.00866442	J36
Tb927.11.14240	1.09704	4.5e-20	0.270773	2.93e-09	0.747026	0.000253301	AHI1
Tb927.11.2270	1.06087	3.69e-27	-0.219554	2.66e-36	-0.511029	0.235695	IC140
Tb927.4.2000	1.05708	9.08e-21	-0.528776	2.87e-16	0.430005	8.42e-26	RUVBL
Tb927.10.3370	1.09577	1.25e-35	0.366842	1.95e-10	0.720504	0.0659263	Tb927.10.3370
Tb927.10.5610	1.05548	3.74e-54	-0.149373	2.55e-17	1.37568	1.17e-54	Tb927.10.5610
Tb927.5.3030	1.05296	7.05e-32	-0.263051	2.53e-10	-1.05603	1.33e-07	IFT121
Tb927.10.8020	1.05263	5.3e-28	-0.395052	1.59e-29	-0.121869	1	POP
Tb927.9.2900	1.09517	9.49e-37	0.17652	2.7e-21	0.593098	3.54e-12	UTP10
Tb927.10.14030	1.04866	2.63e-19	-0.548647	8.92e-08	0.260542	2.13e-07	Tb927.10.14030
Tb927.10.14470	1.0486	3.71e-32	-0.338558	1	0.479564	8.9e-23	IFT140
Tb927.7.1910	1.04852	7.39e-15	-0.397912	3.48e-105	0.734824	2.05e-05	GCVP
Tb927.10.3900	1.04271	2.94e-48	-0.202034	7.31e-15	-0.563703	0.00484745	Tb927.10.3900
Tb927.5.3040	1.08933	3.04e-31	0.568038	0.588445	0.777291	3.06e-11	Tb927.5.3040
Tb927.7.640	1.08867	2.43e-32	0.334426	2.64e-20	0.147132	1	Tb927.7.640
Tb927.7.6960	1.03912	2.35e-19	-0.279255	2.47e-63	0.278492	9.16e-16	Tb927.7.6960
Tb927.7.470	1.03704	1.89e-29	-0.854757	2.2e-20	-0.784852	2.53e-21	ESP14
Tb927.9.13570	1.08605	3.29e-34	0.764728	0.00147066	0.701428	1.13e-13	Tb927.9.13570
Tb11.v5.0671	1.03517	4.93e-77	-0.147575	1.19e-18	-0.74513	7.07e-12	Tb11.v5.0671
Tb927.10.430	1.08583	1.22e-24	0.421099	2.66e-34	0.76377	0.000264918	Tb927.10.430
Tb927.7.3540	1.03417	3.51e-16	-0.682516	3.72e-20	-1.23334	1.24e-68	Tb927.7.3540
Tb927.5.2570	1.03407	1.37e-34	-0.275136	1	0.235923	1.88e-06	EIF3B
Tb927.6.930	1.03405	5.76e-18	-0.647802	1.08e-12	-0.10165	0.000828012	MCA3
Tb927.10.2290	1.08324	1.52e-51	0.172234	1.21e-11	1.47995	9.89e-28	J3
Tb927.2.4590	1.03173	5.04e-30	-1.75041	1.37e-61	-2.02059	3e-18	Tb927.2.4590
Tb927.5.3270	1.08222	9.73e-40	0.176791	4.29e-39	0.569343	1.66e-10	Tb927.5.3270
Tb927.11.12440	1.06684	1.43e-46	0.139895	0.4996	0.604181	5.01e-11	Tb927.11.12440
Tb927.2.1180	1.06594	2.29e-25	0.291122	2.08e-42	0.686472	1.67e-31	Tb927.2.1180
Tb927.8.7740	1.02749	6.04e-31	-0.372146	0.00433913	-0.992823	7.29e-71	Tb927.8.7740
Tb927.6.560	1.02694	8.23e-122	-0.663308	1.15e-43	-1.12135	1.48e-26	catB
Tb927.4.360	1.02667	1.76e-22	-0.221653	8.42e-28	-0.520926	1	Tb927.4.360
Tb927.4.1270	1.02651	4.86e-54	-0.339871	1	0.470478	0.0661574	Tb927.4.1270
Tb927.6.2890	1.06425	8.4e-50	0.661404	4.18e-29	1.18576	6.07e-18	Tb927.6.2890
Tb927.7.3990	1.02572	1.2e-23	0.356678	0.000231492	-0.263268	2.66e-68	POLIC
Tb927.8.690	1.02283	3.72e-26	-0.908434	3.45e-13	-0.112268	1	PIN1
Tb927.4.4020	1.02099	3.36e-30	-0.551233	2.09e-13	-1.93673	2.91e-78	AAT2-4
Tb927.8.3730	1.0203	9.32e-31	-0.535141	1.36e-07	-0.740812	1.99e-23	Tb927.8.3730
Tb927.11.14200	1.02006	4e-39	-0.47914	4.74e-12	-0.561417	0.0019012	CDC34
Tb927.5.1870	1.062	3.75e-15	0.269648	1.24e-13	0.494642	3.9e-36	Tb927.5.1870
Tb927.6.3800	1.05625	4.28e-29	0.601337	4.4e-10	1.80285	7.32e-25	MtHSP70C
Tb927.4.1510	1.01516	1.08e-25	-0.226946	1.67e-47	0.175183	1	Tb927.4.1510
Tb927.1.1240	1.01171	9.52e-34	0.122316	4.03e-125	-0.526381	1.91e-25	Tb927.1.1240
Tb927.11.13400	1.01103	3.98e-20	-0.435839	4.37e-06	0.658286	5.75e-07	BDF5
Tb927.11.15240	1.00983	5.78e-50	0.353282	5.89e-20	-0.225525	1	RAB2B
Tb927.7.3650	1.00953	9.54e-21	-0.459771	2.23e-38	-0.67602	0.0369619	Tb927.7.3650
Tb927.2.2360	1.05098	7.06e-29	0.245514	8.74e-05	0.20998	1.96e-18	Tb927.2.2360
Tb927.3.3720	1.00806	5.94e-45	-0.143115	7.19e-25	0.330918	4.44e-36	Tb927.3.3720
Tb927.11.16610	1.00778	2.21e-18	-0.417259	3.71e-41	0.137289	1	Tb927.11.16610
Tb927.4.5240	1.0418	2.83e-26	0.363153	3.87e-77	0.47714	1.85e-10	Tb927.4.5240
Tb927.7.3090	1.04159	2.79e-47	0.841739	4.08e-28	0.495751	8.57e-07	Tb927.7.3090
Tb927.8.5930	1.03532	1.18e-26	0.341684	1.05e-20	0.922232	2.38e-38	Tb927.8.5930
Tb927.9.13350	1.03481	7.73e-24	0.11998	1.09e-21	1.52509	7.65e-18	Tb927.9.13350
Tb927.7.5840	1.00326	1.01e-17	-0.39129	3.61e-44	-0.506725	1.14e-11	Tb927.7.5840
Tb927.9.15170	1.0339	6.57e-83	0.14269	0.893231	0.420152	1.04e-10	L5
Tb927.7.490	1.03053	1.27e-17	0.375107	0.000164812	0.656831	2.55e-09	Tb927.7.490
Tb927.7.1040	1.02917	2.99e-54	0.167646	7.71e-13	0.707667	2.22e-23	Tb927.7.1040
Tb927.7.1610	1.00013	2.38e-23	0.356614	1	-0.740973	4.64e-07	Tb927.7.1610
Tb927.10.13410	0.998977	9.48e-29	-0.163637	0.311138	-0.573632	3.73e-36	Tb927.10.13410
Tb927.11.4570	0.998582	3.63e-51	-0.280616	0.77002	-0.837625	0.00987763	RAB5B
Tb927.11.4820	1.02796	7.35e-37	0.250407	1.11e-72	0.917654	9.71e-15	Tb927.11.4820
Tb927.6.4390	0.997925	3.95e-33	-0.128451	1	-0.701266	3.52e-05	KHC1
Tb927.2.460	0.996823	8.83e-84	0.287367	4.13e-06	-0.15574	1.74e-06	Tb927.2.460
Tb927.5.3980	1.02605	1.84e-28	0.742774	0.0404793	0.309162	7.85e-08	MRPL15
Tb927.11.15010	1.01922	9.31e-51	0.929076	1.19e-42	0.965849	0.132457	NEK21
Tb927.2.2180	1.01773	3.56e-14	0.440725	6.4e-23	1.45541	7.08e-31	RRP41B
Tb927.11.16480	0.992378	2.23e-18	-0.230482	2.28e-10	0.255045	7.6e-07	Tb927.11.16480
Tb927.3.2880	1.00885	3.32e-25	0.760759	3.67e-64	0.278571	1.34e-50	Tb927.3.2880
Tb927.3.3130	0.986708	2.39e-27	-0.250966	1.36e-06	-0.693089	9.61e-20	POMP24
Tb927.3.4220	0.986483	3.63e-32	-0.315951	1.02e-125	0.287954	8.57e-06	Tb927.3.4220
Tb927.11.15120	1.00584	2.4e-28	0.217487	6e-48	0.428445	4.45e-43	Tb927.11.15120
Tb927.7.5500	0.979666	1.77e-25	-0.298983	6.68e-22	0.165568	6.03e-07	Tb927.7.5500
Tb927.7.660	0.975439	9.27e-14	0.110111	5.32e-74	-0.237745	2.81e-17	CLD1
Tb927.11.4990	0.970942	1.78e-16	-0.745909	4.53e-18	2.49721	3.69e-17	Tb927.11.4990
Tb11.v5.0652	1.00522	3.83e-29	0.898188	7.34e-92	1.03722	1.34e-18	Tb11.v5.0652
Tb927.9.7340	1.0049	4.18e-21	1.87366	9.66e-54	1.36973	2.89e-60	Tb927.9.7340
Tb927.3.5510	0.970087	2.9e-22	-0.498697	1.7e-15	-0.16936	1	Tb927.3.5510
Tb927.10.14960	1.0048	1.28e-51	0.602557	4.34e-12	0.930276	1.72e-25	Tb927.10.14960
Tb927.11.14790	0.967474	1.27e-19	-0.612435	3.43e-109	-0.172074	2.67e-22	PIF4
Tb927.11.2240	0.967092	5.06e-19	0.317059	1.36e-13	-0.521692	0.014217	Tb927.11.2240
Tb927.9.12700	0.963713	3.49e-37	-1.08729	7.29e-35	-0.231063	0.220956	Tb927.9.12700
Tb927.8.6640	0.962246	9.41e-27	-0.638593	5.68e-117	0.331961	1.96e-11	Tb927.8.6640
Tb927.11.740	0.961952	1.15e-38	-0.237591	1	0.366333	2.17e-06	EIF5A
Tb927.6.4100	1.00302	3.25e-28	0.397997	1.12e-35	0.499909	0.0031999	Tb927.6.4100
Tb927.3.5400	1.00251	1.16e-37	0.81402	5.42e-69	1.18577	1.38e-13	RIO1
Tb927.10.9340	0.960518	4.36e-32	-0.246058	2.99e-53	-0.800294	0.00034584	Tb927.10.9340
Tb927.10.7810	1.00231	7.06e-34	0.376798	3.32e-75	0.534298	2.1e-14	ESF1
Tb927.11.2510	0.998419	7.53e-19	1.14456	9.43e-35	0.331364	8.21e-31	Tb927.11.2510
Tb927.10.1110	0.958509	4.8e-38	-0.29199	4.38e-28	-0.501961	2.48e-20	Tb927.10.1110
Tb927.10.15670	0.957844	8.1e-39	-0.381393	2.82e-36	0.93999	0.0129559	Tb927.10.15670
Tb927.10.3520	0.957327	7.28e-24	-0.333036	0.0324116	-0.660028	5.25e-07	RPT4
Tb927.8.6890	0.957163	3.72e-16	0.148379	4.99e-54	-0.483938	0.00169407	SDH11
Tb927.11.3980	0.996651	4.57e-22	0.214233	1.83e-18	1.33874	1.02e-27	Tb927.11.3980
Tb11.v5.0670	0.995596	3.32e-73	0.294609	1.04e-07	0.703179	2.13e-25	Tb11.v5.0670
Tb927.8.7840	0.953441	2.16e-16	-0.225658	1.82e-42	-0.356734	1.98e-16	Tb927.8.7840
Tb927.8.2430	0.994073	2.45e-40	0.695043	4.07e-09	0.367934	1	Tb927.8.2430
Tb927.10.12940	0.952841	2.05e-47	-0.31233	2.37e-19	0.508264	3.17e-13	Tb927.10.12940
Tb927.11.12470	0.952027	7.83e-19	-0.171097	3.97e-56	-0.422762	0.513226	Tb927.11.12470
Tb927.8.5710	0.95079	3.36e-28	-0.225384	7.22e-15	0.504206	9.55e-11	Tb927.8.5710
Tb927.10.5890	0.949999	1.03e-27	-0.602299	3.31e-45	0.624239	7.57e-30	Tb927.10.5890
Tb927.11.12430	0.949934	3.75e-22	-0.827814	3.69e-38	-0.574214	0.11904	Tb927.11.12430
Tb927.8.4170	0.987767	2.97e-24	0.85335	2.22e-42	0.786231	6.67e-14	MRD1
Tb927.2.2430	0.948646	4.91e-24	0.197866	9.54e-19	-0.116619	4.49e-20	CK2A2
Tb927.3.4760	0.946832	5.38e-41	-0.421929	7.42e-06	-0.809565	1.06e-10	DLP2
Tb927.7.2070	0.981351	9.44e-16	0.218457	3.68e-15	0.192785	0.114299	Tb927.7.2070
Tb927.8.1650	0.970928	1.17e-36	0.115704	6.5e-40	1.02806	5.63e-39	Tb927.8.1650
Tb927.3.3740	0.970797	5.53e-30	0.256157	7.53e-26	0.999686	1.03e-14	NUFIP
Tb927.3.3310	0.943497	4.49e-40	-0.109438	3.49e-29	0.117742	4.91e-30	Tb927.3.3310
Tb927.10.2910	0.940897	1.21e-29	0.115704	5.54e-32	-0.831222	4.2e-25	TSR1IP
Tb927.11.11330	0.939331	3.39e-37	-0.989378	1.69e-64	-0.809821	6.92e-19	HSP70.4
Tb927.4.2080	0.938635	5.62e-40	-1.07021	3.08e-63	-1.46183	6.87e-23	CC2D
Tb927.10.10910	0.938481	9.22e-50	-0.74398	2.96e-91	-0.313921	1.38e-08	Tb927.10.10910
Tb927.4.3910	0.968476	2.44e-24	0.543485	2.18e-18	0.158722	7.35e-54	KIN13-4a
Tb927.9.6920	0.93722	2.14e-16	-0.224328	7.57e-05	-0.245804	1	CAP41
Tb927.3.610	0.937185	2.03e-36	-0.265912	7.87e-09	-1.32423	1.63e-39	Tb927.3.610
Tb927.11.8310	0.937089	3.05e-33	-0.251141	6.85e-30	0.534516	6.04e-13	CITFA-4
Tb927.11.2670	0.961434	5.08e-47	0.262799	0.0147992	0.485302	8.05e-19	NUP59
Tb927.9.12310	0.960875	1.34e-34	0.409594	1.7e-58	0.782666	5.58e-05	Tb927.9.12310
Tb927.5.1770	0.936481	3.23e-29	-0.421213	7.37e-13	-1.10735	5.78e-50	Tb927.5.1770
Tb927.9.8400	0.959937	3.84e-16	0.22519	2.29e-14	0.170965	1	Tb927.9.8400
Tb927.8.4580	0.933744	3.64e-32	-0.774867	1.33e-19	-1.22003	4.12e-28	BBP58
Tb927.7.5310	0.958686	3.6e-20	0.252479	3.5e-52	0.766458	5.68e-11	Tb927.7.5310
Tb927.5.2530	0.933237	9.52e-18	0.635872	2.18e-32	-0.270837	5.94e-28	NAT10
Tb927.10.12500	0.954392	5.44e-34	1.13689	3.1e-35	2.14031	2.94e-13	Tb927.10.12500
Tb927.11.11930	0.930131	2.39e-23	-0.246125	0.00944043	-0.525126	0.00381525	Tb927.11.11930
Tb927.10.2160	0.929937	3.46e-14	-0.232393	1.07e-18	0.460068	1	Tb927.10.2160
Tb10.v4.0128	0.954216	2.1e-111	0.742665	1.94e-50	0.907341	9.39e-21	Tb10.v4.0128
Tb927.9.4420	0.929071	2.94e-15	-1.05209	5.99e-30	-0.767548	1.06e-21	Tb927.9.4420
Tb927.7.6855	0.928593	2.22e-14	-0.213504	1	-0.93766	2.77e-33	Tb927.7.6855
Tb927.3.2710	0.953215	1.79e-18	0.12024	1.73e-13	0.594677	1.3e-39	PFK2
Tb927.11.1390	0.927387	2.47e-37	-0.144957	1.09e-27	-0.537211	8.02e-08	CITFA-1
Tb927.6.1510	0.949044	3.3e-18	0.113854	0.000572082	0.777002	1.57e-19	Tb927.6.1510
Tb927.10.3890	0.946561	8.1e-22	0.449019	2.76e-15	1.31266	0.0501488	PIP5KII-alpha
Tb927.6.2710	0.946242	3.32e-27	0.108273	1.02e-17	0.30921	0.00673976	Tb927.6.2710
Tb927.9.9860	0.918614	3.03e-35	-0.235289	1	-0.272228	1	GRP170
Tb927.6.4670	0.918569	1.56e-21	-0.453485	2.23e-21	0.959646	3.58e-48	MORN1
Tb927.2.5660	0.944988	1.54e-16	0.359633	9.18e-06	0.293445	0.0642208	ADKA
Tb927.10.8030	0.938179	1.47e-27	0.232511	3.83e-13	1.07464	4.38e-12	OSCP
Tb927.11.16490	0.936833	1.54e-12	0.373228	1	0.303934	0.0010161	MTAP
Tb927.11.2730	0.913125	4.87e-25	-0.127463	0.019547	0.449738	1.34e-07	galE
Tb927.11.485	0.936582	9.25e-43	0.467826	1.52e-48	0.438267	1	Tb927.11.485
Tb927.7.6180	0.936312	5.59e-25	0.312383	3.54e-21	0.513197	0.00379746	Tb927.7.6180
Tb927.9.10790	0.909795	6.83e-45	-0.247689	4.22e-12	-0.403833	6.57e-09	Tb927.9.10790
Tb927.6.1750	0.933379	7.91e-16	0.355822	1	0.91543	0.00261019	Tb927.6.1750
Tb927.10.8720	0.907765	1.49e-48	-0.753578	1.78e-51	0.139403	0.36581	Tb927.10.8720
Tb927.11.15960	0.907074	8.3e-14	-0.725602	2.41e-14	-0.834764	1.32e-08	Tb927.11.15960
Tb927.11.5420	0.906282	5.01e-14	0.560003	1.29e-29	-0.56131	0.00103156	Tb927.11.5420
Tb11.0390	0.905381	8.87e-16	-0.172415	8.37e-69	0.493117	1.8e-23	RPS14
Tb927.9.12300	0.902409	1.25e-11	-0.251155	3.89e-08	-0.163765	2.85e-12	Tb927.9.12300
Tb927.9.15490	0.930521	1.04e-43	0.331959	5.38e-20	0.140354	1	Tb927.9.15490
Tb927.10.990	0.899366	1.14e-31	-0.599785	1.46e-09	-0.461607	0.00230461	ESP6
Tb927.7.2250	0.898894	7.1e-17	-0.568401	3.41e-46	1.04176	0.000490427	Tb927.7.2250
Tb927.9.2400	0.89641	9.01e-19	-0.766985	2.74e-26	-1.02516	2.68e-11	Tb927.9.2400
Tb927.8.2540	0.896298	8.5e-12	-0.376253	2.02e-11	0.562155	0.00551768	SCP2
Tb927.8.2650	0.895438	4.62e-14	-0.111884	1	-0.540725	0.00173824	mt-SAF20
Tb927.7.6100	0.891731	5.78e-26	-0.126624	8.02e-15	-0.619572	1	Tb927.7.6100
Tb927.2.3480	0.890718	9.81e-22	0.512715	1.09e-15	-0.575288	8.31e-54	TFIIS2-2
Tb927.3.5440	0.929908	4.36e-16	0.274574	1	0.433238	8.36e-27	Tb927.3.5440
Tb927.6.3130	0.928484	2.88e-25	0.225777	5.58e-32	0.423234	1.63e-16	Tb927.6.3130
Tb927.2.2140	0.926566	2.14e-37	0.584612	1.51e-69	0.838051	9.18e-08	Tb927.2.2140
Tb927.4.3860	0.887801	6.64e-42	-0.558327	4.53e-18	-0.868184	8.86e-07	Tb927.4.3860
Tb927.7.1050	0.925956	1.14e-44	0.113189	1.65e-06	0.750538	2.16e-18	Tb927.7.1050
Tb927.11.14250	0.885125	1.51e-36	-0.412986	9.59e-12	0.602119	4.35e-13	TCP-1-epsilon
Tb927.11.8460	0.881679	7.73e-14	-0.113917	3.73e-33	0.558453	5.04e-05	Tb927.11.8460
Tb927.6.3360	0.880133	5.15e-14	-0.280839	0.015944	-1.28868	2.77e-13	Tb927.6.3360
Tb927.11.4290	0.879511	5.77e-39	-0.240902	0.000843533	0.111943	1	RPS12
Tb927.7.5230	0.87731	5.94e-27	-0.185396	1	1.40451	1.6e-21	Tb927.7.5230
Tb927.9.5520	0.876983	1.38e-31	0.141535	7.54e-05	-0.125811	1	Tb927.9.5520
Tb927.11.6510	0.918721	1.85e-26	0.364942	7.55e-05	1.9807	2.47e-59	Tb927.11.6510
Tb927.11.5390	0.917494	9.57e-27	0.345031	0.000169047	1.078	2.25e-29	TIM8-13
Tb927.10.8590	0.875997	1.2e-20	-0.567316	0.000627005	-0.8593	4.74e-07	FTZC
Tb927.11.8440	0.875781	2.66e-49	-1.07485	4.74e-41	-1.71301	3.97e-34	Tb927.11.8440
Tb927.9.2980	0.873496	3.03e-49	-0.534737	2.07e-16	-1.12682	1.85e-15	Tb927.9.2980
Tb927.9.12980	0.873277	1.4e-19	-1.16363	5.98e-25	0.124174	1.17e-11	Tb927.9.12980
Tb927.8.7550	0.872928	3.65e-13	-0.336958	1.82e-11	-0.338115	0.00462901	Tb927.8.7550
Tb927.7.550	0.914452	3.06e-16	0.46201	5.01e-17	0.458943	8.05e-38	Tb927.7.550
Tb927.11.19800	0.913187	1.8e-25	0.736866	8.63e-67	1.6832	4.05e-20	Tb927.11.19800
Tb927.7.5390	0.868409	4.64e-28	-0.49423	1.92e-05	-0.920876	2.47e-30	Tb927.7.5390
Tb927.10.5390	0.863733	6.32e-21	-0.233324	1	0.300499	1	Tb927.10.5390
Tb927.10.12750	0.863343	1.39e-34	0.339185	1.57e-22	-0.977227	1.59e-55	Tb927.10.12750
Tb927.4.1340	0.91204	1.41e-20	0.215005	1.1e-12	0.311117	3e-10	CPSF73
Tb927.10.3630	0.911745	1.4e-31	0.273616	3.15e-17	1.41238	9.47e-28	Tb927.10.3630
Tb927.7.4150	0.859378	1e-15	0.191603	5.82e-10	-0.493993	5.57e-35	Tb927.7.4150
Tb927.10.12760	0.858645	1.64e-78	0.143124	9.17e-49	-0.335813	5.08e-06	ZC3H36
Tb927.10.14790	0.855946	1.19e-31	-0.662306	3.96e-38	-0.463364	1	Tb927.10.14790
Tb927.11.8210	0.85539	1.48e-24	-1.10643	1.43e-47	-0.389922	1.23e-28	Tb927.11.8210
Tb927.8.5140	0.854516	1.57e-20	-0.717726	5.31e-14	-1.31696	2.28e-10	Tb927.8.5140
Tb927.8.6030	0.853054	6.67e-27	-0.265692	6.96e-43	0.55529	2.44e-17	Tb927.8.6030
Tb927.10.5820	0.909041	1.05e-20	0.228217	1.17e-111	0.370476	1	Tb927.10.5820
Tb927.5.3400	0.851304	3.29e-22	-0.721014	9.01e-24	-0.285726	7.3e-11	Tb927.5.3400
Tb927.7.3980	0.849662	2.93e-31	-0.488264	1.71e-12	-0.35539	7.37e-22	Tb927.7.3980
Tb927.3.3000	0.847175	1.57e-12	-0.828198	3.23e-15	-0.434771	2.5e-05	PIFTC3
Tb927.4.1690	0.846571	1.85e-13	-0.239964	0.000974634	1.54481	5.81e-16	Tb927.4.1690
Tb11.v5.0776	0.846568	2.1e-28	0.157398	1	-1.13851	1.66e-40	Tb11.v5.0776
Tb927.3.5690	0.845978	1.17e-23	-0.108583	1	-1.14243	1.05e-21	Tb927.3.5690
Tb927.11.14950	0.901638	1.24e-77	0.443312	1.94e-25	0.682875	2.91e-22	ZFP2
Tb927.10.9870	0.845794	3.05e-17	-0.456384	1.13e-70	-0.730802	1	CMF12
Tb927.6.4810	0.844111	3.7e-18	0.474657	7.51e-06	-0.352846	6.35e-59	Tb927.6.4810
Tb927.4.610	0.841879	1.07e-15	-0.138176	0.0316013	-0.601978	8.25e-15	Tb927.4.610
Tb927.2.3990	0.890192	3.28e-26	0.343822	2.44e-08	0.557143	6.07e-09	Tb927.2.3990
Tb927.8.6230	0.837398	1.71e-24	-0.865022	8.68e-62	-0.632442	1	MC7
Tb927.10.2840	0.836947	1.01e-18	-0.205511	3.16e-29	1.30044	7.29e-14	Tb927.10.2840
Tb927.10.12960	0.835909	4.22e-20	-0.920993	5.4e-32	-0.918017	0.00023396	RAB5A
Tb927.3.2490	0.835839	1.98e-27	-0.239957	1.41e-12	-0.650276	8.84e-17	PH1
Tb927.6.3560	0.834897	4.65e-20	-0.248023	2.43e-33	-0.389323	2.8e-06	Tb927.6.3560
Tb927.4.2265	0.889855	5.23e-56	0.731486	1.4e-114	0.311854	1	Tb927.4.2265
Tb927.8.4100	0.889714	7.93e-34	0.256317	8.96e-14	1.64326	2.7e-22	FLA1BP-1
Tb927.9.15450	0.886706	1.43e-25	0.18574	1.31e-27	0.309543	1	Tb927.9.15450
Tb927.10.12120	0.832264	1.8e-14	-0.352997	1.3e-20	-0.641507	1	Tb927.10.12120
Tb927.5.840	0.876793	3.23e-21	1.19822	1.03e-39	0.21345	0.00479976	NOP111
Tb927.8.5070	0.876433	3e-11	0.193577	9e-33	0.578943	6.36e-09	Tb927.8.5070
Tb927.11.11680	0.871201	4e-116	0.9177	7.12e-155	0.97768	1.28e-33	Tb927.11.11680
Tb927.11.16890	0.869244	1.07e-17	0.201348	0.00319108	0.233979	8.26e-31	FLAM7
Tb927.8.8130	0.824807	8.85e-39	0.904541	1.18e-120	-0.605714	1.38e-24	Tb927.8.8130
Tb927.6.5060	0.823614	5.16e-16	-0.140583	1.02e-21	-0.144075	1.81e-19	Tb927.6.5060
Tb927.10.3920	0.821582	5.39e-19	-1.26537	6.81e-36	-1.41904	1.25e-20	Tb927.10.3920
Tb927.8.7580	0.820619	1.9e-39	-0.285631	1	-0.920422	0.00201282	Tb927.8.7580
Tb927.5.1250	0.862912	3.28e-15	0.361025	0.437877	0.745166	4.48e-06	Tb927.5.1250
Tb927.10.2220	0.819281	3.86e-25	-0.356138	3.65e-10	-0.727739	3.52e-65	PWI1
Tb927.11.11600	0.817121	9.65e-24	-0.704703	1.14e-12	-1.62224	1.54e-30	Tb927.11.11600
Tb927.10.1090	0.816254	3.93e-48	-0.199093	1	0.351171	0.00452663	RPS23
Tb927.10.4180	0.816165	1.08e-28	-0.939544	1e-45	-1.41975	3.58e-27	Tb927.10.4180
Tb927.11.9100	0.815046	6.1e-08	-0.781482	3.39e-34	-1.57794	7.58e-35	Tb927.11.9100
Tb927.3.4830	0.813788	1.38e-21	-0.110801	0.00281443	0.449001	2.48e-19	Tb927.3.4830
Tb927.10.1230	0.810721	3.42e-12	-0.304294	2.8e-05	-0.129572	2.7e-21	ESP23
Tb927.10.9640	0.807757	6.13e-20	-0.709922	2.35e-20	-0.667719	2.16e-26	Tb927.10.9640
Tb927.8.4270	0.80765	5.67e-14	-0.362655	7.5e-74	1.04675	1	Tb927.8.4270
Tb927.11.170	0.807627	5.39e-10	-0.451168	4.57e-26	-0.60575	3.21e-26	mt-SAF15
Tb927.11.10470	0.807578	2.82e-19	-0.299006	1	0.102695	1.71e-05	Tb927.11.10470
Tb927.11.9290	0.807023	2.56e-27	-0.218983	6.54e-56	1.01393	4.57e-30	FAZ20
Tb927.1.3910	0.806888	3.29e-19	0.260417	2.37e-14	-0.550243	7.87e-06	CDC23
Tb927.4.4460	0.804589	2.96e-26	-1.08634	1.17e-106	-1.47067	5.9e-90	GRESAG 4.4
Tb927.8.2970	0.80363	1.81e-19	-0.338523	5.37e-32	0.279804	0.0163224	Tb927.8.2970
Tb927.7.2970	0.803624	9.14e-13	-0.708232	4.87e-27	-1.21825	7.1e-05	Tb927.7.2970
Tb927.6.960	0.85997	4.3e-90	0.121945	4.25e-06	1.34845	2.97e-23	CP
Tb927.1.4410	0.851418	2.58e-29	0.388645	1.28e-22	0.66815	1.24e-24	Tb927.1.4410
Tb927.7.670	0.801451	9.31e-27	-0.145147	4.2e-11	-0.696144	1.11e-41	Tb927.7.670
Tb927.4.3550	0.845929	4.59e-26	0.361602	3.59e-09	0.597585	0.00017108	Tb927.4.3550
Tb927.9.2260	0.837942	2.42e-14	0.769902	2.58e-08	1.61991	6.01e-06	Tb927.9.2260
Tb927.5.2750	0.79953	2.76e-18	-0.962366	8.46e-19	-0.530085	1	Tb927.5.2750
Tb927.10.15033	0.798132	1.67e-15	0.356701	1.09e-06	-0.14282	2.98e-15	Tb927.10.15033
Tb927.5.4270	0.832699	1.57e-26	0.113469	2.41e-16	0.898952	2.03e-27	Tb927.5.4270
Tb927.5.470	0.797662	7.3e-19	-0.395179	1.37e-17	-0.181531	6.34e-10	RibJ
Tb927.10.1520	0.796911	1.03e-20	-0.145091	6.92e-22	-1.0079	1.75e-14	RAB21
Tb927.11.4750	0.796852	5.97e-27	-0.341756	0.000166682	-0.313154	4.4e-18	Tb927.11.4750
Tb927.9.14140	0.795976	6.13e-23	-0.515351	2.35e-63	-0.312368	1.66e-29	Tb927.9.14140
Tb927.7.1580	0.794421	7.02e-18	-0.240889	3.84e-06	1.24484	4.37e-22	Tb927.7.1580
Tb927.10.8040	0.79424	9.13e-18	-0.330875	0.192956	-0.316479	1.59e-05	BAD1
Tb927.7.3640	0.793006	3.34e-15	-0.430552	3.44e-61	-0.624819	2.13e-11	Tb927.7.3640
Tb927.1.220	0.832448	2.01e-53	0.306035	4.01e-10	0.84464	6.19e-26	RHS1
Tb927.7.930	0.789236	1.46e-10	-0.289942	2.97e-36	0.125892	1.01e-30	ZC3H17
Tb927.5.110	0.832343	1.49e-35	1.03982	3.93e-77	0.551674	7.93e-16	Tb927.5.110
Tb927.1.4690	0.78703	4.71e-44	-0.343153	0.00823298	0.372088	3.79e-10	PRMT1-ENZ
Tb927.1.4180	0.78678	1.81e-19	-0.317843	4.38e-08	-1.14361	6.91e-07	Tb927.1.4180
Tb927.10.9190	0.78642	1.31e-41	-0.382158	6.05e-09	-0.151366	0.307696	IleRS
Tb11.v5.0883	0.832239	6.33e-75	0.583694	2.36e-10	0.984885	7.62e-29	Tb11.v5.0883
Tb927.11.5180	0.78171	2.22e-15	0.358446	1.7e-19	-0.448271	1.93e-13	Tb927.11.5180
Tb927.10.13860	0.781506	2.02e-11	-0.814493	2.59e-34	-1.1023	6.21e-15	Tb927.10.13860
Tb927.9.13110	0.781132	2.63e-13	-0.71851	1.3e-38	0.139742	3.92e-05	Tb927.9.13110
Tb927.10.10390	0.780354	6.55e-08	-0.318772	0.00028747	0.692159	8.95e-13	TR
Tb927.9.13050	0.780321	1.19e-27	-0.348977	8.63e-33	0.317684	1	Tb927.9.13050
Tb927.10.3200	0.780288	7.2e-42	-0.208442	3.5e-13	-0.117183	1	U2AF35
Tb927.7.4010	0.779566	1.82e-10	-0.29291	8.63e-24	-0.52153	4.32e-29	Tb927.7.4010
Tb927.10.7410	0.831575	2.52e-60	0.776801	8.37e-55	0.899716	8.86e-42	Tb927.10.7410
Tb927.8.2080	0.778004	9.78e-09	-0.895034	8.35e-25	-0.796089	5.43e-08	Tb927.8.2080
Tb927.10.9300	0.774396	1.26e-13	-0.809074	1.5e-28	-1.24238	8.41e-43	Tb927.10.9300
Tb927.11.14190	0.772937	3.6e-12	-1.0174	9.48e-43	-1.94793	1.62e-56	TDR1
Tb927.9.5700	0.770599	5.76e-16	-0.246241	4.99e-26	-0.513253	3.67e-25	Tb927.9.5700
Tb927.3.3900	0.830386	8.39e-35	0.535764	6.47e-12	0.300035	2.7e-26	CPT II
Tb927.11.11560	0.769092	7.9e-29	0.166329	1	-1.7231	4.47e-55	TOP2B
Tb927.7.3740	0.768588	7.11e-16	-0.263122	0.0134695	-1.16838	2.4e-10	Tb927.7.3740
Tb927.7.5450	0.768042	2.22e-17	-0.297008	8.02e-11	-0.535356	0.00655451	LPN
Tb927.8.6080	0.765066	6.05e-32	0.184662	1.01e-86	-0.361601	1	POMP42
Tb09.v4.0151	0.765064	9.22e-36	-0.547202	4.29e-31	-0.485442	0.261544	Tb09.v4.0151
Tb927.9.1980	0.763918	9.42e-19	-0.255694	0.099128	-0.676257	1	Tb927.9.1980
Tb927.8.4840	0.761716	1.47e-22	-0.29178	2.08e-26	-0.969655	0.0677021	KifX2B
Tb927.5.1570	0.761236	2.93e-38	-0.661134	1.55e-33	-0.776214	1	ZC3H12
Tb927.11.11800	0.758489	1.08e-19	-0.61248	2.45e-30	-1.54427	4.35e-43	TbPIF3
Tb927.9.12290	0.756144	6.13e-24	0.117701	1	-0.302479	9.41e-42	PEX19
Tb927.5.3780	0.755764	5.97e-25	0.316671	0.0550446	-0.538345	0.0193276	Tb927.5.3780
Tb927.11.6170	0.755256	4.3e-21	-0.31514	0.409879	-0.630373	1	SEC31
Tb927.11.15030	0.753839	1.26e-21	-0.369022	2.65e-28	-1.32157	1.17e-23	X3
Tb927.11.8830	0.753135	4.36e-16	-0.532186	4.42e-07	-0.591635	9.21e-20	ESP2
Tb927.10.11440	0.828805	3.69e-47	0.107423	6.72e-30	0.316687	2.65e-11	CYC5
Tb927.9.8060	0.750611	5.52e-18	0.325358	1	-0.291158	4.55e-20	Tb927.9.8060
Tb927.8.8340	0.748995	6.65e-27	-0.58979	3.85e-14	-0.866402	1.03e-10	Tb927.8.8340
Tb927.8.1340	0.819869	1.12e-50	0.210756	2.46e-13	1.20611	2.78e-43	Tb927.8.1340
Tb927.5.3260	0.746204	5.86e-11	-0.466132	4.77e-35	0.535108	1	Tb927.5.3260
Tb927.10.13070	0.744496	3.09e-11	-0.1945	2.37e-93	-0.911753	4.12e-25	Tb927.10.13070
Tb927.4.3480	0.743665	1.47e-09	-1.32259	1.67e-38	-0.985335	3.6e-34	Tb927.4.3480
Tb927.6.3070	0.743619	7.62e-16	-0.922457	1.27e-40	0.91402	7.14e-20	Tb927.6.3070
Tb927.1.4220	0.742704	3.21e-18	-0.399226	1.55e-16	-0.634297	9.11e-10	RH2B
Tb927.4.2720	0.803338	2.48e-17	0.262058	4.53e-26	0.305111	0.0176875	RH
Tb927.11.16810	0.741859	7.14e-12	-0.362389	1.16e-13	-1.16484	6.55e-12	Tb927.11.16810
Tb927.8.6180	0.740739	2.25e-71	-0.225011	0.0145972	0.719259	1.56e-24	Tb927.8.6180
Tb927.11.14230	0.802948	7.64e-17	0.683329	8.87e-13	0.311981	3.51e-16	Tb927.11.14230
Tb927.7.1700	0.800952	1.01e-20	0.513976	3.96e-84	1.57038	3.18e-27	Tb927.7.1700
Tb927.11.6810	0.79979	2.07e-22	0.234476	5.67e-08	0.619778	4.88e-09	TTL
Tb927.9.13620	0.797821	8.23e-16	0.298938	3.36e-30	0.666953	2.98e-18	Tb927.9.13620
Tb927.8.4220	0.738598	1.45e-15	-0.297251	1.22e-06	-0.340191	2.03e-07	Tb927.8.4220
Tb927.11.11710	0.735352	2.12e-10	-0.737398	3.71e-15	-0.951191	1	Tb927.11.11710
Tb927.5.3330	0.79059	8.08e-17	0.658164	3.6e-21	0.896747	2.96e-27	Tb927.5.3330
Tb927.8.860	0.733649	7.14e-21	0.285077	0.00110135	-0.413804	1.65e-18	Tb927.8.860
Tb927.6.2420	0.731679	9.61e-13	-0.1586	2.02e-16	-0.115153	1.16e-10	Tb927.6.2420
Tb927.10.2440	0.73053	5.84e-11	-0.60521	2.15e-40	-1.34631	2.37e-33	MCA4
Tb927.10.2360	0.78887	6.67e-49	0.98717	2.31e-74	1.39381	4.71e-31	Tb927.10.2360
Tb927.4.2050	0.729067	6.55e-10	-0.530487	1.81e-11	-0.206658	1.86e-07	Tb927.4.2050
Tb927.6.4440	0.72876	1.21e-21	-0.536917	3.66e-15	0.715497	3.39e-19	RBP42
Tb927.11.7900	0.782321	1.56e-17	0.164482	6.7e-09	1.10772	4.76e-21	RBP16
Tb927.4.2220	0.779098	5.69e-45	0.103608	0.379028	0.630998	1.01e-10	J51
Tb927.9.2560	0.724452	4.56e-15	-0.476895	5.8e-11	0.845232	1.01e-26	Tb927.9.2560
Tb927.11.8200	0.724025	2.03e-52	-0.188445	0.487194	0.854604	9.68e-33	Tb927.11.8200
Tb927.11.3000	0.770106	4.63e-18	0.152358	1	0.344992	0.15947	Tb927.11.3000
Tb927.4.1800	0.752037	1.68e-103	0.206405	5.43e-17	0.556173	6.9e-13	MRPL3
Tb927.11.14090	0.720639	1.11e-37	-0.771665	1.39e-30	-0.680638	3.58e-12	DRBD18
Tb927.11.10240	0.719193	8.71e-14	-0.399231	4.36e-19	-0.253598	0.0517236	HsIV
Tb927.9.2730	0.748188	2.35e-18	0.365534	2.62e-27	0.390916	6.94e-18	Tb927.9.2730
Tb927.11.6330	0.718185	2.86e-19	-0.128391	1.66e-07	0.163452	0.00163742	6PGL
Tb927.10.12680	0.742557	1.03e-28	0.234155	8.49e-06	0.539423	1.13e-12	Tb927.10.12680
Tb927.8.1020	0.740238	4.13e-09	0.264294	3.06e-39	1.30134	1.94e-35	Tb927.8.1020
Tb927.10.9080	0.713193	2.02e-96	0.504599	2.75e-49	-0.664055	1.55e-21	Tb927.10.9080
Tb927.10.10890	0.711616	3.19e-18	-0.573591	8.47e-48	-1.27099	1.45e-26	Tb927.10.10890
Tb927.9.5460	0.710053	2.03e-29	-0.398562	1.74e-06	-0.423433	4.08e-07	eif4g2
Tb927.11.7710	0.707873	1.99e-19	-0.398499	4.3e-45	-1.13039	4.31e-42	Tb927.11.7710
Tb927.9.12790	0.707532	4.3e-24	0.128602	8.31e-30	-0.299303	1.69e-13	Tb927.9.12790
Tb927.11.2370	0.739809	3e-56	0.313118	7.66e-05	0.443179	1.5e-06	MEX67
Tb927.8.7920	0.706338	4.62e-22	-0.461868	2.29e-18	-0.110083	6.75e-20	Tb927.8.7920
Tb927.11.3500	0.705452	2.16e-11	-0.550471	3.98e-41	0.182032	2.44e-26	Tb927.11.3500
Tb927.10.7700	0.739302	1.34e-24	0.648396	2.09e-56	0.720817	0.00282392	ABCG
Tb927.10.9220	0.70128	9.6e-33	-0.780176	3.05e-31	-1.31125	1.24e-54	Tb927.10.9220
Tb927.11.6910	0.700111	6.79e-17	-0.386168	0.0114586	-0.382006	3.47e-44	Tb927.11.6910
Tb927.5.1610	0.739039	4.68e-45	0.195047	0.000221903	1.33183	3.42e-55	Tb927.5.1610
Tb927.9.8180	0.699747	9.49e-19	-0.633772	8.44e-24	-1.0109	5.35e-24	FAZ31
Tb927.10.7180	0.73451	7.82e-38	1.31987	7.57e-83	3.4661	5.9e-34	CRAM
Tb927.11.10090	0.699182	1.03e-14	-0.858861	7.14e-103	-1.20838	8.6e-18	Tb927.11.10090
Tb927.7.2450	0.73026	2.9e-19	0.163355	1	1.16851	0.000454722	Tb927.7.2450
Tb927.5.3220	0.698374	2.18e-15	-0.921566	2.53e-37	-0.84048	0.000641595	Tb927.5.3220
Tb927.11.16970	0.698154	1.35e-21	-0.323551	0.391288	-1.48312	2.8e-44	Tb927.11.16970
Tb927.9.1570	0.697165	9.44e-09	-0.411973	4.32e-71	-1.10137	2.2e-18	Tb927.9.1570
Tb927.7.6610	0.696732	3.2e-07	-0.569943	8.35e-10	-0.280267	3.54e-13	Tb927.7.6610
Tb927.9.2490	0.692872	5.67e-23	-0.314679	2.31e-61	-0.410314	2.11e-08	NOP66
Tb927.7.1090	0.690871	6.32e-54	0.228591	1	-0.372184	6.1e-05	RAD5
Tb927.6.2100	0.72677	9.5e-22	0.45765	2.02e-10	0.632736	1	Tb927.6.2100
Tb927.11.16090	0.688145	3.75e-26	-0.376029	5.14e-17	-1.05777	4.48e-09	dDC2
Tb927.11.14900	0.687821	1.25e-14	-0.291222	9.12e-09	0.99774	5.98e-08	COPE
Tb927.9.12680	0.726401	2.6e-26	0.302882	1.66e-64	1.2437	4.16e-19	Tb927.9.12680
Tb927.11.1080	0.68714	3.25e-11	-0.308117	2.02e-21	-0.437967	1.51e-27	NOP60
Tb927.8.7100	0.685805	2.68e-16	-0.865853	5.25e-36	-0.85184	0.0010431	ACC
Tb927.6.5040	0.723608	6.28e-41	0.20605	3.22e-07	0.52834	0.00209983	Tb927.6.5040
Tb927.9.15420	0.685529	3.32e-34	-0.228431	3.48e-08	1.09051	1.69e-31	Tb927.9.15420
Tb927.10.1430	0.684669	8.15e-16	-0.176351	0.242841	-0.46084	5.52e-07	Tb927.10.1430
Tb927.11.150	0.721382	9.86e-18	0.101354	1.4e-71	1.11127	1.96e-07	Tb927.11.150
Tb927.11.5080	0.682698	4.5e-16	-0.286779	3.23e-57	-1.30583	0.0234667	Tb927.11.5080
Tb927.6.1550	0.719187	1.85e-24	0.458148	1.11e-23	1.17293	1.79e-09	POMP30
Tb927.11.15760	0.717206	1.66e-18	0.295703	1	0.555304	2.77e-26	TTA1
Tb927.9.8380	0.681598	1.15e-11	-0.197564	8.83e-45	-0.550597	1.87e-40	Tb927.9.8380
Tb927.9.13650	0.680069	2.44e-13	-1.33869	4.53e-55	0.258147	0.0603834	ARF1
Tb927.10.3310	0.67848	1.99e-18	-0.129604	1	-0.759146	1.11e-53	CMF76b
Tb927.4.230	0.677644	1.58e-10	0.130219	1.16e-12	-0.926763	2.51e-14	Tb927.4.230
Tb927.2.4670	0.677519	2.55e-21	-0.389231	0.0265192	-1.18492	1.58e-07	Tb927.2.4670
Tb927.7.7470	0.713353	1.12e-16	0.428712	2.16e-07	0.576689	1.55e-22	ACP3
Tb927.1.4100	0.707342	1.17e-36	0.932935	4e-47	1.47706	4.45e-55	COXIV
Tb927.7.7060	0.70533	2.41e-20	0.651955	2.69e-22	1.47803	2.21e-37	Tb927.7.7060
Tb927.11.15330	0.672867	2.16e-21	1.04925	1.93e-71	-0.314904	1.42e-11	Tb927.11.15330
Tb927.7.3180	0.672186	1.25e-16	-0.639274	1.75e-13	-1.42692	2.9e-49	Tb927.7.3180
Tb927.3.860	0.700066	5.54e-12	0.136396	7.38e-42	1.44693	4.57e-39	ACP
Tb927.3.1690	0.69964	1.25e-19	0.15917	1	0.81139	2.97e-14	Tb927.3.1690
Tb927.11.3590	0.669029	1.18e-35	-0.114188	0.289322	0.658612	8.21e-20	Tb927.11.3590
Tb927.10.2960	0.664764	1.31e-11	-0.130065	4.54e-31	-0.317933	2.21e-41	GUF1
Tb927.7.6780	0.663763	5.83e-25	-0.417954	0.027231	-0.945942	1.72e-30	Tb927.7.6780
Tb927.8.4290	0.698671	7.44e-33	0.667312	3.57e-76	1.60574	2.53e-29	Tb927.8.4290
Tb927.11.12420	0.689926	1.04e-44	0.496768	8.96e-16	0.150175	0.000185782	KKT19
Tb927.9.12240	0.662926	3.59e-21	-0.197911	1.15e-57	0.652466	1.97e-32	Tb927.9.12240
Tb927.11.10030	0.687189	1.18e-09	0.232873	2.94e-10	0.509522	2.88e-11	Tb927.11.10030
Tb927.7.3110	0.661061	2.37e-18	-0.254947	0.00184548	0.257784	0.0408	Tb927.7.3110
Tb927.11.1740	0.66088	1.05e-16	-0.59759	5.12e-11	-0.600488	1	IFT88
Tb927.11.16270	0.658953	4.96e-14	-0.310347	2.93e-32	1.1756	1.42e-09	XPB-R
Tb927.9.2700	0.658527	5.53e-09	-0.150538	0.884699	0.268627	1	Tb927.9.2700
Tb11.1810b	0.658347	2.34e-75	-0.204071	6.9e-05	-0.225895	1	Tb11.1810b
Tb927.6.2930	0.656516	1.21e-20	-0.121005	5.08e-06	-0.130121	0.492065	Tb927.6.2930
Tb927.10.7340	0.656261	1.35e-24	-0.272894	3.5e-10	0.165663	0.000357435	Tb927.10.7340
Tb927.9.11580	0.655923	3.73e-20	-0.85651	2.44e-28	-0.489139	0.0243102	gim5A
Tb927.10.14440	0.654891	2.27e-12	-0.306208	0.0118377	-0.732953	2.26e-19	b9d1
Tb927.10.3800	0.654584	2.54e-14	-0.353525	0.637438	-0.561941	1	ESB1
Tb927.2.4510	0.654149	8.55e-24	-0.148023	4.14e-05	0.372644	0.00446764	CRK9
Tb927.8.4950	0.685733	9.9e-15	0.526395	1.1e-19	0.259947	9.72e-07	KLIF
Tb927.10.11390	0.651374	2.99e-53	-0.235233	0.0177538	0.283903	0.00352245	Tb927.10.11390
Tb927.7.6290	0.649543	2.68e-07	-0.464372	6.46e-19	-0.872965	4.1e-17	KIF9A
ND1	0.682969	5.98e-68	0.681829	4.09e-26	1.64299	2.12e-42	ND1
Tb927.7.3680	0.682422	3.92e-40	0.203085	6.97e-07	1.25258	5.64e-44	Tb927.7.3680
Tb927.11.8430	0.64495	5.73e-16	-0.602161	6.12e-07	-1.04977	1.8e-09	Tb927.11.8430
Tb927.10.13630	0.639461	4.94e-07	-0.470799	1.12e-18	-0.258768	1	Tb927.10.13630
Tb927.11.15450	0.681634	2.72e-21	0.602036	2.19e-10	0.226098	1.26e-21	BBP270
Tb927.11.11280	0.635367	7.83e-20	-0.777325	3.95e-24	-0.806684	0.013113	Tb927.11.11280
Tb927.10.7330	0.635266	1.03e-10	-0.276958	5.89e-62	0.637588	3.39e-11	Tb927.10.7330
Tb927.8.1100	0.632706	3.08e-21	0.147245	2.99e-36	-0.60254	1	Tb927.8.1100
Tb927.6.630	0.675775	3.29e-30	0.75886	1.75e-40	0.489684	0.000185343	Tb927.6.630
Tb927.7.5180	0.630978	7.06e-12	-0.16053	3.46e-17	-0.351585	1.92e-25	Tb927.7.5180
Tb927.3.4190	0.630285	2.85e-15	-0.809239	3.22e-28	-0.661174	0.0100621	Tb927.3.4190
Tb927.9.15380	0.630122	1.83e-13	-0.205549	1.43e-41	0.105323	1	NDUFA9
Tb927.7.2340	0.674681	1.15e-31	0.222757	4.11e-05	0.243335	0.0235012	Tb927.7.2340
Tb927.11.16280	0.62696	4.58e-19	-0.216495	2.65e-18	1.2127	5.02e-41	Tb927.11.16280
Tb927.8.5050	0.625969	1.86e-13	-0.361924	0.000783455	-1.00088	0.0171649	Tb927.8.5050
Tb927.10.4570	0.623173	1.12e-26	-1.16993	2.76e-176	-0.387942	1	Tb927.10.4570
Tb927.9.12000	0.622795	2.6e-17	-0.759246	1.66e-16	-0.740955	0.239155	Tb927.9.12000
Tb927.7.3630	0.622657	1.19e-22	-0.504057	3.63e-12	-1.19406	1.28e-08	J53
Tb927.6.3750	0.618904	3.19e-16	-0.297517	0.00099736	0.225711	4.35e-17	MtHSP70B
Tb927.8.7860	0.618403	9.87e-11	-0.544684	1.92e-23	-0.548222	2.54e-29	Tb927.8.7860
Tb927.10.14420	0.674554	5.82e-27	0.291812	3.14e-09	0.737321	2.28e-54	NEK16
Tb927.9.15110	0.672128	7.54e-43	0.288652	0.0136885	0.189263	1	Tb927.9.15110
Tb927.10.14580	0.671746	4.16e-37	0.418916	9.49e-42	0.321245	4.65e-12	Tb927.10.14580
Tb927.6.5050	0.614059	2.78e-10	-0.746649	7.01e-09	-0.991215	4.5e-44	Tb927.6.5050
Tb927.9.14120	0.663695	2.43e-30	0.295233	2.24e-43	0.434225	8.42e-17	Tb927.9.14120
Tb927.8.800	0.612509	4.3e-14	-0.628281	2.18e-13	0.706976	4.69e-10	Tb927.8.800
Tb927.10.3330	0.662936	7.8e-21	0.543361	1.79e-08	0.23533	1.89e-06	Tb927.10.3330
Tb927.10.14780	0.609354	1.64e-14	-0.916057	1.71e-62	-0.574551	1	CBPK1
Tb927.8.3220	0.608074	1.72e-21	-0.709291	1.11e-62	-1.23892	1.96e-30	EXO1
Tb927.7.4270	0.662381	7.05e-20	1.29361	2.92e-41	0.659615	3.3e-07	Tb927.7.4270
Tb927.6.4000	0.604632	7.51e-13	-0.410929	0.00455523	-0.259164	1	SGT
Tb927.9.14100	0.604197	3.73e-16	0.631715	5.5e-42	-0.565947	0.439462	Tb927.9.14100
Tb927.3.690	0.604111	1.19e-19	-0.576243	4.59e-29	-0.515683	6.76e-33	Tb927.3.690
Tb927.10.12780	0.651709	8.23e-43	1.17648	2.81e-52	0.411606	7.04e-35	ZC3H37
Tb927.7.6200	0.648898	6.64e-16	0.280046	1.83e-13	1.65214	1.37e-08	J26
Tb927.9.6530	0.60114	1.5e-28	-0.513853	6.86e-12	-0.368412	6.72e-11	Tb927.9.6530
Tb927.9.12570	0.600656	7.65e-56	-1.81155	0	-1.68885	1.89e-77	glk1
Tb927.4.4780	0.600455	7.92e-14	-0.212731	0.781837	-0.629442	7.72e-24	Tb927.4.4780
Tb927.7.7170	0.647589	2.79e-31	0.398064	4.83e-39	0.843524	2.07e-09	CYC4
Tb927.11.2830	0.596261	1.73e-09	-0.21677	0.00803866	-0.803289	3.83e-29	Tb927.11.2830
Tb927.11.260	0.595067	2.85e-16	-0.445574	0.000365828	-1.71074	8.09e-35	PIFTF6
Tb927.9.7690	0.594878	7.26e-19	-0.13358	2.81e-11	-0.973028	2.41e-17	Tb927.9.7690
Tb927.3.3950	0.594036	2.07e-22	0.945642	4.53e-33	-0.132292	1.23e-16	Tb927.3.3950
Tb927.2.6090	0.592036	1.18e-09	-0.328966	2.99e-19	0.581034	0.0148349	RPL44
Tb927.11.11480	0.591047	3.08e-10	-0.905809	4.19e-20	-1.714	2.19e-28	Tb927.11.11480
Tb10.v4.0214	0.637863	4e-07	0.420754	1.2e-19	0.667263	1	Tb10.v4.0214
Tb927.8.6420	0.631244	1.76e-06	0.721632	9.06e-36	2.2053	2.78e-57	KAR2
Tb927.11.2230	0.588097	1.97e-18	-0.601434	2.86e-14	-1.40581	2.18e-66	CAT
Tb927.10.3930	0.626972	1.98e-39	0.12723	1	0.552518	2.67e-09	Tb927.10.3930
Tb927.6.3040	0.587023	4.02e-05	-0.338613	0.000705141	-0.426163	9.82e-22	Tb927.6.3040
Tb927.5.4610	0.585914	2.02e-08	1.07132	6.02e-45	-0.661444	6.76e-14	Tb927.5.4610
Tb927.5.2090	0.584181	1.83e-14	-0.402472	9.25e-09	-0.821465	5.89e-07	KIN2A
Tb927.9.6470	0.583115	6.99e-27	-0.102091	1.21e-28	0.310673	2.41e-20	Tb927.9.6470
Tb927.4.4900	0.58247	1.17e-28	0.134351	0.0650907	-0.336579	0.033744	Tb927.4.4900
Tb927.10.800	0.618182	2.97e-12	0.22984	9.42e-32	0.342132	2.78e-13	Tb927.10.800
Tb927.10.5840	0.582225	5.18e-09	-0.971922	1.53e-46	0.32449	1.7e-09	Tb927.10.5840
Tb927.8.6170	0.617034	8.06e-21	1.52674	2.47e-78	2.13913	1.62e-28	TK
Tb927.4.400	0.581824	4.79e-17	-0.583197	1.77e-29	-0.175739	7.52e-19	DRBD7
Tb927.10.1450	0.579596	3.53e-16	-0.344424	0.00357817	-0.789643	2.12e-17	CAAP1
Tb927.8.5580	0.614683	5.08e-25	0.108953	0.136748	0.230166	5.48e-14	Tb927.8.5580
Tb927.11.3360	0.57639	6.17e-13	-0.66528	2.46e-29	-0.563525	1	CMF22
Tb927.2.2920	0.612893	6.91e-13	0.306443	1.77e-68	1.32733	5.5e-43	Tb927.2.2920
Tb927.11.3850	0.574176	3.45e-10	-0.637208	3.44e-70	-0.266663	1.41e-32	Tb927.11.3850
Tb927.10.7040	0.571559	2.53e-12	-0.1213	9.82e-49	1.15578	1.5e-62	Tb927.10.7040
Tb927.2.3780	0.611752	7.62e-21	0.447972	3.19e-29	0.197101	0.000212344	Tb927.2.3780
Tb927.6.5080	0.567811	1.2e-13	-0.270759	0.243308	0.135298	3.47e-18	Tb927.6.5080
Tb927.2.2490	0.567777	1.2e-10	-0.274273	1	-0.967426	0.000479108	Tb927.2.2490
Tb927.11.6350	0.567716	1.1e-18	-0.153263	8.49e-15	0.227766	6.45e-10	BDF7
Tb927.8.3620	0.566628	7.05e-06	-0.388438	3.77e-51	1.36947	2.26e-12	FT1
Tb927.8.6570	0.607302	3.84e-11	0.301416	9.34e-63	0.80486	2.34e-55	Tb927.8.6570
Tb927.10.470	0.564966	1.2e-14	0.522801	3.02e-06	-0.126297	2.06e-52	Tb927.10.470
Tb927.8.8350	0.564885	3.07e-12	-0.672488	2.89e-58	0.319105	4.24e-21	KIN13-4b
Tb927.11.6530	0.563076	1.62e-09	-1.12177	3.93e-49	-0.366791	3.41e-22	Tb927.11.6530
COIII	0.602509	1.44e-80	0.769721	1.17e-75	1.35198	5.25e-67	COIII
Tb927.8.7480	0.561508	3.43e-17	-0.725744	1.96e-20	-0.64507	1.2e-21	Tb927.8.7480
Tb927.2.6070	0.601677	1.21e-09	0.161697	0.00388281	0.117775	2.02e-20	MRB6070
Tb927.10.850	0.557972	2.41e-15	0.255924	3.76e-30	-0.754469	4.44e-25	Tb927.10.850
Tb927.4.1390	0.597503	1.56e-24	0.368575	3.44e-15	0.914644	1.91e-23	Tb927.4.1390
Tb927.4.4940	0.589518	4.29e-43	0.798173	5.5e-28	0.505704	7.22e-47	Tb927.4.4940
Tb927.8.3100	0.556431	6.03e-17	-0.605625	5.12e-12	-0.860528	3.26e-20	CRN12
Tb927.4.770	0.556106	1.7e-14	0.103522	1	-0.10938	0.0143897	upl3
Tb927.1.5100	0.555907	2.38e-18	-0.715717	8.42e-43	-2.4315	1.11e-154	Tb927.1.5100
Tb927.1.5060	0.589144	1.01e-27	0.916334	3.94e-50	0.303711	8e-24	Tb927.1.5060
Tb927.10.15020	0.553588	2.01e-26	0.136751	7.68e-07	-0.612717	5.28e-05	DYRK
Tb927.11.16760	0.552471	1.86e-14	-0.776198	6.2e-26	1.06045	7.52e-31	TCP-1-alpha
Tb927.8.1790	0.552454	1.86e-22	-0.395498	8.28e-18	-0.920781	9.22e-05	Tb927.8.1790
Tb927.10.13517	0.551118	2.35e-05	-0.180118	7.03e-22	1.21933	4.16e-60	Tb927.10.13517
Tb927.7.2090	0.549851	5.88e-63	-0.485772	5.06e-12	-0.477738	4.31e-08	Tb927.7.2090
Tb927.10.3380	0.549555	0.000611629	-0.108974	0.000209225	1.79168	2.65e-21	Tb927.10.3380
Tb927.11.6280	0.587104	2.77e-06	1.22854	1.16e-98	1.67409	1.58e-07	PPDK
Tb927.7.4260	0.545267	7.38e-12	-0.763179	2.44e-54	-1.45707	1.89e-20	ESP13
Tb927.11.10160	0.544583	4.01e-05	-0.407399	5.05e-09	0.546926	0.0106129	Tb927.11.10160
Tb927.11.13260	0.54412	9.23e-17	-0.245826	1	0.288456	0.54077	Tb927.11.13260
Tb927.7.440	0.543811	8.63e-05	0.266166	2.28e-14	-0.959716	6.09e-50	MISP440
Tb927.10.6370	0.543725	0.000136799	0.211046	0.0469415	-0.239506	8.77e-13	Tb927.10.6370
Tb927.11.7705	0.543294	2.9e-12	-0.144343	0.64845	0.436684	0.0081699	Tb927.11.7705
Tb927.11.9710	0.542795	4.28e-10	-0.302938	0.389764	-0.175053	1.65e-12	RPL10A
Tb927.10.15400	0.582337	1.63e-12	0.458206	1.39e-07	0.271532	0.000722824	Tb927.10.15400
Tb927.4.2460	0.54113	8.66e-13	-0.294232	1.81e-09	-0.330223	1	Tb927.4.2460
Tb927.1.3390	0.539121	7.12e-09	-0.252975	1	-0.513499	9.63e-09	Tb927.1.3390
Tb927.11.1570	0.537409	2.99e-13	0.213026	1.35e-10	-0.163305	1	Tb927.11.1570
Tb927.2.2270	0.537085	1.02e-07	0.541092	0.00017144	-0.187249	0.18485	Tb927.2.2270
Tb927.5.1160	0.536552	7.41e-05	-1.41463	1.04e-63	-1.28434	7.19e-36	Tb927.5.1160
Tb927.3.3990	0.581948	1.38e-12	0.152482	1	0.28955	1e-05	KREPB6
Tb927.11.12700	0.532066	1.06e-17	0.451041	8.28e-36	-0.276948	9.94e-17	Tb927.11.12700
Tb927.11.1450	0.577253	3.8e-40	0.509845	1.32e-24	1.13434	2.48e-25	Tb927.11.1450
Tb11.v5.0695	0.530069	5.7e-39	0.639449	5.13e-36	-0.362989	9.31e-11	Tb11.v5.0695
Tb927.9.12960	0.529658	3.8e-32	-0.618897	1.63e-17	-1.40053	7.18e-20	Tb927.9.12960
Tb927.10.15440	0.527182	2e-12	-0.527544	4.43e-16	-0.739381	1.33e-08	Tb927.10.15440
Tb927.8.5270	0.526458	1.36e-11	-0.377432	1	-0.746935	8.94e-54	Tb927.8.5270
Tb927.6.4690	0.575403	9.13e-18	0.114446	1	0.887152	3.27e-44	Tb927.6.4690
Tb927.3.5050	0.56909	1.01e-57	0.123409	0.175278	0.386078	1.7e-06	Tb927.3.5050
Tb927.11.14330	0.523967	6.05e-15	-0.160641	1	0.762285	3.98e-06	Tb927.11.14330
Tb927.11.4700	0.565832	0.000447009	0.826799	1.84e-12	1.50947	5.62e-36	Tb927.11.4700
Tb927.1.1380	0.520644	6.16e-08	-0.25545	0.000141089	-0.38015	9.62e-14	Tb927.1.1380
Tb927.8.1160	0.520493	2.42e-06	-0.320689	4.34e-14	0.291238	2.85e-24	Tb927.8.1160
Tb927.7.6910	0.519464	3.92e-08	-0.789438	1.18e-38	-1.58421	2.15e-45	Tb927.7.6910
Tb927.4.2180	0.519014	5.16e-06	-0.171269	4.91e-09	0.196715	7.96e-10	Tb927.4.2180
Tb927.10.12840	0.561988	3.45e-28	0.384317	2.84e-11	1.08122	3e-51	MCP12
Tb11.v5.0221	0.517245	8.5e-32	-0.217705	9.54e-07	-0.539478	1	Tb11.v5.0221
Tb927.2.3580	0.516763	1.06e-44	-0.72611	5.47e-31	-1.15188	2.35e-16	TFIIS2-1
Tb927.11.4900	0.516748	2.73e-18	-0.177092	1	-0.463941	1.44e-08	Tb927.11.4900
Tb927.7.4020	0.516294	2.07e-10	-0.194888	2.49e-06	-0.928908	5.44e-13	Tb927.7.4020
Tb927.3.1610	0.513368	2.58e-12	-0.335144	3.74e-22	-1.08083	2.16e-06	Tb927.3.1610
Tb927.10.10050	0.51152	1.31e-21	-0.426762	1.49e-07	0.71428	3.35e-47	Tb927.10.10050
Tb927.7.2370	0.510929	5.22e-05	0.274368	3.07e-24	-0.349928	3.13e-32	Tb927.7.2370
Tb927.3.5490	0.509402	1.47e-08	-0.972463	6.6e-33	-0.690678	1.75e-17	PIFTB2
Tb927.8.4520	0.508279	9.55e-11	-0.459909	8.15e-06	-0.47022	4.26e-12	Tb927.8.4520
Tb927.10.6730	0.561041	1.07e-19	1.14883	1.48e-70	2.63325	2.65e-45	Tb927.10.6730
Tb927.7.5795	0.506539	1.15e-21	-0.480733	2.9e-11	-1.45944	5.04e-21	Tb927.7.5795
Tb927.6.3240	0.506491	8.43e-10	-0.768871	1.21e-19	-0.556814	1.65e-35	BILBO2
Tb927.6.830	0.506095	4.94e-06	0.47264	6.27e-47	-0.315459	9.73e-43	Tb927.6.830
Tb927.4.3740	0.50549	4.09e-11	-0.482814	3.17e-11	-1.92591	6.74e-53	FAZ1
Tb927.11.2470	0.505437	6.06e-16	-0.812793	1.01e-27	-0.551195	1.46e-06	Tb927.11.2470
Tb927.6.3100	0.505263	0.000620273	-0.565446	1.41e-19	-0.501093	5.59e-14	IFT46
Tb927.2.2340	0.503456	1.27e-08	-0.126961	8.45e-48	0.254871	6.69e-23	Tb927.2.2340
Tb927.10.13490	0.557796	7.07e-09	0.297346	0.00289408	2.09587	1.42e-58	Tb927.10.13490
Tb927.9.9550	0.499867	9.77e-12	-0.895154	7.48e-32	-0.47711	1.42e-05	ERBP2
Tb927.11.1070	0.499215	1.66e-20	-0.77984	4.19e-32	-0.634318	1	gat3
Tb927.5.860	0.495051	8.89e-10	-0.636723	1.27e-45	-0.55906	0.0131749	SelT
Tb927.4.1860	0.490704	2.2e-35	-0.148202	1	0.765906	2.21e-27	Tb927.4.1860
Tb927.11.9730	0.557628	2.42e-32	0.229218	1	1.21874	2.93e-54	Tb927.11.9730
Tb927.7.6340	0.554975	3.05e-58	0.659886	3.99e-25	0.608776	6.51e-09	Tb927.7.6340
Tb927.10.12850	0.488771	1.04e-11	0.462901	1.69e-17	-0.727081	4.09e-07	TRF
Tb927.11.5300	0.482884	1.31e-06	-0.682016	3.14e-07	-0.114019	3.45e-11	KIN13-3
Tb927.11.12560	0.482244	2.47e-09	-0.34721	8.03e-20	-0.714948	2.01e-19	Tb927.11.12560
Tb11.v5.0713	0.482065	9.9e-52	-0.673834	5.79e-51	-0.841877	1.82e-13	RHS6
Tb927.8.2320	0.478464	0.00256104	-0.6914	2.15e-18	-0.66051	6.09e-14	Tb927.8.2320
Tb927.10.8510	0.476246	1.41e-08	-0.333357	7.04e-75	0.998575	9.73e-06	THT2A
Tb927.11.4000	0.476061	3.07e-08	-0.757449	3.17e-39	-0.527743	4.61e-21	Tb927.11.4000
Tb927.7.7510	0.473539	2.07e-14	-1.19929	2.18e-62	-2.1941	1.6e-51	Tb927.7.7510
Tb927.3.3970	0.545561	6.29e-16	0.427276	1.12e-07	0.328662	0.0515349	Tb927.3.3970
Tb927.10.8850	0.470881	1.16e-06	-0.254378	2.31e-25	-0.682783	1.22e-23	Tb927.10.8850
Tb927.7.5930	0.542503	3.51e-36	0.235863	1	0.118423	1.06e-18	PAD1
Tb927.3.5670	0.466472	8.49e-08	-0.656143	3.95e-17	-0.766047	1	Tb927.3.5670
Tb927.10.5770	0.465852	8.69e-08	-1.20138	9.17e-89	-0.673974	1.88e-05	VCP
Tb927.10.15390	0.464814	9.12e-09	-0.507637	1.24e-08	0.511025	8.78e-35	FAZ7
Tb927.11.14540	0.464395	1.64e-06	-0.630962	2.51e-45	-0.876846	1.93e-18	Tb927.11.14540
Tb927.11.10950	0.536371	1.29e-10	0.224754	7.84e-36	0.853971	1	J69
Tb927.6.2390	0.531838	0.0057626	0.266533	0.00129347	0.597149	5.87e-19	Tb927.6.2390
Tb927.10.9450	0.460805	6.05e-12	-0.479283	1.91e-22	-1.08416	1.99e-34	Tb927.10.9450
Tb927.7.6700	0.459996	2.96e-19	-0.50571	9.41e-11	-0.258186	1	Tb927.7.6700
Tb927.11.4950	0.458637	7.11e-14	0.214478	2.08e-09	-0.586543	0.000176799	Tb927.11.4950
Tb927.11.7550	0.457762	1.9e-08	-0.618262	4.92e-12	-0.702268	0.107094	Tb927.11.7550
Tb927.8.4510	0.457619	1.19e-15	-0.254674	2.05e-12	-0.772003	1	NDPK4
Tb927.11.2480	0.454865	3.15e-15	-0.416012	0.0356822	-1.11847	4.06e-34	Tb927.11.2480
Tb927.11.15140	0.454573	0.000242618	-0.33792	0.0456222	-0.70214	1.84e-41	CAP62
Tb927.8.4400	0.454377	0.00129657	-0.628629	1.73e-09	-1.52484	9.69e-31	pDC1
Tb927.9.15360	0.451842	1.87e-10	-0.239636	3.69e-08	0.504212	9.28e-15	Tb927.9.15360
Tb927.7.1420	0.451454	4.21e-06	-0.52761	1.02e-15	-1.22029	1.41e-06	Tb927.7.1420
Tb927.9.8950	0.449834	7.78e-08	-1.0085	1.19e-41	-0.248951	0.151702	FACE1
Tb927.2.4470	0.448465	0.000182286	-0.218375	1.96e-16	1.04996	1.32e-17	Tb927.2.4470
Tb927.11.16615	0.526321	4.14e-46	0.891009	1.79e-71	1.0351	2.46e-25	Tb927.11.16615
Tb927.11.7380	0.445696	2.45e-07	-2.34907	1.33e-150	-1.79158	4.3e-24	G3PDH
Tb927.6.2640	0.444915	1.39e-13	-0.105176	1.25e-16	-0.632712	0.643393	KAP60
Tb927.10.2940	0.442412	3.61e-05	-0.611719	3.27e-14	1.08807	1.86e-07	Tb927.10.2940
Tb927.11.15880	0.44142	0.31088	-0.210574	8.43e-09	0.696188	1	Tb927.11.15880
Tb927.11.6130	0.439805	5.01e-09	-0.568214	1.07e-12	-0.512732	1	Tb927.11.6130
Tb927.8.4230	0.439579	2.5e-05	-0.490967	4.9e-14	0.547126	1.15e-05	Tb927.8.4230
Tb927.11.2590	0.526059	2.25e-09	0.223078	8.26e-55	0.313492	6.81e-25	FAZ12
Tb927.3.5520	0.432641	1.71e-13	-0.835631	3.74e-39	-0.618854	0.0559962	RPN1
Tb927.7.7130	0.523724	1.94e-24	1.04151	4.07e-34	0.403572	6.56e-12	TYW1
Tb927.6.1920	0.428608	0.00501083	-0.445132	4.54e-09	-2.40933	2.82e-94	Tb927.6.1920
Tb927.7.2240	0.42675	2.25e-08	-0.524843	1.56e-13	0.133242	1	Tb927.7.2240
Tb927.11.3280	0.426066	9.79e-14	-0.250584	6.61e-35	-0.545105	0.0972094	KIN13-5
Tb927.9.5100	0.42594	2.45e-12	-1.09642	1.7e-35	-1.93221	1.16e-43	PDEB2
Tb927.3.3190	0.421647	5.36e-12	-0.585551	3.09e-27	-0.695346	0.000635816	NEK7
Tb927.6.3755	0.518856	3.27e-08	0.347133	1.59e-29	0.666653	1	Tb927.6.3755
Tb927.11.4210	0.417265	1.54e-07	-0.773606	1.07e-40	-1.1163	6.84e-18	Tb927.11.4210
Tb927.7.6420	0.416949	5.23e-23	-0.451477	9.73e-09	-0.891304	9.2e-12	Tb927.7.6420
Tb927.11.1420	0.415638	3.87e-17	-1.3282	3.29e-52	-1.12646	1.44e-30	Tb927.11.1420
Tb927.9.8350	0.415413	6.79e-10	-0.693864	2.91e-14	-0.653457	7.91e-14	FAZ27
Tb927.10.11620	0.415035	1.09e-11	0.367596	7.28e-44	-0.566667	8.91e-37	Tb927.10.11620
Tb927.7.700	0.508067	4.75e-10	0.523113	1.01e-07	0.140354	0.30845	NOP74
Tb927.10.5340	0.502345	4.03e-18	0.103912	1	1.27248	1.13e-35	RPS18
Tb927.3.3870	0.411084	2.09e-09	-0.320832	1	-0.796775	0.0495943	Tb927.3.3870
Tb927.11.11320	0.489809	2.03e-08	0.364768	1.21e-21	0.61471	1	Tb927.11.11320
Tb927.10.2350	0.410158	0.747795	1.12196	7.38e-20	0.922051	5.68e-19	Tb927.10.2350
Tb927.10.12050	0.489574	1.35e-22	0.20693	0.000939921	0.720573	0.00050981	Tb927.10.12050
Tb927.10.2330	0.407187	3.47e-08	-0.616237	1.3e-21	-0.101661	0.00662146	Tb927.10.2330
Tb927.11.5050	0.473264	7.24e-15	0.321782	0.0419142	1.32344	2.39e-44	FHm
Tb927.9.5900	0.468375	1.28e-24	1.10772	2.09e-90	1.52669	2.52e-60	GDH
Tb927.8.3990	0.403061	1.1e-07	-0.965203	2.74e-30	-0.457463	2.77e-13	Tb927.8.3990
Tb927.5.3240	0.400265	1.04e-13	-0.286245	2.11e-09	-0.854075	2.42e-33	Tb927.5.3240
Tb927.8.1600	0.397457	4.8e-10	-0.602354	3.16e-11	-1.16329	1.79e-35	Tb927.8.1600
Tb927.3.2230	0.46422	6.94e-22	0.752912	1.21e-62	1.50628	6.92e-65	Tb927.3.2230
Tb927.8.5850	0.461268	1.01e-06	0.30916	1.63e-25	0.628037	0.0234018	Tb927.8.5850
Tb927.6.4730	0.395185	5.11e-20	-0.145678	0.000888013	-0.536241	0.000724808	Tb927.6.4730
Tb927.10.14330	0.44628	4.03e-06	0.517089	2.77e-40	0.692144	1.31e-07	Tb927.10.14330
Tb927.10.12730	0.38434	1.35e-16	0.218899	3.2e-05	-0.501077	6.45e-07	Tb927.10.12730
Tb927.11.2400	0.382227	4.01e-09	-1.21076	3.42e-61	-1.98219	1.75e-75	Tb927.11.2400
Tb927.3.5530	0.381844	0.000199411	-0.835508	9.9e-51	-0.629649	3.36e-14	Tb-292
Tb927.11.10340	0.379256	2.52e-05	-0.620125	5.21e-33	-0.24555	5.87e-09	pgam5
Tb927.10.2200	0.433515	5.45e-09	0.15486	0.00615535	0.817858	1.5e-07	Tb927.10.2200
Tb927.8.8280	0.37482	0.00936947	-0.764898	1.2e-21	-1.36256	3.55e-68	Tb927.8.8280
Tb927.11.9590	0.372627	3.72e-12	-1.24011	7.88e-106	-1.04387	6.61e-08	Tb927.11.9590
Tb927.11.11550	0.370188	9.16e-16	-0.25395	1	-0.680001	6.18e-08	TOP2A
Tb927.7.2210	0.430592	6.37e-07	0.387757	4.26e-09	1.2711	1.07e-46	Tb927.7.2210
Tb927.4.3920	0.418096	6.5e-07	0.440071	2.87e-110	0.87144	6.44e-53	Tb927.4.3920
Tb927.11.12180	0.36285	5.8e-07	0.243253	3.19e-11	-1.13605	2.03e-34	Tb927.11.12180
Tb927.9.11720	0.414819	0.00482583	0.288677	1.02e-29	1.37025	4.23e-41	ISCU
Tb927.3.960	0.356127	6.11e-08	-0.825426	2.36e-14	-0.699421	0.00272861	Tb927.3.960
Tb927.7.7080	0.414501	0.000110431	0.349017	1.38e-33	0.749692	1.32e-15	mt-SAF19
Tb927.9.14130	0.352397	8.82e-09	-0.217203	1.81e-58	-0.909285	5.13e-13	Tb927.9.14130
Tb927.6.860	0.410927	1.6e-18	0.635535	6.92e-07	0.663229	0.00440663	Tb927.6.860
Tb927.5.3160	0.40723	3.28e-11	0.884471	2.25e-38	0.646971	4.7e-09	Tb927.5.3160
Tb927.2.4700	0.405112	9.83e-16	0.305491	2.81e-48	1.25719	2.37e-07	SDH8
Tb927.6.3500	0.344883	1.51e-15	-1.07393	6.85e-65	0.224717	2e-13	J59
Tb927.11.11880	0.343554	1.47e-09	-0.455183	5.91e-23	-0.813722	0.115203	Tb927.11.11880
Tb927.9.10640	0.403361	1.68e-08	0.108993	0.161189	0.863834	4.65e-23	Tb927.9.10640
Tb927.4.1680	0.342811	0.0170232	-0.858153	6.25e-28	-0.257865	9.65e-12	ZC3H10
Tb927.10.2970	0.340516	0.141494	0.448912	1.44e-28	1.44858	7.92e-32	IF1
Tb927.5.2850	0.339549	0.00216498	-0.978453	3.66e-35	-1.25428	1.11e-29	Tb927.5.2850
Tb927.7.4180	0.337561	9e-09	-0.233573	1	0.585754	3.81e-15	ELO1
Tb927.10.8920	0.337085	0.00415088	-0.200096	3.37e-09	-0.878016	1.27e-17	TbGRP
Tb927.11.2540	0.333407	0.00160368	-1.39336	2.65e-60	-0.781026	6.5e-25	Tb927.11.2540
Tb927.7.3590	0.33181	0.000477922	-0.286407	2.56e-11	1.348	4.7e-20	Tb927.7.3590
Tb927.3.5140	0.331358	1.62e-10	-0.37166	5.47e-17	0.631499	6.72e-37	Tb927.3.5140
Tb927.10.11970	0.396941	1.45e-07	0.734981	5.59e-36	1.17048	6.88e-32	GlnAT
Tb11.v5.0606	0.32254	0.00012455	-1.08752	2e-52	-0.214484	1.31e-26	Tb11.v5.0606
Tb927.11.16390	0.320961	0.283346	-0.713258	2.98e-33	-0.778514	0.69084	CKS1
Tb927.11.12980	0.320669	1	-1.21057	1.77e-86	-1.76017	4.43e-10	Tb927.11.12980
Tb927.8.3660	0.319696	3.48e-05	-0.102499	3.44e-36	0.616509	1.46e-13	SEC23.1
Tb927.9.6460	0.317624	0.0604168	-0.236807	0.348862	-0.799559	8.32e-23	Tb927.9.6460
Tb927.8.3840	0.315576	2.84e-11	-0.541262	3.46e-29	-0.669364	0.01122	Tb927.8.3840
Tb927.9.6380	0.310653	0.0169488	-1.24584	8.1e-53	-0.252355	4.93e-15	Tb927.9.6380
Tb927.10.7880	0.305121	1.39e-12	-0.579088	3.62e-53	-0.275683	7.58e-15	Tb927.10.7880
Tb927.6.3480	0.304793	1.49e-27	-0.673389	1.42e-43	-0.324762	4.04e-40	DRBD5
Tb927.6.3950	0.30142	1	-0.535525	2.99e-24	1.14404	3.02e-60	Tb927.6.3950
Tb927.11.5040	0.301199	3.92e-13	-0.567314	1.01e-10	-0.762464	0.00915033	Tb927.11.5040
Tb927.11.17870	0.395369	4.31e-08	0.960526	3.88e-68	0.108408	0.0024944	Tb927.11.17870
Tb927.8.3020	0.29713	8.48e-18	-0.361519	7.8e-17	-0.869834	0.072324	Tb927.8.3020
Tb927.1.2580	0.295937	0.0975362	0.320881	5.08e-07	-0.779561	2.61e-23	EAP1
Tb927.2.4810	0.293613	0.0125645	-0.531444	2.68e-14	-0.407825	5.25e-06	CMF5
Tb927.10.9570	0.292304	0.000820989	-1.50799	3.35e-118	-1.08218	8.79e-21	PFC14
Tb927.11.2690	0.289986	2.06e-13	0.573703	1.01e-29	-0.401232	1	ASCT
Tb927.11.12880	0.288155	1.6e-11	-0.433951	1.78e-07	0.659287	3.56e-06	POMP17
Tb927.5.310	0.285649	8.52e-19	-0.438969	1.97e-09	-1.11884	2.1e-33	Tb927.5.310
Tb927.3.3380	0.285145	0.00215129	-0.954653	4.8e-94	-1.08223	9.07e-17	Tb927.3.3380
Tb927.7.2180	0.284511	0.00190316	-1.10909	1.1e-29	-1.04095	4.5e-05	Tb927.7.2180
Tb927.11.5220	0.283901	0.120784	0.133125	1	0.944046	1.01e-24	Tb927.11.5220
Tb927.10.14980	0.282525	2.84e-06	-0.599698	5.11e-31	-1.01676	9.37e-06	IFT52
Tb927.3.4670	0.280484	0.0194546	-0.518287	3.32e-12	1.97788	7.18e-16	CRK10
Tb927.3.3580	0.277433	0.0246584	-0.696755	1.06e-24	0.445671	9.17e-09	LPG3
Tb927.8.5120	0.274688	7.17e-14	-1.07407	3.9e-102	0.619687	2.76e-14	Tb927.8.5120
Tb927.4.4690	0.273582	0.00905694	-2.20156	1.84e-101	-1.83379	1e-19	MC2
Tb927.8.6330	0.271419	0.00052216	-0.548118	2.45e-53	-0.542657	1.34e-19	Tb927.8.6330
Tb927.10.10990	0.270707	0.198004	-0.235845	1.58e-16	-0.815342	3.58e-09	Tb927.10.10990
Tb11.v5.0220	0.268703	0.00233117	-0.267124	4.74e-37	-0.714194	6.96e-09	Tb11.v5.0220
Tb927.10.2340	0.384487	2.79e-05	0.580267	2.79e-14	0.902676	1.1e-16	Tb927.10.2340
Tb927.5.1210	0.2598	0.0587788	-0.406384	1.06e-19	0.50847	1.25e-11	Tb927.5.1210
Tb927.9.1440	0.257612	5.59e-06	-1.17305	4.47e-87	-1.55025	7.73e-28	Tb927.9.1440
Tb927.11.1380	0.257002	9.84e-11	-0.746789	1.11e-20	-0.409347	4.17e-15	Tb927.11.1380
Tb927.7.7000	0.254936	1.01e-19	0.210188	8.29e-07	-0.622456	0.000325449	Tb927.7.7000
Tb927.9.12650	0.253568	8.79e-12	-1.76785	0	-1.11725	4.66e-26	UBA1b
Tb927.1.3550	0.252505	2.01e-19	-0.399809	0.00243236	-0.827473	1.21e-05	Tb927.1.3550
Tb927.10.3680	0.249522	0.00382396	-0.510968	8e-10	-0.86534	1.63e-05	Tb927.10.3680
Tb927.11.1270	0.377905	3.84e-09	0.445253	4.14e-49	0.691274	1.98e-13	ATPTB6
Tb927.11.6890	0.246721	1.09e-21	-0.509718	1.32e-14	-0.714005	0.000146647	PIF1
Tb927.7.6970	0.233755	3.87e-10	-0.185477	1	-0.702377	0.0983863	Tb927.7.6970
Tb927.11.9720	0.231201	0.0014721	-0.223774	1	0.512011	5.9e-08	Tb927.11.9720
Tb927.11.7590	0.368345	1.38e-09	0.518137	0.000281308	0.96599	2.24e-35	TAP110
Tb927.3.4230	0.230326	5.2e-05	-0.244209	1	-0.989646	4.54e-16	CMF33
Tb927.9.11540	0.228742	1	-0.581461	2.44e-37	-0.704113	0.00533546	PAVE2
Tb927.8.7760	0.220069	1	-0.230217	1	-1.04638	0.00716171	Tb927.8.7760
Tb927.10.5100	0.368302	1.23e-06	0.524137	2.8e-70	0.325774	1	Tb927.10.5100
Tb927.11.3910	0.21739	0.221764	-0.333622	3.36e-07	0.860241	1.76e-25	CARP8
Tb927.3.5080	0.215793	8.41e-14	-0.8412	5.72e-51	-1.14904	6.74e-11	Tb927.3.5080
Tb927.8.5870	0.214635	0.000133908	-0.187363	1	-1.23428	6.27e-14	Tb927.8.5870
Tb927.4.2850	0.214347	0.0727023	-0.319468	1.64e-27	0.539962	0.0462801	Tb927.4.2850
Tb927.8.3550	0.212933	0.0315833	-1.05171	8.65e-56	-0.430111	2.43e-21	MPK3
Tb927.11.1470	0.211097	5.23e-15	-0.6569	6.22e-22	-1.16861	1.02e-13	Tb927.11.1470
Tb927.3.4720	0.206043	1.98e-05	-1.62487	2.1e-103	-1.50355	1.03e-26	DLP1
Tb927.2.4060	0.199868	0.0198001	-0.193377	0.0130807	-0.722979	4.87e-39	IC138
Tb927.7.6570	0.18862	1.42e-06	-0.463872	6.08e-10	-0.870503	9.79e-32	ESP17
Tb927.3.3210	0.360544	4.6e-06	0.384319	1.75e-14	0.822057	2.94e-28	Tb927.3.3210
Tb927.1.4450	0.353221	2.11e-12	0.128544	6.42e-62	0.642613	6.47e-12	Tb927.1.4450
Tb927.2.5970	0.184257	1	-0.587612	1.38e-52	-0.732299	8.68e-30	Tb927.2.5970
Tb927.7.4160	0.182489	0.000130367	-0.759819	5.73e-28	-0.725683	0.769428	ELO3
Tb927.10.780	0.181502	0.00145481	-0.62855	2.09e-05	-1.52016	1.8e-13	Tb927.10.780
Tb927.11.16780	0.180946	0.0120404	-0.149849	9.55e-12	-0.828837	0.000959003	Tb927.11.16780
Tb927.11.5120	0.177824	6.67e-05	-0.635381	9.66e-20	-0.270295	1.6e-19	SET11
Tb927.3.2870	0.175094	1	-0.705858	8.15e-15	0.667974	1.12e-44	Tb927.3.2870
Tb927.3.4290	0.169109	1	-1.68766	1.05e-61	-1.86603	5.47e-23	PFR1-1
Tb927.11.12530	0.166657	1	-0.606609	1.91e-07	-1.45819	5.49e-28	FAZ3
Tb927.9.9300	0.350951	2.42e-13	0.819261	1.99e-39	0.765329	1.4e-05	Tb927.9.9300
Tb927.10.3350	0.161101	1	-0.386881	0.0507161	-0.558698	0.000301487	Tb927.10.3350
Tb927.11.15100	0.16041	8.2e-12	-1.55879	1.73e-152	-1.29196	6.54e-28	Tb927.11.15100
Tb927.11.15800	0.157772	0.178887	-0.661836	6.09e-71	-0.707822	6.3e-29	CIF1
Tb927.4.4480	0.155377	2.53e-07	-0.147035	0.00048986	-0.502243	2.89e-08	Tb927.4.4480
Tb927.7.2230	0.347994	0.00383941	0.377673	1	1.99259	2.19e-46	Tb927.7.2230
Tb927.11.13280	0.152556	1.36e-06	-0.201051	1	0.544509	1.25e-24	gBP25
Tb927.10.7890	0.347183	1.19e-12	0.124752	1	0.630534	3.03e-06	Tb927.10.7890
Tb927.3.2610	0.151199	6.68e-07	-0.422841	0.175922	-0.850725	1.47e-27	GPIdeAc2
Tb927.1.4500	0.150535	0.00185053	-0.706669	5.87e-14	0.174172	0.447555	Tb927.1.4500
Tb927.7.960	0.149385	0.000859594	-0.314192	1.77e-63	0.636398	1.79e-23	Tb927.7.960
Tb927.11.7580	0.147532	1	-0.777931	9.78e-82	-1.24876	3.9e-34	Tb927.11.7580
Tb927.4.4580	0.142947	0.000592802	-1.18509	1.13e-53	-1.19914	2.14e-33	Tb927.4.4580
Tb927.3.4180	0.1429	0.000225879	0.456398	1.64e-38	-0.529827	6.25e-46	Tb927.3.4180
Tb927.3.3930	0.142672	1.88e-08	-0.457997	4.27e-21	-0.892213	2.88e-07	DRBD6B
Tb927.8.3150	0.136351	1	-0.927651	2.99e-68	-0.522837	2.69e-09	TCP-1-gamma
Tb927.6.3960	0.135703	1	-0.869608	3.11e-13	-0.24699	8.32e-34	NST4
Tb927.3.5390	0.132361	0.0243778	-1.0714	3.08e-09	0.138519	1.63e-57	Tb927.3.5390
Tb927.5.1260	0.13008	1	-0.704473	2.71e-42	0.323591	1	Tb927.5.1260
Tb927.10.10360	0.127201	0.0135788	-0.653128	1.6e-19	-0.468093	3.8e-07	MARP
Tb927.4.1650	0.127153	4.94e-12	-0.589347	5.23e-11	-1.00631	1.91e-10	Tb927.4.1650
Tb927.11.3710	0.126889	0.00617173	-0.566749	4.76e-10	-0.604725	1.26e-16	Tb927.11.3710
Tb927.2.3610	0.343261	1.72e-12	0.206893	3.6e-19	0.759581	7.99e-24	Tb927.2.3610
Tb927.10.540	0.122383	0.0276255	-1.23736	9.56e-98	0.811963	4.35e-27	SUB2
Tb927.5.2440	0.122274	0.000611515	0.32036	1	-0.52158	1	CEP164A
Tb927.10.13790	0.122185	0.209384	-1.48995	5.65e-128	-1.20897	3.64e-19	Tb927.10.13790
Tb927.3.5660	0.11985	0.0874741	-0.651856	1.67e-17	-0.759663	2.36e-05	GnTI
Tb927.10.740	0.115483	1	-0.478583	1.72e-06	-0.652625	1	SMC4
Tb927.8.3380	0.114834	1	-0.292941	6.5e-10	0.944204	1.7e-44	SDH2N
Tb927.11.8340	0.110378	1	-1.44693	2.4e-41	-1.45825	3.99e-33	Tb927.11.8340
Tb927.7.6710	0.103705	0.00223513	-0.654483	1.48e-25	0.178962	0.000477955	Tb927.7.6710
Tb927.3.4070	0.103173	0.000569799	-1.34983	5.01e-39	-0.483288	2.92e-12	PT1
Tb927.8.3590	0.103074	1	-1.52569	6.54e-86	-0.894967	8.93e-33	Tb927.8.3590
Tb927.10.14760	0.102286	1	-1.18012	4.1e-51	-1.56776	1.65e-53	Tb927.10.14760
Tb927.7.6590	-0.101237	1	-0.313782	8.39e-20	-0.724589	2.31e-18	Tb927.7.6590
Tb927.11.16360	-0.108734	1	-0.673958	2.12e-16	-1.1691	1.98e-09	WDR82
Tb927.9.10650	-0.109835	1	-0.320943	2.65e-06	-1.39029	6.53e-34	Tb927.9.10650
Tb927.5.4010	-0.113102	0.617174	-1.4578	4.12e-37	-1.80051	3.45e-42	ESP4
Tb927.10.3970	-0.12171	1	-0.801341	1.65e-79	0.226914	1	Tb927.10.3970
Tb927.10.3790	0.326602	9.39e-23	0.537057	2.02e-12	0.851178	4.94e-14	Tb927.10.3790
Tb927.10.310	-0.126209	1	-0.209112	0.00931286	-0.888935	0.000115009	PUF3
Tb927.6.2520	-0.129098	1	-0.372759	1	-0.663131	1.15e-44	Tb927.6.2520
Tb927.7.3160	-0.134413	0.000260879	-0.248919	3.98e-06	0.644143	9.71e-52	Tb927.7.3160
Tb11.v5.0311	-2.61156	6.32e-81	-0.124034	6.2e-09	-0.881367	3.46e-06	Tb11.v5.0311
Tb927.10.12040	-0.13954	0.122682	-0.975222	1.21e-31	-1.58799	1.27e-21	MAPK11
Tb927.11.7000	-0.141404	0.380538	-0.768138	8.86e-81	-0.745199	2.82e-13	Tb927.11.7000
Tb927.7.3690	-0.143978	4.92e-05	-0.623304	2.08e-52	0.374372	1	Tb927.7.3690
Tb927.7.3720	-0.144222	0.0198208	-0.471895	0.220915	-1.37057	7.58e-15	Tb927.7.3720
Tb927.8.870	-0.148166	3.7e-05	-0.41037	1.87e-06	-0.648248	0.587676	Tb927.8.870
Tb927.8.4340	-0.148485	1	-0.424555	0.0123251	-1.25017	1.92e-21	Tb927.8.4340
Tb927.7.3560	-0.149442	1	-0.607792	2.15e-20	-0.49456	1.59e-15	CMF7
Tb927.4.2590	-0.399608	0.027209	-0.139413	1.48e-07	-0.660694	0.0435382	Tb927.4.2590
Tb11.v5.0873	-0.150799	1	-0.594039	1.66e-65	1.10264	3.26e-17	Tb11.v5.0873
Tb927.4.5310	-0.351816	7.51e-13	-0.149473	0.00125086	-1.68884	8.13e-77	RDK2
Tb927.3.1010	-0.155851	1	-0.76695	9.48e-37	-0.259722	0.014489	CAP64
Tb927.9.1600	-0.157354	2.3e-05	-0.248105	0.212802	-0.949425	5.87e-12	TZP182
Tb927.7.6310	-0.161939	0.0233028	-0.684877	8.82e-15	-0.725758	0.317186	PLK
Tb927.7.6080	-0.162484	0.715912	-0.266835	1	-0.706605	9.43e-20	Tb927.7.6080
Tb927.11.13270	-0.168373	0.00975637	-0.445861	6.63e-13	0.64971	9.89e-28	Tb927.11.13270
Tb927.10.390	-0.175381	0.0680529	-0.728632	8.82e-23	-1.55768	2.22e-37	Tb927.10.390
Tb927.7.6640	-0.177522	1	-0.461233	8.11e-23	-1.32062	5.87e-21	Tb927.7.6640
Tb927.1.2710	-0.520249	0.0142525	-0.172885	9.35e-18	-0.389138	8.74e-14	FCP7
Tb927.7.180	-0.185436	1	-0.176765	7.69e-06	-1.0662	1.04e-30	Tb927.7.180
Tb927.9.7500	-0.186699	1	-0.587971	6.76e-18	-0.434726	1.68e-09	Tb927.9.7500
Tb927.11.1020	-0.187199	1	-0.812929	1.8e-41	0.419881	2.45e-08	Tb927.11.1020
Tb927.6.5150	-0.189655	1	-0.447569	3.27e-11	-0.656628	6.77e-07	Tb927.6.5150
Tb927.8.7110	-0.19641	1	-1.13277	1.79e-54	-1.85227	3.87e-53	NEK12.1
Tb927.11.6230	-0.19801	1	-1.2688	4.72e-158	-0.889938	5.27e-17	Tb927.11.6230
Tb927.11.6600	-0.199288	0.0654543	-0.219707	1	-1.28338	3.38e-25	Tb927.11.6600
Tb11.v5.0544	-0.50132	1.86e-05	-0.195209	2.57e-22	-0.190061	5.52e-24	Tb11.v5.0544
Tb927.10.12700	-0.219491	1	0.779301	1.21e-38	0.856428	7.39e-17	Tb927.10.12700
Tb927.4.1480	-0.221359	1	-0.577393	1.19e-25	-1.29638	3.94e-24	SNM1
Tb927.8.2660	-0.225349	1	-0.703895	1.25e-20	-1.60281	3.41e-17	Tb927.8.2660
Tb927.8.6450	-0.738591	3.98e-44	-0.220042	8.16e-06	-0.417995	4.56e-12	ICP
Tb927.9.11100	-0.233079	0.210497	-0.802747	1.06e-34	-1.84327	1.26e-54	PKAC1
Tb927.1.2260	-0.235822	0.00763021	-0.616989	4.9e-22	-0.125728	1	SMP1-2
Tb927.11.8470	-0.892835	7.86e-64	-0.25526	2.45e-05	-0.484188	2.07e-54	ZC3H45
Tb927.7.2120	-0.250801	0.0776263	-0.563372	1.14e-16	-0.441567	3.46e-12	Tb927.7.2120
Tb927.4.2810	-0.255676	0.0027181	-0.505617	2.36e-11	0.527278	4.76e-06	Tb927.4.2810
Tb927.3.1790	-0.257496	1	0.281588	0.0044444	0.922393	5.5e-15	Tb927.3.1790
Tb927.10.3260	-0.258476	0.341285	-0.583669	3.16e-22	-0.60966	8.7e-11	LACS5
Tb927.4.1230	-0.269	0.209343	-0.623247	3.24e-21	-0.654113	0.0624447	Tb927.4.1230
Tb927.11.15910	-0.270221	1	-2.54962	5.54e-237	-1.91181	1.99e-49	SODB1
Tb927.8.5110	-0.272132	0.000143688	0.254233	2.14e-45	-0.81068	6.92e-08	Tb927.8.5110
Tb927.7.6320	-0.272152	1	0.216307	1.49e-11	-1.47068	1.04e-52	Tb927.7.6320
Tb927.3.1860	-0.515078	0.0403586	-0.257689	7.16e-31	-0.190495	4.77e-06	SET30
Tb927.7.690	-0.545875	1.27e-06	-0.270269	4.79e-05	-1.08317	2.04e-26	Tb927.7.690
Tb927.9.13360	-0.288296	4.53e-05	-0.282896	0.000485028	-0.553027	6.26e-06	upl3
Tb927.9.5770	-0.291595	1	-0.858059	9.72e-19	0.269226	4.25e-11	TRYP1
Tb927.6.815	-0.293519	1	-0.436561	4.22e-72	-0.938821	6.29e-26	Tb927.6.815
Tb927.10.11630	0.299438	1.49e-19	0.783267	2.13e-41	1.99916	1.69e-58	Tb927.10.11630
Tb927.11.14210	-0.66909	3.77e-05	-0.361309	1.2e-09	-0.855603	0.000295079	Tb927.11.14210
Tb927.3.5190	0.266359	8.45e-07	1.23261	1.71e-59	0.29696	0.0801941	Tb927.3.5190
Tb927.11.1150	-0.311475	1	-1.03061	1.11e-36	-1.09211	3.66e-18	RSP3
Tb927.11.16720	-0.604587	7.53e-09	-0.370867	3.89e-30	-0.830529	2.37e-05	CYC6
Tb927.2.5760	-0.613562	6.16e-08	-0.374399	6.42e-07	-0.992741	2.21e-19	FLAM8
Tb927.2.4240	-0.319783	1	-0.501907	1.11e-06	0.340551	4.76e-42	Tb927.2.4240
Tb927.6.2830	-0.324124	1	-0.446752	8.65e-08	-0.689087	0.0117148	Tb927.6.2830
Tb927.9.4680	-0.326027	3.94e-10	-0.670264	2.09e-63	-0.17143	0.232963	EIF4A1
Tb927.11.2260	-0.333714	9.92e-08	-0.419811	0.0174074	-0.61833	1	EIF4E1
Tb927.2.6100	-0.336637	1	-1.06649	3.69e-41	-0.286248	5.07e-26	Tb927.2.6100
Tb927.4.1000	-0.339814	3.28e-11	-0.225437	1	-1.0021	1.34e-10	Tb927.4.1000
Tb927.3.3200	-0.339867	1	-0.888755	3.49e-34	-0.901698	0.00286005	MC15
Tb927.10.1400	-0.341735	1	-1.42696	5.14e-77	-0.734036	3.94e-15	HGPRT
Tb927.8.7790	-0.343613	1	-0.506258	3.54e-19	-0.391297	1.28e-16	Tb927.8.7790
Tb927.4.3320	-0.34663	1.57e-10	-0.122366	1	-0.741164	2.48e-05	Tb927.4.3320
Tb927.2.4580	-0.346685	0.051503	-0.88479	8.71e-65	-0.576479	1.42e-06	unc119
Tb927.4.2070	-0.533492	4.78e-08	-0.389962	8.27e-10	-0.857945	1.03e-07	Tb927.4.2070
Tb927.3.3060	-0.513127	2.6e-16	-0.400128	2.5e-07	-0.70706	3.27e-08	PuREBP2
Tb927.11.7810	-0.382622	0.00107114	-0.409468	1.38e-43	-0.7022	1.63e-05	Tb927.11.7810
Tb927.10.7090	-0.659433	2.02e-67	-0.416128	4.78e-29	-0.942678	1.42e-17	AOX
Tb927.8.3240	-0.359682	0.0397783	-0.375332	1	-1.07663	2.88e-36	Tb927.8.3240
Tb927.8.6370	-0.363921	1	-0.814211	1.08e-46	-0.867246	0.167823	FPC4
Tb927.4.3970	0.249191	5.92e-09	0.101274	1.69e-37	1.5277	4.14e-33	Tb927.4.3970
Tb927.2.4210	-0.368645	1	-0.639122	1.84e-15	-1.12771	3.31e-08	PEPCK
Tb927.11.5000	-0.373725	1	-1.33933	1.12e-64	-1.44539	2.26e-24	DNAI1
Tb927.11.14300	-0.376857	1	-1.13099	1.06e-43	0.149374	5.17e-37	IC70
Tb927.9.9520	-0.378426	3.82e-06	0.372731	2.02e-28	-0.850555	5.86e-11	ZC3H29
Tb11.v5.0660	-0.380752	0.803972	-1.11484	8.03e-83	-0.863111	5.5e-24	Tb11.v5.0660
Tb927.6.3150	-0.382112	1	-1.01886	9.81e-43	-1.16803	0.000971764	Tb927.6.3150
Tb11.v5.0493	-0.670955	1.71e-20	-0.422088	0.0483895	-1.84366	1.85e-46	Tb11.v5.0493
Tb927.1.1740	-0.626173	1.99e-10	-0.427874	4.27e-06	-0.732894	2.63e-05	Tb927.1.1740
Tb927.8.4200	-0.624313	2.02e-22	-0.428674	0.00261198	-1.28787	2.5e-16	Tb927.8.4200
Tb927.9.15400	-0.385527	1	-1.01335	8.35e-26	-1.04417	0.000886699	Tb927.9.15400
Tb927.10.15300	-0.350165	0.0029401	-0.476583	2.4e-37	-0.527137	0.0297457	Tb927.10.15300
Tb927.8.3570	-0.504634	3.07e-09	-0.507976	2.2e-09	-0.609296	1.44e-41	Tb927.8.3570
Tb11.v5.0537	-0.391688	1	-2.05178	1.04e-109	-2.55313	1.69e-79	Tb11.v5.0537
Tb927.1.4340	-0.554061	4.02e-11	-0.512022	5.07e-18	-0.829838	1.55e-08	Tb927.1.4340
Tb927.1.2640	-0.514371	1.78e-07	-0.512193	2.74e-40	-0.380048	0.0211769	Tb927.1.2640
Tb927.10.14930	-0.400814	7.64e-07	-0.241753	1.55e-18	0.711094	1.53e-19	ZC3H39
Tb927.1.2120	-0.411355	1.53e-07	-0.513892	1.36e-15	-0.190344	6.87e-30	CALP1.3
Tb11.v5.0171	-0.402243	0.486609	-0.115967	3.34e-45	-0.626405	3.93e-05	Tb11.v5.0171
Tb927.1.2470	-0.402313	1	-1.79818	1.96e-18	-2.64895	8.24e-42	Tb927.1.2470
Tb927.4.380	-0.407818	0.818474	-0.354901	8.16e-108	-1.05471	6.68e-06	Tb927.4.380
Tb927.8.7850	-0.468907	1.48e-15	-0.526976	2.28e-12	-0.447097	7.43e-11	Tb927.8.7850
Tb927.8.910	-0.649205	2.58e-80	-0.528174	4.22e-50	-0.708478	2.75e-18	Tb927.8.910
Tb927.11.1090	-1.56339	4.77e-32	-0.528259	3.29e-08	-1.10906	3.48e-06	ClpGM6
Tb927.4.4380	-0.411867	1.41e-06	-0.150938	1	0.55844	3.68e-17	VP1
Tb927.11.3720	-0.694102	8.91e-47	-0.5314	1.04e-22	-0.96514	8.64e-14	Tb927.11.3720
Tb927.3.3690	-0.417625	0.13026	-1.54483	6.58e-81	-2.06038	7.14e-59	Tb927.3.3690
Tb927.1.4490	-0.4253	7.76e-08	-0.224756	0.291899	-0.57221	9.92e-07	NAT2
Tb927.11.11520	-0.425603	0.852038	-1.61784	5.26e-124	-0.591036	1	PEX11
Tb927.11.14165	-0.430291	8.94e-33	0.872256	4.28e-86	-0.290763	0.00946839	Tb927.11.14165
Tb927.11.7560	-0.431694	1	-1.56894	4.05e-67	-2.00885	1.23e-32	CMF15
Tb927.4.450	-0.402152	0.000162599	-0.535933	3.22e-10	-0.65652	0.000149677	TbCoatomerAlpha
Tb927.10.4050	-0.43958	2.18e-06	0.186095	3.17e-21	-0.726138	2.98e-13	Tb927.10.4050
Tb927.3.3300	-0.444621	0.816841	-0.715724	1.98e-16	-1.40148	1.67e-35	FAZ19
Tb927.6.3220	-0.445279	1	-0.523837	0.00818769	-1.46968	2.08e-48	TZP116
Tb927.4.3500	-0.453912	1	1.00682	7.16e-54	0.225472	4.59e-10	Tb927.4.3500
Tb927.8.7770	-0.732626	9.13e-23	-0.540571	1.43e-29	-1.02753	1.09e-47	Tb927.8.7770
Tb927.3.1640	-0.40887	0.00376427	-0.542178	4.78e-07	-0.913432	4.14e-23	Tb927.3.1640
Tb927.9.2800	-0.4651	0.960017	-2.13269	2.74e-122	-1.88141	9.27e-23	Tb927.9.2800
Tb927.9.9940	-0.466967	1	-1.89891	1.48e-100	-1.33271	1.94e-39	PACRGB
Tb927.7.760	-0.467512	1	-1.13062	6.07e-46	-1.57211	2.12e-10	Tb927.7.760
Tb927.8.4210	-0.230409	0.000669876	-0.551538	4.01e-12	-1.08198	7.14e-13	BBP46
Tb927.9.12170	-0.636033	6.67e-34	-0.556252	1.93e-16	-0.408146	1.7e-24	Tb927.9.12170
Tb927.11.7010	-0.471303	1	-0.364843	0.0176983	-1.00622	0.00131513	Tb927.11.7010
Tb927.9.7550	-0.478111	0.0796073	-0.710155	1.99e-09	-1.86193	1.44e-24	ADSL
Tb927.11.4590	-0.666498	0.0386	-0.56096	0.00095268	-1.55261	8.33e-19	Tb927.11.4590
Tb927.9.13430	-0.355109	0.00104574	-0.583618	4e-14	-0.928177	0.00043939	Tb927.9.13430
Tb927.2.4460	0.230432	0.027447	0.348206	0.0440884	1.33928	4.78e-57	KRIPP21
Tb927.11.16470	-0.970995	4.13e-56	-0.599598	5.02e-25	-0.812326	0.00074335	Tb927.11.16470
Tb927.2.3910	-0.203547	0.000690632	-0.641974	1.17e-32	-1.22224	4.47e-25	Tb927.2.3910
Tb927.11.11220	-0.743067	0.000157852	-0.648634	9.82e-14	-1.23326	1.4e-12	Tb927.11.11220
Tb927.9.7520	-0.150228	0.00804177	-0.660894	7.37e-22	-0.880238	2.08e-11	Tb927.9.7520
Tb927.7.2660	-1.01638	6.77e-172	-0.669893	8.82e-53	-0.957533	1.66e-20	ZC3H20
Tb927.2.2260	-0.178781	5.9e-05	-0.67307	2.86e-145	-0.91715	1.38e-27	ATM
Tb927.3.1560	-0.385059	1.93e-05	-0.676209	1.01e-38	-0.131376	8.55e-15	TIF2
Tb927.7.2680	0.219596	7.9e-11	1.05725	1.01e-20	0.965732	1.87e-15	ZC3H22
Tb927.10.12030	-0.512042	1.56e-20	-0.241021	1	-0.716565	0.0523192	Tb927.10.12030
Tb927.8.2620	-0.552687	0.0175115	-0.677539	2.52e-44	-0.757071	0.000179958	Tb927.8.2620
Tb07.11L3.90	-0.625987	2.14e-14	-0.683661	4.85e-20	-0.23014	1.83e-31	ZC3H18
Tb927.11.2820	-0.638225	6.11e-07	-0.693216	3.34e-19	-0.513522	2.14e-18	Tb927.11.2820
Tb927.1.4650	-1.26053	0	-0.697449	1.48e-158	-1.96537	2.75e-172	CFB2
Tb927.9.12400	-0.529414	0.0149778	-0.499833	1.14e-33	0.728061	1.44e-30	Tb927.9.12400
Tb927.11.510	-0.532718	2.98e-32	-1.38378	1.11e-145	0.252923	6.45e-10	UBP2
Tb927.2.4230	-0.627837	0.0204028	-0.741199	4.03e-40	-0.928814	1.77e-26	Tb927.2.4230
Tb927.10.5250	-0.543396	1	-0.960541	3.79e-27	-0.577878	0.00165866	ZC3H32
Tb927.3.4270	-1.06181	2.41e-100	-0.75771	1.49e-54	-1.45316	5.5e-47	Tb927.3.4270
Tb927.10.2250	-0.504156	2.03e-07	-0.774958	3.09e-32	-0.190237	1.26e-32	Tb927.10.2250
Tb927.10.3220	-0.501618	1.38e-09	-0.787178	1.19e-10	-1.71754	2.66e-26	Tb927.10.3220
Tb927.9.10280	-0.278183	1.22e-06	-0.791012	1.61e-30	-1.41771	5.72e-32	ZC3H48
Tb927.7.4170	-0.460936	5.13e-18	-0.793453	2.79e-66	-1.76559	5.83e-83	ELO2
Tb927.4.1660	-0.555064	2.01e-06	-0.280047	2e-18	0.573016	4.8e-11	MCP6
Tb927.10.8890	-0.628598	1.37e-09	-0.796429	3.38e-22	-0.421315	1.77e-23	KAP6
Tb927.10.11780	-0.970543	2.01e-12	-0.797194	5.42e-17	-0.35929	0.000255626	Tb927.10.11780
Tb927.3.2050	-0.566584	0.0744263	-1.74329	1.43e-95	-1.63197	3.29e-20	MiRF172
Tb927.7.2140	-0.756789	1.16e-19	-0.803029	3.66e-13	-0.578955	1.01e-27	ZC3H18
Tb927.10.840	-0.757699	5.67e-24	-0.805672	1.91e-31	-0.936208	2.77e-28	FAZ6
Tb927.11.530	-0.776949	2.46e-49	-0.817105	3.87e-27	-1.02649	1.87e-27	RBP3
Tb927.9.13440	-0.569503	0.709506	-1.50785	4.04e-57	-0.730678	5.35e-07	FLAM5
Tb927.8.7780	-0.586504	7.31e-15	-0.840209	4.93e-22	-2.06072	4.02e-63	Tb927.8.7780
Tb927.10.2950	-0.298022	1.22e-10	-0.841968	1.84e-26	-0.534083	3.13e-11	Tb927.10.2950
Tb927.4.4520	-0.434127	6.47e-21	-0.843541	3.1e-29	-1.72457	1.37e-68	CSD2
Tb927.10.870	-0.152749	0.00298491	-0.845614	8.24e-19	-0.495021	2.73e-29	FRW1
Tb927.2.3880	-0.25033	0.00749379	-0.846694	4.6e-45	-0.562281	9.06e-29	HNRNPH/F
Tb927.3.2720	-1.09859	3.37e-14	-0.849046	2.99e-07	-0.82668	7.54e-12	Tb927.3.2720
Tb927.2.1890	-0.896705	9.68e-105	-0.864114	8.79e-98	-0.206847	1.12e-05	ATG3
Tb927.10.5150	-0.819783	2.13e-12	-0.868766	1.44e-06	-1.36717	1.95e-09	ZC3H31
Tb927.5.610	-0.698801	8.87e-42	-0.873237	2.83e-66	-2.19314	2.56e-125	Tb927.5.610
Tb927.11.13230	-1.04139	2.41e-72	-0.886367	2.48e-54	-0.551494	1.19e-17	VAP
Tb927.8.3560	-0.568938	1.52e-11	-0.887076	5.26e-36	-1.42627	2.58e-37	PIF5
Tb927.10.2900	0.18741	0.00151863	0.248582	0.351159	0.851583	5.55e-19	KAP95
Tb3.NT.36	-0.587624	0.103036	-0.357327	8.17e-07	-0.511003	3.61e-09	Tb3.NT.36
Tb927.10.7860	-0.985206	4.67e-58	-0.910193	7.73e-94	-0.87114	1.38e-13	Tb927.10.7860
Tb927.2.6000	-0.638771	1.54e-41	-0.913874	1e-107	-2.5354	4.12e-198	GPI-PLC
Tb927.9.1340	-0.962489	2.65e-11	-0.917547	1.37e-20	-1.70496	4.23e-22	MLP2
Tb927.5.700	-0.592656	0.000264171	0.349504	0.0266735	0.101695	1	FBP75
Tb927.7.2110	-0.70407	0.000959531	-0.917743	4.11e-26	-1.53501	4.03e-17	kkt11
Tb927.11.1370	-0.605132	0.000207752	-0.277633	8.34e-21	0.380544	8.08e-21	GRX1
Tb927.7.2160	-0.605375	5.25e-47	-0.350193	1.15e-10	1.01643	2.63e-33	Tb927.7.2160
Tb927.6.1760	-0.137687	0.000328946	-0.921681	2.42e-23	-1.34774	7.04e-41	KU80
Tb927.10.14270	-0.611506	4.37e-28	-0.53614	7.66e-18	-0.608009	1	Tb927.10.14270
Tb927.10.3390	-0.954047	1.1e-35	-0.924732	6.5e-38	-1.22876	2.63e-14	Tb927.10.3390
Tb927.10.2880	-1.03275	1.04e-22	-0.934239	3.77e-39	-0.894829	1.26e-07	FAZ26
Tb927.10.11080	-1.72168	5.99e-97	-0.938521	1.24e-28	-1.6004	1.47e-39	Tb927.10.11080
Tb927.11.16550	-0.967925	6.53e-155	-0.945154	4.04e-76	-0.468075	5.66e-13	ZC3H46
Tb11.v5.0587	-0.710426	7.16e-10	-0.946642	2.23e-21	-1.5334	1.42e-33	PKA-R
Tb927.11.12540	-0.695449	1.02e-08	-0.957646	2.51e-40	-1.60577	1.88e-18	Tb927.11.12540
Tb927.10.8900	-0.766556	3.12e-14	-0.962252	1.04e-36	-0.926206	4.4e-13	Tb927.10.8900
Tb927.8.2460	-0.632333	0.00458659	-0.588153	7.11e-08	-0.916427	0.190624	Tb927.8.2460
Tb927.8.1870	-0.584832	3.2e-29	-0.970674	1.95e-120	-0.113975	0.0012757	GLP1
Tb927.10.8930	-0.394437	0.000944584	-0.981077	2.42e-47	-1.36594	6.21e-14	PFC18
Tb927.8.6340	-0.389562	1.17e-08	-0.997468	3.59e-58	-1.38926	2.38e-28	CYC10
Tb927.9.13380	-0.642989	1.91e-45	-1.00366	8.03e-116	-0.46503	2.05e-05	ATG24
Tb927.9.6560	-0.893211	3.46e-103	-1.0278	2.27e-124	-0.888973	1.36e-19	NRP1
Tb927.11.12130	-0.543857	3.01e-19	-1.03187	7.13e-30	-1.35966	4.73e-19	Tb927.11.12130
Tb927.11.10620	-0.457801	0.0178351	-1.03797	5.86e-40	-1.8926	7.36e-43	Tb927.11.10620
Tb927.9.4500	-0.677718	1.34e-08	-1.0391	4.53e-45	-1.33658	1.29e-28	HSP70.a
Tb927.3.5180	-1.26559	9.86e-166	-1.04517	4.85e-130	-1.05092	1.51e-39	COF
Tb927.3.2470	0.186405	5.81e-05	0.630711	2.88e-28	0.231307	6.12e-24	PUF8
Tb927.10.9630	0.164129	1.17e-13	0.447902	5.19e-06	0.608931	2.32e-25	Tb927.10.9630
Tb927.6.620	-0.651684	0.000431061	-1.04789	3.46e-80	-0.692603	4.3e-27	Tb927.6.620
Tb927.11.14750	-0.546371	3.45e-17	-1.04817	4.18e-45	-1.09026	2.33e-19	Tb927.11.14750
Tb927.10.5160	-0.747455	1.06e-49	-1.04835	2.07e-49	-1.53401	4.46e-54	Tb927.10.5160
Tb927.9.1750	-0.821978	1.64e-10	-1.05322	1.78e-44	-1.07037	3.38e-08	Tb927.9.1750
Tb927.6.5070	-0.710489	2.77e-34	-1.06113	3.46e-65	-1.09053	1.01e-26	CAP52
Tb927.7.3550	-0.769395	1.01e-63	-1.07201	1.29e-164	-1.05403	3.04e-34	WCB
Tb927.2.2670	-1.10398	3.15e-40	-1.0731	1.22e-49	-0.59587	5.46e-11	H4V
Tb927.11.11690	-0.389672	0.00325951	-1.08064	9.65e-61	-0.565857	1.46e-17	VAB
Tb927.3.1120	-0.691589	5.46e-28	-1.08541	1.14e-134	-0.633534	3.26e-12	RTB2
Tb927.11.4460	-1.09773	1.07e-29	-1.10931	3.89e-84	-0.656535	7.73e-25	ALBA1
Tb927.11.16200	-0.687575	4.84e-21	-1.01513	2.74e-31	0.951189	3.32e-14	CAP17
Tb927.8.5470	-0.666508	0.00132506	-1.10971	3.42e-87	-0.950998	4.6e-20	Tb-17
Tb11.v5.0231	-1.40024	7.57e-42	-1.11113	2.53e-33	-0.433815	1.42e-20	Tb11.v5.0231
Tb927.3.720	-0.695181	1.29e-92	-0.846111	5.83e-93	-0.320625	0.21522	ZFP3
Tb927.6.4140	-0.77557	1.43e-79	-1.12867	1.62e-199	-0.737169	1.28e-07	PFC4
Tb927.11.1110	-1.16612	1.66e-72	-1.13464	1.27e-100	-1.12308	7.48e-19	Tb927.11.1110
Tb927.4.2450	-0.58843	4.77e-08	-1.14836	6.25e-74	-1.01622	1.56e-21	PDI-1
Tb927.11.10940	-0.584303	7.8e-22	-1.16481	3.7e-56	-1.98783	1.04e-51	Tb927.11.10940
Tb927.3.2930	-0.706612	6.59e-44	-0.292393	2.76e-14	-0.765378	0.246196	RBP6
Tb927.11.14850	-2.04709	1.34e-72	-1.17346	2.05e-83	-1.32276	3.06e-52	Tb927.11.14850
Tb927.7.6630	-0.606808	2.97e-07	-1.17493	1.78e-44	-0.493436	0.00284951	KKIP5
Tb927.10.8830	-0.976298	4.88e-73	-1.17832	3.47e-95	-1.08605	4.31e-38	FAZ5
Tb927.3.5200	-1.12989	9.57e-14	-1.18312	4.68e-17	-1.39933	8.34e-13	Tb927.3.5200
Tb927.8.4780	-0.568889	0.00255923	-1.18318	2.73e-79	-1.10993	6.24e-09	FLAM3
Tb927.10.200	-0.581705	0.0120128	-1.18529	8.85e-33	-0.325429	1.57e-34	Tb927.10.200
Tb927.10.3990	-0.752908	6.61e-130	-1.18568	4.19e-283	-0.853473	8.17e-19	DHH1
Tb927.3.2475	-0.57725	0.00583707	-1.18931	2.44e-39	-1.46049	2.13e-23	Tb927.3.2475
Tb927.11.890	-2.11089	6.17e-134	-1.20515	9.47e-45	-2.34043	2.09e-59	Tb927.11.890
Tb927.3.5220	-0.747335	1.43e-11	-1.23364	3.83e-33	-1.07017	1.26e-27	Tb927.3.5220
Tb927.8.710	-0.998482	3.66e-54	-1.23435	2.1e-66	-2.20597	3.56e-75	DRBD17
Tb927.7.3330	-1.14443	1.02e-46	-1.23937	6.83e-87	-1.915	1.63e-57	FAZ10
Tb927.3.3490	-0.626342	1.22e-06	-1.26051	7.84e-73	-2.66799	2.71e-148	TDP1
Tb927.1.2670	-1.41286	5.86e-99	-1.26156	1.16e-87	-1.12718	1.06e-58	PF16
Tb927.5.1000	-0.489152	2.2e-09	-1.2659	9.66e-169	-0.674725	3.73e-19	Tb927.5.1000
Tb927.11.2440	-0.769885	5.81e-07	-0.97426	8.06e-82	0.356152	1.4e-50	TBCCD1
Tb927.1.1500	-0.970924	1.31e-110	-1.27019	1.1e-124	-1.24505	1.12e-27	Tb927.1.1500
Tb927.5.800	-1.18873	3.17e-254	-1.27512	4.94e-259	-0.313986	0.00162041	CK1.2
Tb927.8.890	-1.0418	3.12e-159	-1.28966	2.19e-280	-0.100658	0.00611046	Rab1A
Tb927.11.8220	-0.918164	6.68e-10	-1.29696	9.54e-26	-1.16107	3.4e-10	AUK1
Tb927.8.2480	-0.636693	0.00689394	-1.30294	2.69e-22	-1.7771	6.2e-27	Tb927.8.2480
Tb927.9.6110	-0.808327	7.18e-05	-0.125009	1	-0.265438	1.37e-09	NuSAP2
Tb927.9.9100	-0.805737	4.14e-12	-1.30924	1.21e-70	-1.68409	3.44e-32	Tb927.9.9100
Tb927.9.4960	-0.81756	4.03e-20	-0.555488	2.92e-11	-0.532147	0.57396	Tb927.9.4960
Tb927.11.2610	-0.696467	1.86e-29	-1.31517	1.23e-109	-1.26493	5.77e-29	CAP50
Tb927.11.7600	-0.580552	0.0015199	-1.31783	9.5e-34	-0.282618	3.08e-11	MC12
Tb927.10.7930	-0.570626	1.1e-05	-1.31893	6.74e-89	-1.06276	8.46e-31	PGAM
Tb927.11.1280	-0.684885	1.47e-35	-1.31936	1.59e-76	-0.269454	3.32e-06	Tb927.11.1280
Tb927.1.3950	-0.355055	1.69e-06	-1.3244	1.47e-112	-1.2471	1.21e-20	ALAT
Tb927.8.6580	0.154444	9.4e-06	0.164908	2.35e-77	0.965328	1.44e-36	SDH1
Tb927.11.500	-0.859953	5.17e-171	-0.35251	9.05e-23	0.285522	6.45e-09	UBP1
Tb927.5.630	-1.26856	2.39e-64	-1.34243	2.15e-89	-1.68484	2.53e-35	Tb927.5.630
Tb927.11.4610	-0.941793	5.66e-20	-1.35312	3.82e-49	-1.93784	2.09e-26	PKA-R
Tb927.8.6600	0.152504	0.00370513	0.212254	8.07e-44	0.52085	8.96e-07	Tb927.8.6600
Tb927.11.7800	-0.489502	6.37e-08	-1.3554	1.36e-66	-1.01846	1.85e-14	Tb927.11.7800
Tb927.4.710	-0.502937	7.41e-25	-1.35688	6.82e-105	-2.28354	2.38e-106	Tb927.4.710
Tb927.10.530	-0.676715	4.68e-18	-1.37681	1.3e-78	-1.95365	7.27e-69	ESP22
Tb927.10.3410	-1.44495	1.94e-20	-1.39344	2.67e-13	-1.05696	1.21e-17	Tb927.10.3410
Tb927.8.4190	-0.897857	5.91e-88	-0.181383	2.22e-14	-0.562343	1	Tb927.8.4190
Tb927.8.2550	-0.902286	1.99e-31	-0.950773	6.31e-16	-0.693687	0.183637	PRI1
Tb927.8.3250	-1.0724	3.22e-21	-1.39651	1.19e-104	-1.3043	4.82e-14	Tb927.8.3250
Tb927.11.12410	-0.878861	1.13e-33	-1.3975	7.95e-80	-0.846342	1.62e-43	KKT10
Tb927.4.370	-0.920206	5.45e-10	-0.502239	1.6e-41	0.604382	3.21e-53	Tb927.4.370
Tb927.10.880	-0.63302	5.07e-05	-1.40307	1.05e-57	-1.09751	7.62e-06	TK
Tb927.7.6360	-1.04183	1.6e-09	-1.40443	3.15e-45	-2.00279	2.92e-31	H2AZ
Tb927.11.4620	-1.02671	1.29e-129	-1.41727	6.22e-167	-1.80352	1.02e-79	Tb927.11.4620
Tb11.v5.0902	-1.47171	2.34e-43	-1.43671	3.93e-108	-2.14126	3.7e-39	Tb11.v5.0902
Tb927.8.2861	-1.63019	3.99e-29	-1.43971	2.85e-134	-1.46816	0.000595463	7SL-sRNA
Tb927.11.1030	-1.17019	1.61e-50	-1.43991	1.18e-52	-1.89212	4.47e-34	kkt7
Tb927.9.10230	-0.416373	0.00113001	-1.4634	1.98e-265	-0.907173	4.04e-19	P23
Tb927.2.2160	-1.32334	1.53e-142	-1.47067	3.82e-133	-0.928919	1.7e-25	PFC11
Tb927.5.2000	-1.16131	6.43e-161	-1.48714	4.29e-151	-1.4242	1.14e-34	Tb927.5.2000
Tb927.8.2780	-0.684019	7.05e-24	-1.49307	1.38e-83	-2.58827	2.68e-163	RBP10
Tb927.11.7510	-0.277248	2.69e-05	-1.49919	1.3e-303	-0.518873	2.92e-08	BiP
Tb927.9.2470	-0.875487	1.09e-80	-1.50399	4.75e-221	-0.931105	5.13e-17	NOP86
Tb927.4.4700	-0.723158	2.17e-10	-1.51386	1.52e-80	-1.02098	1.04e-50	Tb927.4.4700
Tb927.5.1990	-0.645968	4.34e-60	-1.51456	1.1e-216	-1.49904	7e-57	Tb927.5.1990
Tb927.10.15350	-1.43189	0	-1.5163	1.15e-284	-1.15748	3.11e-44	H3V
Tb927.7.2650	-0.588181	3.77e-23	-1.52128	9.43e-179	-2.42586	1.28e-150	CAP51V
Tb927.8.6720	-1.20657	1.61e-40	-1.52634	3.82e-64	-2.28356	3.34e-51	Tb927.8.6720
Tb11.v5.0263	-0.572806	6.47e-21	-1.53757	3.17e-179	-1.68344	8.41e-86	Tb11.v5.0263
Tb927.1.2600	-1.46271	1.51e-54	-1.54501	1.42e-33	-1.43196	0.00108658	PUF9
Tb927.7.610	-2.75797	3.86e-156	-1.57863	9.77e-46	-2.70748	1.78e-50	Tb927.7.610
Tb927.6.3180	-1.59607	6.27e-116	-1.60792	1.15e-107	-2.06838	2.61e-78	Tb927.6.3180
Tb927.6.1790	-0.382681	2.15e-13	-1.61219	4.1e-194	-1.97479	9.94e-84	Tb927.6.1790
Tb11.v5.0419	-0.924529	2.85e-07	-1.62681	7.28e-109	-2.32546	3.08e-45	Tb11.v5.0419
Tb927.8.1150	-0.971797	2.23e-11	-1.63501	3.7e-75	-2.91094	3.62e-87	kkt9
Tb927.6.3840	-1.40127	1.63e-116	-1.63584	1.17e-219	-1.12602	1.88e-23	Tb927.6.3840
Tb927.9.6130	-0.934564	2.73e-18	-1.6411	3.25e-74	-1.90485	1.49e-38	Tb927.9.6130
Tb927.9.14290	-1.98554	4.96e-63	-1.65341	1.98e-60	-2.32103	1.27e-42	CIF2
Tb927.10.14500	-0.972454	1.21e-22	-1.66402	2.17e-81	-1.68162	6.79e-47	Tb927.10.14500
Tb927.11.5520	-1.08256	5e-13	-1.88918	3.87e-100	-0.513509	0.347845	TIM
Tb927.4.5110	-1.20094	1.47e-16	-1.66479	5.96e-56	-1.6106	3.77e-31	kkt8
Tb8.NT.11	-1.78637	0	-1.70037	1.02e-198	-2.55029	1.11e-143	Tb8.NT.11
Tb927.9.13070	-0.79388	6.33e-36	-1.70791	3.1e-178	-1.7299	2.09e-81	HSBP1
Tb927.1.4310	-1.04632	1.59e-143	-1.72145	8.52e-237	-2.29399	7.87e-149	FAZ2
Tb927.8.7410	-0.31185	1.68e-10	-1.72841	0	-0.391973	0.00888313	Tb927.8.7410
Tb927.11.6550	-2.10436	7.92e-112	-1.73413	3.93e-87	-2.10005	1.99e-36	PNT1
Tb927.8.8330	-0.471259	3.5e-08	-1.77236	5.4e-173	-2.01071	1.54e-56	CAP5.5V
Tb927.10.8950	-1.44499	2.34e-23	-1.77808	4.92e-49	-1.574	4.03e-28	KAP4-1
Tb927.11.11010	-0.592374	8.38e-11	-1.7872	1.9e-162	-2.15288	2.3e-78	MC1
Tb927.10.12670	-0.567888	3.3e-09	-1.8044	5.1e-98	-2.18072	3.21e-38	Tb927.10.12670
Tb927.10.15760	-0.793429	4.63e-29	-1.81788	1.29e-248	-1.05335	9.34e-20	CAP36
Tb927.11.16400	-1.12347	2.85e-21	-1.82052	2.47e-79	-2.29243	3.21e-71	KAP3
Tb927.7.6690	-1.77429	1.35e-170	-1.8262	6.43e-116	-1.67484	6.32e-51	Tb927.7.6690
Tb927.10.5810	-0.832156	3.26e-98	-1.82948	0	-1.73107	1.92e-110	Tb927.10.5810
Tb927.8.1550	-0.586076	1.46e-12	-1.83815	6.28e-181	-1.06641	1.35e-39	PFC3
Tb927.9.2520	-1.16947	1.58e-32	-0.542805	1.54e-28	0.361239	1.9e-55	GB4
Tb927.4.1300	-0.572744	1.9e-16	-1.89517	1.21e-301	-1.07163	6.44e-22	CAP42
Tb927.10.10140	-1.11772	1.73e-16	-1.90733	1.35e-115	-1.66925	2.3e-21	PFC19
Tb927.1.2490	-0.932413	4.28e-34	-1.92565	7.82e-122	-2.64445	6.06e-104	Tb927.1.2490
Tb8.NT.99	-1.1994	4.14e-28	-0.418021	1	-1.41954	2.02e-38	Tb8.NT.99
Tb927.1.3830	-0.574009	1.94e-05	-1.92604	1.77e-135	-2.94494	2.51e-94	PGI
Tb927.9.11600	-0.499549	5.6e-05	-1.97347	8.33e-149	-1.68583	1.04e-29	GIM5B
Tb927.11.1860	-1.99209	4.32e-54	-1.98311	6.15e-101	-2.00929	8.59e-29	Tb927.11.1860
Tb927.10.6040	-0.952811	1.47e-33	-1.98842	2.11e-163	-1.35037	3.89e-35	Tb927.10.6040
Tb927.11.7350	-1.41027	4.3e-63	-2.04612	8.96e-159	-2.66618	5.49e-125	H2BV
Tb927.10.3400	-1.33048	2.57e-30	-2.04771	1.17e-65	-1.89348	2.25e-24	Tb927.10.3400
Tb927.11.9860	-1.68121	1.02e-100	-2.06029	7.51e-186	-1.56548	8.27e-43	Tb927.11.9860
Tb927.8.6240	-1.33806	2.07e-90	-2.06881	6.87e-195	-2.22499	3.48e-102	SAXO1
Tb927.7.2920	-3.4057	4.49e-100	-2.07259	7.6e-85	-4.25759	2.98e-157	Tb927.7.2920
Tb927.8.3530	-0.862553	6.5e-16	-2.08323	1.27e-151	-1.78823	7.76e-40	G3PDH
Tb927.4.2530	-0.812906	5.06e-68	-2.09827	0	-0.977064	1.96e-27	Tb927.4.2530
Tb927.8.6660	-0.564987	1.73e-07	-2.11302	2.78e-199	-1.59145	1.98e-49	PFC1
Tb927.7.1300	-0.493347	3.63e-05	-2.11487	1.16e-205	-1.83163	2.38e-44	Tb927.7.1300
Tb927.10.830	-1.41758	3.05e-45	-2.11754	4.74e-98	-1.92984	1.62e-27	ADKB
Tb927.3.930	-1.74935	9.72e-82	-2.1752	5.73e-294	-1.98113	7.01e-59	OADalpha
Tb927.2.2770	-1.5229	3.21e-260	-2.17688	7.38e-281	-2.49867	7.08e-169	Tb927.2.2770
Tb927.11.12210	-0.942749	2.67e-27	-2.17797	3.19e-179	-2.5574	1.02e-97	Tb927.11.12210
Tb927.10.3420	-1.44471	1.42e-57	-2.17869	6.25e-78	-1.46115	1.76e-27	Tb927.10.3420
Tb927.10.14150	-0.410612	4.75e-06	-2.18071	2.39e-221	-0.967061	1.81e-25	ERBP1
Tb927.5.4170	-2.96045	3.93e-129	-2.20688	1.36e-71	-2.33837	7.6e-19	Tb927.5.4170
Tb927.10.11300	-1.15475	1.92e-34	-2.21774	9.26e-208	-1.58933	3.89e-32	PFC16
Tb927.10.14490	-0.684461	1.74e-14	-2.25891	2.95e-199	-1.61576	4.09e-34	Tb927.10.14490
Tb11.v5.0814	-1.45305	1.78e-21	-0.338966	1	-1.88976	1.35e-28	Tb11.v5.0814
Tb927.4.870	-0.823467	9.12e-06	-2.31998	3.67e-150	-2.12608	7.84e-34	IAD-1alpha
Tb927.11.4180	-0.954057	1.98e-18	-2.33374	1.84e-133	-1.86703	8.14e-31	Tb927.11.4180
Tb927.10.15250	-1.18559	1.22e-47	-2.39301	1.69e-146	-1.41236	1.3e-09	PFC15
Tb927.11.2700	-1.75632	1.91e-42	-2.39359	2.23e-109	-1.94484	1.61e-22	BBP69
Tb927.3.5370	-1.76983	4.2e-58	-2.40671	5.75e-169	-1.8724	1.54e-22	Tb927.3.5370
Tb927.10.12800	-1.15772	1.33e-198	-2.40909	0	-3.37549	0	ZC3H38
Tb11.v5.0197	-1.13682	2.63e-22	-2.41042	3.93e-53	-1.9827	5.59e-54	Tb11.v5.0197
Tb927.10.10580	-3.97805	6.09e-210	-2.42953	6.77e-109	-2.54417	1.12e-61	Tb927.10.10580
Tb927.3.4090	-1.13316	1.39e-35	-2.45592	6.79e-224	-2.79638	1.15e-86	PT3
Tb927.11.3250	-1.64089	7.87e-85	-2.49038	0	-1.5736	1.85e-62	OADbeta
Tb927.8.7970	-0.819535	2.81e-36	-2.49574	2.89e-255	-2.16543	1.83e-92	Tb927.8.7970
Tb927.10.2190	-1.65681	3.74e-110	-2.50203	1.79e-216	-2.05897	2.2e-50	FAP20
Tb11.v5.0685	-0.911452	1.13e-28	-2.55582	7.74e-256	-3.04272	3.4e-119	Tb11.v5.0685
Tb927.11.1800	-4.14685	2.14e-166	-2.55832	1.38e-99	-3.58032	6.55e-82	Tb927.11.1800
Tb927.4.2740	-1.63131	1.27e-208	-2.56805	0	-2.46235	1.73e-159	Tb927.4.2740
Tb927.8.2280	-0.56306	0.000242006	-2.57338	2.86e-86	-1.88917	8.63e-28	POMP39-4
Tb927.10.12820	-1.45279	4.8e-96	-2.57373	6.83e-261	-2.50165	2.59e-87	Tb927.10.12820
Tb927.11.13500	-1.65686	2.11e-69	-2.59424	3.27e-189	-2.94842	2.61e-116	Tb927.11.13500
Tb927.11.1870	-3.05531	2.96e-148	-2.62281	3.28e-89	-1.6608	1.18e-39	Tb927.11.1870
Tb1.NT.27	-3.88294	6.05e-220	-2.66072	0	-2.15895	1.18e-20	Tb1.NT.27
Tb927.10.2010	-1.22008	3.07e-78	-2.68855	0	-1.39074	1.86e-21	HK1
Tb927.10.14890	-1.32558	4.97e-191	-2.77376	0	-2.28733	1.11e-188	KIFC1
Tb927.8.6760	-0.750871	1.81e-16	-2.91529	1.98e-255	-3.05695	4.37e-130	TCTP2
Tb927.9.6290	-1.34512	1.07e-68	-2.93695	1.78e-304	-1.65863	3.54e-22	AK1
Tb927.1.2390	-0.312834	2.81e-41	-2.95238	0	-1.96864	1.11e-115	Tb927.1.2390
Tb927.3.2960	-0.727045	3.63e-17	-2.98014	0	-1.21751	2.56e-14	IAGNH
Tb927.10.7290	0.126642	0.00261445	0.632192	2.91e-26	1.13947	4.35e-31	FLAM2
Tb927.11.880	-1.11031	7.03e-72	-3.03977	0	-1.41963	1.71e-34	CYPA
Tb927.11.9920	-1.11843	1.39e-43	-3.09996	0	-2.26922	2.03e-35	Tb927.11.9920
Tb927.9.6210	-1.95407	2.45e-211	-3.15499	0	-2.42948	3.32e-155	AK3
Tb927.9.13785	-1.90563	8.44e-86	-3.19864	2.5e-246	-2.8077	1.93e-121	KMP11-5
Tb10.v4.0205	-4.93702	1.38e-294	-3.20597	0	-8.1102	0	Tb10.v4.0205
Tb927.10.8940	-2.11176	0	-3.39821	0	-2.17472	5.08e-182	KH1
Tb927.11.14840	-3.17577	5.23e-234	-3.40002	1.98e-216	-2.80038	1.67e-168	CPC2
Tb927.10.10590	-3.85678	1.29306179344075e-312	-2.23296	4.21e-118	-2.75067	2.03e-64	Tb927.10.10590
Tb927.3.3270	-1.05878	1.74e-55	-3.66165	0	-3.33394	4.29e-227	PFK
Tb08.27P2.260	-3.67945	0	-3.86222	0	-3.2266	3.36e-56	Tb08.27P2.260
Tb10.v4.0163	-4.23283	9.22e-273	-4.00668	0	-4.9986	8.18e-164	Tb10.v4.0163
Tb927.10.14140	-1.35197	5.85e-78	-4.30142	0	-3.83193	9.56e-237	PYK1
Tb927.6.4280	-1.71539	5.29e-122	-4.66359	0	-1.47711	5.98e-28	GAPDH
