# Supplementary material for: Trypanosoma brucei cattle infections contain cryptic transmission-adapted bloodstream forms at low parasitaemia
Source: Nat Commun. 2025 Nov 5;16:9776. doi: 10.1038/s41467-025-64750-y (PMC12589498; doi:10.1038/s41467-025-64750-y)
Supplement: Supplementary file 9 — Source data [file 41467_2025_64750_MOESM9_ESM.xlsx]

## Sheet: Figure 1A
Figure 1A
Parasitaemia in parasites/ml (converted from buffy coat counts where appropriate) for cow 1 and 2 across the infection
	Days p.i.	cow 1	cow 2
	0
	3	1473.9	1473.9
	4	35373.6	29478
	7	400	176868
	9	1965.2	400
	11	13265.1	294780
	14	5895.6	23582.4
	16	1179.12	1179.12
	18	4126.92	14739
	21	589.56	589.56
	23	38321.4	29478
	25	7369.5	5895.6
	28	7369.5	11791.2
	30	400	8843.4
	32	1768.68	2358.24
	36	4716.48	1179.12
	39	2358.24	1768.68
	42	2358.24	400
	44	589.56	400
	46	1768.68	2358.24
	49	2358.24	3537.36
	51	3537.36	1179.12
	53	4126.92	1179.12
	56	1179.12	2358.24
	58	589.56	1768.68
	60	393.04	2947.8

## Sheet: Figure 1C
Figure 1C
Proportion of each single cell RNA-seq sample in each cluster (0-3).
	Var1 (cluster)	Var2 (sample)	Freq
	0	cow 1 day 4	0.547801
	1	cow 1 day 4	0.0234604
	2	cow 1 day 4	0.37478
	3	cow 1 day 4	0.0539589
	0	cow 1 day 11	0.247134
	1	cow 1 day 11	0.69241
	2	cow 1 day 11	0.0570774
	3	cow 1 day 11	0.00337879
	0	cow 1 day 23	0.484291
	1	cow 1 day 23	0.339157
	2	cow 1 day 23	0.139464
	3	cow 1 day 23	0.0370881
	0	cow 2 day 4	0.652079
	1	cow 2 day 4	0.0183403
	2	cow 2 day 4	0.271473
	3	cow 2 day 4	0.0581079
	0	cow 2 day 11	0.767949
	1	cow 2 day 11	0.024369
	2	cow 2 day 11	0.179312
	3	cow 2 day 11	0.0283698
	0	cow 2 day 23	0.621775
	1	cow 2 day 23	0.144745
	2	cow 2 day 23	0.203902
	3	cow 2 day 23	0.0295784
	0	cow 2 day 60	0.011583
	1	cow 2 day 60	0
	2	cow 2 day 60	0.988417
	3	cow 2 day 60	0

## Sheet: Figure 2C
Figure 2C
Average log foldchange in transcript counts between cluster 3 and other clusters combined (0,1 and 2) for genes linked to pyruvate metabolism.
	gene	avg_log2FC
	Tb927.10.8510	0.37555
	Tb927.10.8530	-0.442177
	Tb927.10.2010	0.91646
	Tb11.v5.0732	-1.60932
	Tb927.10.2020	-0.405013
	Tb927.1.3830	0.121298
	Tb927.3.3270	0.756866
	Tb927.9.8720	0.721177
	Tb11.v5.0531	-0.29374
	Tb927.11.5520	0.322868
	Tb927.8.3530	0.14601
	Tb927.9.12570	0.688388
	Tb927.9.12550	-0.353992
	Tb927.9.12630	-0.493741
	Tb927.6.4280	1.14495
	Tb927.6.4300	0.78029
	Tb927.1.710	-1.3532
	Tb927.1.700	-0.233689
	Tb927.10.7930	0.161583
	Tb927.10.2890	0.396762
	Tb11.v5.0650	0.0971769
	Tb927.10.14140	0.763707
	Tb11.v5.0605	0.508395
	Tb927.1.3950	0.691284
	Tb927.11.6280	0.620923
	Tb927.2.4210	-0.0929065
	Tb927.10.15410	0.909229
	Tb927.3.4500	0.0329998
	Tb927.5.930	0.449357
	Tb11.v5.0613	0.0766493
	Tb927.10.2490	-0.937042
	Tb927.11.6330	-0.390351
	Tb927.9.12110	-0.224764
	Tb927.10.12210	0.311837
	Tb927.11.8970	0.247651
	Tb927.8.6170	0.736342
	Tb927.8.5600	-0.425636
	Tb927.11.1020	0.687258
	Tb927.11.5450	-0.257921
	Tb927.7.3520	0.519497
	Tb927.11.7380	0.0447751
	Tb927.10.9440	-0.12964
	Tb927.10.7090	0.184737
	Tb927.11.5050	-0.527148
	Tb927.10.3650	0.392967
	Tb927.10.2560	0.827826
	Tb927.10.13430	-0.0430334
	Tb927.10.14000	0.317538
	Tb927.8.3690	-1.01014
	Tb927.11.9980	1.36134
	Tb927.11.1450	0.597702
	Tb927.11.11680	0.397265
	Tb927.3.2230	1.25509
	Tb927.10.7410	0.995889
	Tb927.9.5900	0.0487577
	Tb927.10.12700	1.14413
	Tb927.3.1790	1.11413
	Tb927.10.2350	0.246681
	Tb927.6.2790	0.696153
	Tb927.8.6060	0.650139
	Tb927.3.4260	0.440937
	Tb927.11.2690	0.381801
	Tb927.3.860	0.336673
	Tb927.2.3910	-0.179652
	Tb927.2.5210	-0.716346
	Tb927.9.7190	-2.02543
	Tb927.8.2520	0.309895
	Tb927.8.7100	0.0775835
	Tb927.7.4160	-0.032463
	Tb927.7.4170	0.305169
	Tb927.7.4180	0.216392
	Tb927.5.4530	-1.04536
	Tb927.10.3660	0.38727
	Tb927.5.3820	-1.16573
	Tb927.8.5630	-2.27685
	Tb927.5.3830	-1.11563
	Tb927.5.3810	-0.291865
	Tb927.4.3320	0.314288
	Tb927.7.1780	-0.393827
	Tb927.3.2960	0.314281
	Tb927.6.2360	-2.29165
	Tb927.6.2300	-0.134493
	Tb927.11.3850	-0.424214
	Tb927.10.1470	0.83349
	Tb927.10.1400	0.145243
	Tb927.7.4570	-0.0732086
	Tb11.v5.0270	0.0828134
	Tb927.10.16120	-0.686939
	Tb927.10.1390	0.416362
	Tb927.5.2080	-0.296079
	Tb927.7.2100	0.37578

## Sheet: Figure 4B
Figure 4B
Proportion of parasites in each KN group for each sample
	Days P.I.	1N1K	1N2K	2N2K	other
Cow 1	4	0.827586	0.0574713	0.045977	0.0689655
	11	0.96124	0.0387597	0	0
	23	0.981818	0.00909091	0.00909091	0
	60	0.814159	0.0707965	0.0884956	0.0265487
Cow 2	4	0.578125	0.255208	0.166667	0
	11	0.840426	0.106383	0.0212766	0.0319149
	23	0.892308	0.0307692	0.0769231	0
	60	0.75	0.025	0.2	0.025

## Sheet: Figure 4C
Figure 4C
Flagellum lengths of individual parasites, each column is one replicate.
	Mouse d3	Mouse d5	(PAD1-) Mouse d6	(PAD1+) Mouse d6	Mouse d7	Cow 1 d11	Cow 2 d11
	27.628	24.3966	28.91	22.245	22.463	28.622	19.023
	22.7	25.3164	22.638	22.09	19.859	18.38	29.171
	27.532	23.3016	23.2	22.12	21.657	26.21	23.562
	28.8	22.0752	26.57	21.985	17.364	23.766	30.826
	27.85	23.3892	22.341	22.31	22.173	19.36	23.451
	27.59	26.8932	30	21.068	16.058	18.219	24.505
	25.323	26.1924	26.94	24.75	17.078	22.404	20.204
	29.53	25.0536	23.941	19.585	23.071	22.327	24.449
	29.06	25.2726	24	20.537	20.998	24.437	24.731
	23.919	24.4404	32.797	21.194	18.058	21.176	25.756
	23.65	24.8784	25.097	21.058	22.637	19.036	23.629
	29.351	19.0968	26.161	22.261	19.257	26.282	28.757
	29.882	27.6378	23.628	20.397	21.447	21.434	20.022
	23.547	19.3596	21.12	20.528	21.197	18.408	28.188
	27.908	24.09	25.647	22.234	22.453	18.871	20.921
	27.915	20.7612	24.372	20.833	20.669	19.504	21.704
	29.453	23.433	19.621	22.533	20.316	26.219	25.75
	25.402	24.309	23.856	24.471	20.598	17.76	24.056
	24.591	24.4404	23.252	19.995	20.1	22.328	23.343
	26.423	24.3528	22.686	22.96	20.112	19.22	28.482
	24.054	27.1122	24.711	22.119	18.564	21.518	22.483
	26.861	27.156	29.188	20.148	20.167	21.156	20.508
	26.316	22.6884	22.14	20.133	20.224	21.833	24.001
	27.19	27.9006	21.745	21.376	24.353	22.162	26.456
	28.54	27.8568	24.293	20.158	19.121	26.591	23.715
	30.165	20.4984	23.567	22.852	21.243	21.653	23.611
	26.274	25.842	30.362	22.505	21.342	20.344	27.771
	30.35	18.2208	23.056	22.947	21.943	25.763	27.96
	29.457	26.1924	19.842	17.394	18.061	21.907	25.374
	28.648	22.995	27.165	23.285	19.807	24.278	24.205
	27.04	21.3306	28.032	21.467	20.945	20.936	20.032
	26.41	24.8346	24.694	22.435	30.42	23.294	27.418
	25.342	23.5206	27.664	22.675	21.012	19.605	25.274
	25.091	25.3602	25.721	19.09	19.995	21.763	22.974
	30.412	23.871	23.897	16	20.56	23.44	24.043
	31.673	23.3892	25.537	20.379	23.263	22.334	26.062
	24.903	24.6156	23.559	23.538	18.678	22.477	29.544
	27.17	21.9876	23.793	17.489	20.897	27.898	28.906
	26.531	28.7766	25.286	20.409	23.583	20.987	25.193
	26.749	25.1412	26.484	21.972	24.213	23.063	22.614
	24.14	25.0974	27.736	19.841	18.792	21.003	24.279
	30.384	24.7032	22.06	20.223	21.521	28.164	29.076
	29.946	18.9216	24.411	17.856	23.259	17.768	23.49
	24.877	22.6446	24.711	18.471	23.152	23.542	22.045
	28.788	26.8494		18.565	19.942	21.204	20.46
	28.648	22.2504		19.218	24.701	24.995	21.76
	28.485	27.7254		19.284	20.636	21.314	23.885
	27.663	25.404		22.737	22.789	20.245	24.724
	28.702	20.4546		21.505	21.65	19.574	23.198
	24.21	22.5132		21.926	20.054	21.129	26.267
	26.935	21.5058		24.199	21.909		26.079
	29.213	22.8198		18.668	21.219	20.92	28.034
		27.9882		21.157		25.653	22.026
		23.3892		19.733		19.809	22.677
		24.9222		16.783		19.239	23.658
		20.5422		17.083		23.692	22.628
		22.338		22.284		24.305	21.716
		20.586		19.231		18.144	19.649
		20.0166		20.274		27.208	20.687
		24.2214		22.905		26.752	26.169
		25.4478		21.674		22.18	32.314
		22.8198		18.489		25.156	23.691
		22.1628		16.541		26.885	29.034
		20.9802		22.649		23.432	25.804
		26.1048		21.377		22.478	23.524
		25.623		20.286		20.966	22.701
		24.747		22.592		20.036	25.519
		21.681		24.411		17.814	28.624
		27.9444		20.384		20.056	25.399
		28.3386		21.483		26.186	24.93
		24.3528		21.281		23.718	26.799
		21.6372		22.452		16.292	24.051
		27.1122		20.312		19.979	26.733
		21.024		21.99		24.918	21.552
		26.2362		17.28		20.401	22.452
		25.842		21.572		25.448	22.459
		24.0462		20.438		18.704	24.088
		25.4916		20.918		22.203	27.835
		25.4916		20.743		22.761	24.169
		30.003		20.761		25.195	24.338
		23.3016		23.708		19.976	22.407
		24.8346		17.606		18.761	20.478
		26.061		18.978		19.221	23.284
		27.594		20.942		27.461	18.784
		20.4546		17.568		18.711	25.888
		26.1924		20.203		29.756	22.998
		18.7026		19.237		22.38	23.334
		24.5499		21.227		23.345	26.478
		26.061		21.947		21.708	27.678
		24.1776		21.203		18.078	21.642
		25.1412		21.158		19.263	23.521
		26.7618		23.985		24.656	24.951
		28.8204		21.868		28.607	24.054
		25.6668		20.679		18.732	24.625
		19.272		23.424		22.852	28.585
		19.5348		24.811		20.452	22.061
		20.7612				18.156	22.204
		20.6298				26.389	26.896
		22.4694				19.932	23.192
		26.789				21.296	23.155
		24.09				24.114	21.921
		19.1406				24.323	23.24
		20.805				18.953	24.545
		25.9734				30.314	22.806
		25.7106				25.115	21.353
		24.528				20.509	24.136
		22.338					29.043
		26.1924					24.89
		23.3016					26.777
		19.2282					24.243
		22.7322					26.15
		24.0024					28.19
		22.0752					22.534
		20.3232					18.479
		23.1264					26.845
		26.5428					28.144
		23.3892					23.948
		21.9					24.461
		25.7106					26.078
		20.0166					17.643
		20.7174					16.072
		22.4256					23.072
		26.718					23.372
		25.9296					22.784
		26.3676					24.476
		22.776					20.868
		23.871					27.13
		28.7766					22.107
		22.2942					28.059
		20.8926					27.204
		25.0098					22.377
		25.4478					30.913
		25.9734					28.564
		18.8778					21.812
		27.9882					23.918
		28.3824					20.219
		25.4916					23.284
		24.6156					28.637
		20.9364					25.241
		22.338					26.173
		24.2652					23.815
		24.309					26.846
		28.1634					20.112
		22.9512					24.074
		22.4694					24.61
		23.0826					23.474
		21.1992					26.045
		21.9876					25.393
		27.1122					24.024
		21.5934					28.976
		23.1264					24.739
		20.9802					23.116
		28.5576					25.379
		26.0172					22.607
		19.6662					26.59
		29.3022					24.4188
		25.0536
		22.6446
		18.9216

## Sheet: Figure 5B
Figure 5B
Proportion of parasites in each KN group for each sample
	Days P.I	1N1K	1N2K	2N2K	other
cow 1	49	0.971154	0	0.0288462	0
	51	0.909091	0	0.0909091	0
	53	0.905983	0.034188	0.0512821	0.00854701
	56	0.945946	0.027027	0.027027	0
	58
	60	0.814159	0.0707965	0.0884956	0.0265487
cow 2	49	0.966667	0.0133333	0.02	0
	51	0.925926	0.037037	0.037037	0
	53	0.867647	0.0735294	0.0294118	0.0294118
	56	0.879518	0.0361446	0.0722892	0.0120482
	58	0.976471	0	0.0235294	0
	60	0.75	0.025	0.2	0.025

## Sheet: Figure 5C
Figure 5C
Flagellum lengths of individual parasites, each column is one replicate.
	Mouse d3	Mouse d5	(PAD1-) Mouse d6	(PAD1+) Mouse d6	Mouse d7	Cow d49	Cow d53	Cow d56	cow d58	cow d60
	27.628	24.3966	28.91	22.245	22.463	21.174	21.174	22.055	23.178	28.49
	22.7	25.3164	22.638	22.09	19.859	22.557	22.557	22.338	26.875	26.441
	27.532	23.3016	23.2	22.12	21.657	22.562	22.562	22.455	20.7	23.604
	28.8	22.0752	26.57	21.985	17.364	23.427	23.427	21.07	25.732	28.855
	27.85	23.3892	22.341	22.31	22.173	21.082	21.082	19.95	22.538	21.582
	27.59	26.8932	30	21.068	16.058	22.284	22.284	20.234	23.923	27.412
	25.323	26.1924	26.94	24.75	17.078	30.229	30.229	26.222	20.741	22.655
	29.53	25.0536	23.941	19.585	23.071	28.862	28.862	20.348	23.203	30.576
	29.06	25.2726	24	20.537	20.998	19.758	19.758	23.195	22.099	21.94
	23.919	24.4404	32.797	21.194	18.058	20.711	20.711	20.096	26.497	24.452
	23.65	24.8784	25.097	21.058	22.637	22.254	22.254	23.04	24.017	21.249
	29.351	19.0968	26.161	22.261	19.257	25.45	25.45	22.036	19.88	26.325
	29.882	27.6378	23.628	20.397	21.447	23.345	23.345	22.011	19.877	24.25
	23.547	19.3596	21.12	20.528	21.197	19.624	19.624	25.16	23.308	27.516
	27.908	24.09	25.647	22.234	22.453	22.534	22.534	20.438	24.8	26.438
	27.915	20.7612	24.372	20.833	20.669	24.339	24.339	22.751	21.287	21.962
	29.453	23.433	19.621	22.533	20.316	22.173	22.173	20.365	21.245	27.56
	25.402	24.309	23.856	24.471	20.598	19.81	19.81	27.38	18.278	24.635
	24.591	24.4404	23.252	19.995	20.1	22.035	22.035	23.56	21.277	23.942
	26.423	24.3528	22.686	22.96	20.112	23.956	23.956	21.663	29.05	31.659
	24.054	27.1122	24.711	22.119	18.564	19.341	19.341	20.575	19.351	20.715
	26.861	27.156	29.188	20.148	20.167	20.066	20.066	21.836	25.102	28.238
	26.316	22.6884	22.14	20.133	20.224	19.373	19.373	26.631	24.588	22.268
	27.19	27.9006	21.745	21.376	24.353	19.92	19.92	22.505	24.712	22.84
	28.54	27.8568	24.293	20.158	19.121	24.17	24.17	21.968	18.646	23.464
	30.165	20.4984	23.567	22.852	21.243	22.622	22.622	21.408	24.451	21.54
	26.274	25.842	30.362	22.505	21.342	18.513	18.513	24.513	25.893	23.558
	30.35	18.2208	23.056	22.947	21.943	18.826	18.826	22.556	21.508	22.47
	29.457	26.1924	19.842	17.394	18.061	24.213	24.213	25.012	23.836	25.542
	28.648	22.995	27.165	23.285	19.807	20.708	20.708	22.108	21.63	24.424
	27.04	21.3306	28.032	21.467	20.945	20.055	20.055	22.596	20.525	25.111
	26.41	24.8346	24.694	22.435	30.42	19.02	19.02	24.083	21.786	26.44
	25.342	23.5206	27.664	22.675	21.012	19.953	19.953	19.088	22.995	28.246
	25.091	25.3602	25.721	19.09	19.995	22.974	22.974	19.037	21.135	24.113
	30.412	23.871	23.897	16	20.56	24.508	24.508	25.665	20.374	26.395
	31.673	23.3892	25.537	20.379	23.263		18.455	21.305	28.382	23.34
	24.903	24.6156	23.559	23.538	18.678		24.442	27.732	23.471	21.73
	27.17	21.9876	23.793	17.489	20.897		24.547	21.89	26.48	23.554
	26.531	28.7766	25.286	20.409	23.583		24.07	22.81	29.789	30.761
	26.749	25.1412	26.484	21.972	24.213		23.53	23.255	20.424	27.142
	24.14	25.0974	27.736	19.841	18.792		20.08	23.699		24.675
	30.384	24.7032	22.06	20.223	21.521		20.9	26.272		22.999
	29.946	18.9216	24.411	17.856	23.259		20.8	22.248		30.247
	24.877	22.6446	24.711	18.471	23.152		22.537	18.422		21.112
	28.788	26.8494		18.565	19.942		24.38	17.878		30.588
	28.648	22.2504		19.218	24.701		19.45	18.92		28.029
	28.485	27.7254		19.284	20.636		20.25	20.325		24.796
	27.663	25.404		22.737	22.789		20.81	26.946		26.568
	28.702	20.4546		21.505	21.65		20.923	26.189		26.636
	24.21	22.5132		21.926	20.054		24.156	26.8486		26.449
	26.935	21.5058		24.199	21.909		21.95	18.837		29.09
	29.213	22.8198		18.668	21.219		21.795	21.399		26.732
		27.9882		21.157			22.258	20.805		26.031
		23.3892		19.733			22.356	22.962		24.149
		24.9222		16.783			19.771	25.073		27.669
		20.5422		17.083			22.506	22.607		25.509
		22.338		22.284			18.619	27.362		27.757
		20.586		19.231			21.791	28.635		23.011
		20.0166		20.274			27.945	26.282		24.108
		24.2214		22.905			23.43	25.047		24.35
		25.4478		21.674			26	25.181		23.027
		22.8198		18.489			26.644	23.935		22.241
		22.1628		16.541			24.485	23.991		25.004
		20.9802		22.649			24.824	23.766		24.337
		26.1048		21.377			21.628	21.771		28.588
		25.623		20.286			20.914	27.952		26.246
		24.747		22.592			23.253	27.489		24.313
		21.681		24.411			18.257	25.402		26.355
		27.9444		20.384			25.103	25.677		28.429
		28.3386		21.483			25.381	18.446		24.556
		24.3528		21.281			19.664	25.795		27.283
		21.6372		22.452			26.27	27.724		24.362
		27.1122		20.312			27.653	23.287		22.871
		21.024		21.99			21.34	22.961		24.382
		26.2362		17.28			16.224	28.637		26.054
		25.842		21.572			19.882	25.981		23.345
		24.0462		20.438			16.12	25.532
		25.4916		20.918			22.129	20.513
		25.4916		20.743			21.61	20.876
		30.003		20.761			27.28
		23.3016		23.708			22.347
		24.8346		17.606			21.852
		26.061		18.978			22.822
		27.594		20.942			23.887
		20.4546		17.568			20.681
		26.1924		20.203			21.954
		18.7026		19.237
		24.5499		21.227
		26.061		21.947
		24.1776		21.203
		25.1412		21.158
		26.7618		23.985
		28.8204		21.868
		25.6668		20.679
		19.272		23.424
		19.5348		24.811
		20.7612
		20.6298
		22.4694
		26.789
		24.09
		19.1406
		20.805
		25.9734
		25.7106
		24.528
		22.338
		26.1924
		23.3016
		19.2282
		22.7322
		24.0024
		22.0752
		20.3232
		23.1264
		26.5428
		23.3892
		21.9
		25.7106
		20.0166
		20.7174
		22.4256
		26.718
		25.9296
		26.3676
		22.776
		23.871
		28.7766
		22.2942
		20.8926
		25.0098
		25.4478
		25.9734
		18.8778
		27.9882
		28.3824
		25.4916
		24.6156
		20.9364
		22.338
		24.2652
		24.309
		28.1634
		22.9512
		22.4694
		23.0826
		21.1992
		21.9876
		27.1122
		21.5934
		23.1264
		20.9802
		28.5576
		26.0172
		19.6662
		29.3022
		25.0536
		22.6446
		18.9216

## Sheet: Supplementary figure 1
Supplementary Figure 1
Comparison of buffy coat and whole blood haemocytometer count for low parasitaemia cow infections
	Buffy Coat Count (no/FOV)	Haemocytometer Blood Count (paraistes/ml)
	0.2	5000
	0.2	1600
	0.25	5000
	0.3	10000
	0.4	15000

## Sheet: Supplementary figue 4B
Supplementary Figure 4B
Proportion of each single cell RNA-seq cluster (0-3) in each phase (G1, S G2M or "unlabelled).
	Var1 (phase)	Var2 (cluster)	Proportion of cluster
	G1	0	0.119153
	S	0	0.0277791
	G2M	0	0.049705
	Unlabelled	0	0.803363
	G1	1	0.0564978
	S	1	0.0118142
	G2M	1	0.0568488
	Unlabelled	1	0.874839
	G1	2	0.11954
	S	2	0.440782
	G2M	2	0.123955
	Unlabelled	2	0.315723
	G1	3	0.057384
	S	3	0.15865
	G2M	3	0.145992
	Unlabelled	3	0.637975

## Sheet: Supplementary 4C
Supplementary Figure 4C
Proportion of each single cell RNA-seq sample in each phase (G1, S G2M or "unlabelled).
	Column1	Var1 (Phase)	Var2 (Sample)	Freq
	1	G1	cow 1 day 4	0.229326
	2	S	cow 1 day 4	0.164223
	3	G2M	cow 1 day 4	0.0639296
	4	Unlabelled	cow 1 day 4	0.542522
	5	G1	cow 1 day 11	0.083625
	6	S	cow 1 day 11	0.0429589
	7	G2M	cow 1 day 11	0.0754193
	8	Unlabelled	cow 1 day 11	0.797997
	9	G1	cow 1 day 23	0.0942529
	10	S	cow 1 day 23	0.0947126
	11	G2M	cow 1 day 23	0.0816858
	12	Unlabelled	cow 1 day 23	0.729349
	13	G1	cow 2 day 4	0.102438
	14	S	cow 2 day 4	0.202147
	15	G2M	cow 2 day 4	0.0942504
	16	Unlabelled	cow 2 day 4	0.601164
	17	G1	cow 2 day 11	0.0947116
	18	S	cow 2 day 11	0.0966756
	19	G2M	cow 2 day 11	0.0638685
	20	Unlabelled	cow 2 day 11	0.744744
	21	G1	cow 2 day 23	0.1653
	22	S	cow 2 day 23	0.128707
	23	G2M	cow 2 day 23	0.0485804
	24	Unlabelled	cow 2 day 23	0.657413
	25	G1	cow 2 day 60	0.136187
	26	S	cow 2 day 60	0.0505837
	27	G2M	cow 2 day 60	0.0194553
	28	Unlabelled	cow 2 day 60	0.793774

[truncated: 5 more sheets: Supplementary figure 6A, Supplementary figure 7D, Supplementary 8A, Supplementary 8B, Supplementary 8C]
